# Supplementary material for: Inbred rat heredity and sex affect oral oxycodone self-administration and augmented intake in long sessions: correlations with anxiety and novelty-seeking
Source: PLoS One. 2025 Mar 10;20(3):e0314777. doi: 10.1371/journal.pone.0314777 (PMC11892884; doi:10.1371/journal.pone.0314777)
Supplement: Data SI 3 — (CSV) [file pone.0314777.s003.csv]

rfid	bin	date	time	trial	arenaDurat	totalDistance	openDurat	openFreq	openLate	cntrDurat	cntrFreq	cntrLate	closedDurat	closedFreq	closedLate	Strain	Sex
3B9ACA01	0:02:00-0:03:00	13/06/2019	11:11:39	Trial 12	60	206.988	7.8	3	Inf	5	4	124.8	45.8	2	125.8	LEW/SsNHsd	F
3B9ACA01	0:04:00-0:05:00	13/06/2019	11:11:39	Trial 12	60	251.617	21.6	5	249.4	9.8	7	243.2	26.4	3	257.8	LEW/SsNHsd	F
3B9ACA01	0:05:00-0:06:00	13/06/2019	11:11:39	Trial 12	60	321.633	22.4	3	307.6	11	4	306.8	26.6	2	332.8	LEW/SsNHsd	F
3B9ACA01	0:00:00-0:01:00	13/06/2019	11:11:39	Trial 12	60	324.988	4.6	2	44.4	10.4	5	13.6	45.4	4	Inf	LEW/SsNHsd	F
3B9ACA01	0:03:00-0:04:00	13/06/2019	11:11:39	Trial 12	60	184.963	0	0	0	0.4	1	209.8	59.4	2	210.4	LEW/SsNHsd	F
3B9ACA01	0:01:00-0:02:00	13/06/2019	11:11:39	Trial 12	60	234.28	13.6	2	99.2	2.2	4	85.2	43	3	85.8	LEW/SsNHsd	F
3B9ACA02	0:03:00-0:04:00	12/06/2019	19:10:18	Trial 5	60	258.193	7.2	2	187.2	4.6	4	185.6	48	3	192.6	SS/JrHsdMcwiCrl	F
3B9ACA02	0:00:00-0:01:00	12/06/2019	19:10:18	Trial 5	60	484.548	27.2	4	15.8	7.2	8	15.4	23.8	5	22.6	SS/JrHsdMcwiCrl	F
3B9ACA02	0:01:00-0:02:00	12/06/2019	19:10:18	Trial 5	60	401.587	36.8	4	62.4	5	7	61	18.2	4	88.2	SS/JrHsdMcwiCrl	F
3B9ACA02	0:05:00-0:06:00	12/06/2019	19:10:18	Trial 5	60	259.778	19.2	2	309.8	3.4	3	309.4	37.4	2	Inf	SS/JrHsdMcwiCrl	F
3B9ACA02	0:04:00-0:05:00	12/06/2019	19:10:18	Trial 5	60	262.993	27.2	1	Inf	7	3	249.6	25.6	3	251.8	SS/JrHsdMcwiCrl	F
3B9ACA02	0:02:00-0:03:00	12/06/2019	19:10:18	Trial 5	60	365.764	21.6	2	128.6	10.6	5	127	27.6	4	134.6	SS/JrHsdMcwiCrl	F
3B9ACA04	0:00:00-0:01:00	14/06/2019	11:43:30	Trial 16	60	331.136	12.8	2	21.6	6.4	4	19.8	40.8	3	Inf	LEW/Crl	F
3B9ACA04	0:05:00-0:06:00	14/06/2019	11:43:30	Trial 16	60	37.3913	0	0	0	0	0	0	60	1	Inf	LEW/Crl	F
3B9ACA04	0:01:00-0:02:00	14/06/2019	11:43:30	Trial 16	60	276.972	12.2	2	82.8	10.6	5	72.2	37.2	4	Inf	LEW/Crl	F
3B9ACA04	0:02:00-0:03:00	14/06/2019	11:43:30	Trial 16	60	224.557	1.2	1	178.8	2.6	2	139	56.2	2	Inf	LEW/Crl	F
3B9ACA04	0:04:00-0:05:00	14/06/2019	11:43:30	Trial 16	60	387.345	25.6	3	249.4	4	5	248.6	30.4	3	277.6	LEW/Crl	F
3B9ACA04	0:03:00-0:04:00	14/06/2019	11:43:30	Trial 16	60	381.475	28	2	222.2	1.2	3	209.6	30.8	3	191.8	LEW/Crl	F
3B9ACA07	0:00:00-0:01:00	14/06/2019	11:19:23	Trial 13	60	18.2475	0	0	0	0	0	0	60	1	Inf	LEW/Crl	M
3B9ACA07	0:04:00-0:05:00	14/06/2019	11:19:23	Trial 13	60	16.3627	0	0	0	0	0	0	60	1	Inf	LEW/Crl	M
3B9ACA07	0:01:00-0:02:00	14/06/2019	11:19:23	Trial 13	60	73.6004	0	0	0	0	0	0	60	1	Inf	LEW/Crl	M
3B9ACA07	0:02:00-0:03:00	14/06/2019	11:19:23	Trial 13	60	121.563	0	0	0	0	0	0	60	1	Inf	LEW/Crl	M
3B9ACA07	0:05:00-0:06:00	14/06/2019	11:19:23	Trial 13	60	8.87232	0	0	0	0	0	0	60	1	Inf	LEW/Crl	M
3B9ACA07	0:03:00-0:04:00	14/06/2019	11:19:23	Trial 13	60	330.837	0	0	0	17.8	4	180.4	42.2	5	182.2	LEW/Crl	M
3B9ACA0C	0:05:00-0:06:00	12/06/2019	18:47:47	Trial 2	60	236.922	0	0	0	2.8	3	327.4	56.4	4	Inf	SS/JrHsdMcwiCrl	M
3B9ACA0C	0:00:00-0:01:00	12/06/2019	18:47:47	Trial 2	60	496.381	45.2	8	0.6	5.2	8	0.4	9	1	Inf	SS/JrHsdMcwiCrl	M
3B9ACA0C	0:04:00-0:05:00	12/06/2019	18:47:47	Trial 2	60	244.906	11.6	4	251.4	10.4	7	247.8	36.4	3	252.8	SS/JrHsdMcwiCrl	M
3B9ACA0C	0:01:00-0:02:00	12/06/2019	18:47:47	Trial 2	60	472.977	20	4	74.4	5.2	8	64.6	34.4	5	Inf	SS/JrHsdMcwiCrl	M
3B9ACA0C	0:02:00-0:03:00	12/06/2019	18:47:47	Trial 2	60	397.148	1.6	2	Inf	11.4	6	124.2	46.8	5	124.8	SS/JrHsdMcwiCrl	M
3B9ACA0C	0:03:00-0:04:00	12/06/2019	18:47:47	Trial 2	60	230.762	0	0	0	2.2	2	192.8	57.6	3	Inf	SS/JrHsdMcwiCrl	M
3B9ACA0D	0:01:00-0:02:00	13/06/2019	10:55:28	Trial 10	60	287.51	12.8	3	89.6	7.8	5	62.2	38.4	3	63.2	LEW/SsNHsd	F
3B9ACA0D	0:05:00-0:06:00	13/06/2019	10:55:28	Trial 10	60	200.034	7	1	Inf	1	2	306.6	52	2	Inf	LEW/SsNHsd	F
3B9ACA0D	0:02:00-0:03:00	13/06/2019	10:55:28	Trial 10	60	321.643	4	2	159.4	5.6	5	122	50	4	124.6	LEW/SsNHsd	F
3B9ACA0D	0:03:00-0:04:00	13/06/2019	10:55:28	Trial 10	60	305.573	25	3	181.2	8.6	5	180.6	25.8	3	208.4	LEW/SsNHsd	F
3B9ACA0D	0:04:00-0:05:00	13/06/2019	10:55:28	Trial 10	60	292.957	13.2	2	269.2	11.6	4	244.8	35	3	245.2	LEW/SsNHsd	F
3B9ACA0D	0:00:00-0:01:00	13/06/2019	10:55:28	Trial 10	58	246.648	13.8	4	1.8	7.8	5	20.2	34.6	4	22.8	LEW/SsNHsd	F
3B9ACA14	0:00:00-0:01:00	06/26/2019	14:12:08.771	Trial 14	60	464.65	24.4	3	1.52	9.08	7	0.04	26.36	4	16.52	SS/JrHsdMcwiCrl	M
3B9ACA14	0:01:00-0:02:00	06/26/2019	14:12:08.771	Trial 14	60	340.334	15.32	2	72.56	16.72	5	71.28	27.56	3	93.72	SS/JrHsdMcwiCrl	M
3B9ACA14	0:02:00-0:03:00	06/26/2019	14:12:08.771	Trial 14	58.56	349.032	8.56	1	147.2	9.28	4	130.64	40.56	5	131.84	SS/JrHsdMcwiCrl	M
3B9ACA14	0:03:00-0:04:00	06/26/2019	14:12:08.771	Trial 14	60	363.111	32.28	4	180.4	17.92	7	180	8.84	2	182.8	SS/JrHsdMcwiCrl	M
3B9ACA14	0:04:00-0:05:00	06/26/2019	14:12:08.771	Trial 14	60	338.305	12	2	Inf	6.4	6	241.08	41.4	4	241.6	SS/JrHsdMcwiCrl	M
3B9ACA14	0:05:00-0:06:00	06/26/2019	14:12:08.771	Trial 14	60	186.421	0	0	0	1	1	300	59	1	Inf	SS/JrHsdMcwiCrl	M
3B9ACA14	0:03:00-0:04:00	12/06/2019	18:55:00	Trial 3	60	284.573	5.2	1	234.8	6.2	4	189	48.2	4	189.6	SS/JrHsdMcwiCrl	M
3B9ACA14	0:04:00-0:05:00	12/06/2019	18:55:00	Trial 3	60	260.067	12.8	1	Inf	6	5	252.8	40.8	3	269.6	SS/JrHsdMcwiCrl	M
3B9ACA14	0:05:00-0:06:00	12/06/2019	18:55:00	Trial 3	60	271.65	17.8	2	Inf	7.4	4	300	34.6	2	300.4	SS/JrHsdMcwiCrl	M
3B9ACA14	0:01:00-0:02:00	12/06/2019	18:55:00	Trial 3	60	419.233	8	2	92.6	10	5	76.4	41.8	4	Inf	SS/JrHsdMcwiCrl	M
3B9ACA14	0:02:00-0:03:00	12/06/2019	18:55:00	Trial 3	60	315.303	16.6	3	144.2	13	8	120.2	29.4	5	122.4	SS/JrHsdMcwiCrl	M
3B9ACA14	0:00:00-0:01:00	12/06/2019	18:55:00	Trial 3	60	511.722	24	6	2.6	10.8	9	0.2	24	5	1.4	SS/JrHsdMcwiCrl	M
3B9ACA15	0:02:00-0:03:00	14/06/2019	11:26:56	Trial 14	60	61.2258	30.4	1	Inf	8.4	1	150.4	21.2	1	158.8	LEW/Crl	M
3B9ACA15	0:03:00-0:04:00	14/06/2019	11:26:56	Trial 14	60	34.1548	0	0	0	0	0	0	60	1	Inf	LEW/Crl	M
3B9ACA15	0:04:00-0:05:00	14/06/2019	11:26:56	Trial 14	60	65.7252	0	0	0	0	0	0	60	1	Inf	LEW/Crl	M
3B9ACA15	0:05:00-0:06:00	14/06/2019	11:26:56	Trial 14	60	17.1417	0	0	0	0	0	0	60	1	Inf	LEW/Crl	M
3B9ACA15	0:01:00-0:02:00	14/06/2019	11:26:56	Trial 14	60	152.853	18.8	4	88.6	13.4	5	64.6	27.8	2	Inf	LEW/Crl	M
3B9ACA15	0:00:00-0:01:00	14/06/2019	11:26:56	Trial 14	60	350.711	6.8	1	Inf	14.2	4	15.8	39	4	53.2	LEW/Crl	M
3B9ACA19	0:01:00-0:02:00	13/06/2019	10:46:48	Trial 9	60	285.067	6	2	113.6	15.8	6	60	37.2	5	61.4	LEW/SsNHsd	M
3B9ACA19	0:02:00-0:03:00	13/06/2019	10:46:48	Trial 9	60	238.839	7.6	3	121.8	10	5	120.8	41.2	3	123.6	LEW/SsNHsd	M
3B9ACA19	0:00:00-0:01:00	13/06/2019	10:46:48	Trial 9	60	280.764	10.4	1	49.6	1.6	2	38.6	47.8	2	39.6	LEW/SsNHsd	M
3B9ACA19	0:04:00-0:05:00	13/06/2019	10:46:48	Trial 9	60	318.877	26.4	3	Inf	10.2	3	240.4	23.4	1	276.6	LEW/SsNHsd	M
3B9ACA19	0:05:00-0:06:00	13/06/2019	10:46:48	Trial 9	60	127.776	0	0	0	0	0	0	60	1	Inf	LEW/SsNHsd	M
3B9ACA19	0:03:00-0:04:00	13/06/2019	10:46:48	Trial 9	60	250.462	6.6	1	233.4	13	3	180.8	40.4	3	Inf	LEW/SsNHsd	M
3B9ACA1C	0:05:00-0:06:00	06/24/2019	14:41:30.918	Trial 1	60	126.943	0	0	0	60	1	300	60	1	Inf	LEW/SsNHsd	M
3B9ACA1C	0:03:00-0:04:00	06/24/2019	14:41:30.918	Trial 1	60	130.894	0	0	0	60	1	180	60	1	Inf	LEW/SsNHsd	M
3B9ACA1C	0:04:00-0:05:00	06/24/2019	14:41:30.918	Trial 1	60	70.2504	0	0	0	60	1	240	60	1	Inf	LEW/SsNHsd	M
3B9ACA1C	0:00:00-0:01:00	06/24/2019	14:41:30.918	Trial 1	60	94.5944	0	0	0	60	1	0	60	1	Inf	LEW/SsNHsd	M
3B9ACA1C	0:01:00-0:02:00	06/24/2019	14:41:30.918	Trial 1	60	201.255	0	0	0	60	1	60	60	1	Inf	LEW/SsNHsd	M
3B9ACA1C	0:02:00-0:03:00	06/24/2019	14:41:30.918	Trial 1	60	255.538	0	0	0	60	1	120	53.08	3	Inf	LEW/SsNHsd	M
3B9ACA1E	0:05:00-0:06:00	13/06/2019	10:38:24	Trial 8	60	227.88	14.8	1	345.2	22.2	8	300	21.4	7	301.4	LEW/SsNHsd	M
3B9ACA1E	0:03:00-0:04:00	13/06/2019	10:38:24	Trial 8	60	245.104	0.6	1	201.2	17.2	4	180.4	41.6	3	181.4	LEW/SsNHsd	M
3B9ACA1E	0:04:00-0:05:00	13/06/2019	10:38:24	Trial 8	60	194.917	26	3	263.2	30	4	257.6	3.6	1	259.2	LEW/SsNHsd	M
3B9ACA1E	0:00:00-0:01:00	13/06/2019	10:38:24	Trial 8	60	272.078	17	2	32.8	6.8	4	12.4	35.8	3	52.8	LEW/SsNHsd	M
3B9ACA1E	0:01:00-0:02:00	13/06/2019	10:38:24	Trial 8	60	274.881	10.6	2	93.6	3	4	92.2	46	2	95.8	LEW/SsNHsd	M
3B9ACA1E	0:02:00-0:03:00	13/06/2019	10:38:24	Trial 8	60	298.625	24.8	3	125.2	9.6	7	123.6	25	5	128.4	LEW/SsNHsd	M
3B9ACA21	0:02:00-0:03:00	06/26/2019	13:56:05.964	Trial 12	59.92	377.509	1.36	1	128.56	10.88	8	128.32	47.88	8	143.44	F344/NHsd	M
3B9ACA21	0:03:00-0:04:00	06/26/2019	13:56:05.964	Trial 12	60	155.021	0	0	0	0.72	1	231.64	59.28	2	232.36	F344/NHsd	M
3B9ACA21	0:00:00-0:01:00	06/26/2019	13:56:05.964	Trial 12	58	600.103	16.08	7	14.52	15.84	13	0.32	25.72	8	0.84	F344/NHsd	M
3B9ACA21	0:01:00-0:02:00	06/26/2019	13:56:05.964	Trial 12	60	427.99	19.24	3	Inf	16.48	9	67.88	23.96	6	68.76	F344/NHsd	M
3B9ACA21	0:04:00-0:05:00	06/26/2019	13:56:05.964	Trial 12	60	253.83	4.88	1	269.48	9.24	3	249.32	45.88	5	253.96	F344/NHsd	M
3B9ACA21	0:05:00-0:06:00	06/26/2019	13:56:05.964	Trial 12	60	279.684	0	0	0	8.52	3	312.92	51.44	4	314.08	F344/NHsd	M
3B9ACA2A	0:02:00-0:03:00	12/06/2019	19:02:56	Trial 4	60	372.206	22.4	2	125.6	4.4	5	124.6	32	4	148.8	SS/JrHsdMcwiCrl	F
3B9ACA2A	0:03:00-0:04:00	12/06/2019	19:02:56	Trial 4	60	259.913	0	0	0	8	4	181.6	51.8	5	Inf	SS/JrHsdMcwiCrl	F
3B9ACA2A	0:00:00-0:01:00	12/06/2019	19:02:56	Trial 4	60	474.586	33.8	5	10.8	4.2	6	10.4	21	3	57.4	SS/JrHsdMcwiCrl	F
3B9ACA2A	0:01:00-0:02:00	12/06/2019	19:02:56	Trial 4	60	383.107	11	2	69.8	9	5	67.6	40	4	Inf	SS/JrHsdMcwiCrl	F
3B9ACA2A	0:04:00-0:05:00	12/06/2019	19:02:56	Trial 4	60	158.8	0	0	0	0.8	1	257.4	59.2	2	258.2	SS/JrHsdMcwiCrl	F
3B9ACA2A	0:05:00-0:06:00	12/06/2019	19:02:56	Trial 4	59.2	230.653	16.6	1	307.8	16.4	3	306.2	26	2	Inf	SS/JrHsdMcwiCrl	F
3B9ACA2B	0:00:00-0:01:00	13/06/2019	10:20:31	Trial 7	60	244.887	0.8	1	31.6	13	6	31.2	45.2	3	34.2	LEW/SsNHsd	M
3B9ACA2B	0:01:00-0:02:00	13/06/2019	10:20:31	Trial 7	60	222.942	30.4	3	68.2	10.6	4	60	19	1	91.4	LEW/SsNHsd	M
3B9ACA2B	0:04:00-0:05:00	13/06/2019	10:20:31	Trial 7	60	146.343	0	0	0	3.4	1	244.2	56.4	2	Inf	LEW/SsNHsd	M
3B9ACA2B	0:05:00-0:06:00	13/06/2019	10:20:31	Trial 7	60	15.8882	0	0	0	0	0	0	60	1	Inf	LEW/SsNHsd	M
3B9ACA2B	0:02:00-0:03:00	13/06/2019	10:20:31	Trial 7	60	253.607	7.6	4	169.4	4.6	4	124.4	41	2	125.4	LEW/SsNHsd	M
3B9ACA2B	0:03:00-0:04:00	13/06/2019	10:20:31	Trial 7	60	232.173	4.4	2	Inf	8.2	4	180	47.8	2	191.8	LEW/SsNHsd	M
3B9ACA2C	0:00:00-0:01:00	13/06/2019	11:03:30	Trial 11	60	381.327	9.8	3	12.2	11.6	5	17.6	37.4	4	18.4	LEW/SsNHsd	F
3B9ACA2C	0:01:00-0:02:00	13/06/2019	11:03:30	Trial 11	60	233.928	5.2	1	Inf	5.6	2	98.6	49	2	Inf	LEW/SsNHsd	F
3B9ACA2C	0:04:00-0:05:00	13/06/2019	11:03:30	Trial 11	60	243.074	2.4	1	Inf	1	2	242.4	56.6	2	242.8	LEW/SsNHsd	F
3B9ACA2C	0:05:00-0:06:00	13/06/2019	11:03:30	Trial 11	60	233.081	11.8	3	332.2	1.6	2	330.6	45.2	2	345.2	LEW/SsNHsd	F
3B9ACA2C	0:02:00-0:03:00	13/06/2019	11:03:30	Trial 11	60	219.219	0	0	0	10.2	2	124.4	49.6	3	Inf	LEW/SsNHsd	F
3B9ACA2C	0:03:00-0:04:00	13/06/2019	11:03:30	Trial 11	60	273.643	17.2	2	191.2	5	4	190	37.6	3	218.6	LEW/SsNHsd	F
3B9ACA40	0:01:00-0:02:00	12/06/2019	19:21:34	Trial 6	60	362.715	6.6	2	82.6	12	9	71	39.6	6	71.4	SS/JrHsdMcwiCrl	F
3B9ACA40	0:02:00-0:03:00	12/06/2019	19:21:34	Trial 6	60	269.31	1.4	1	154.6	27.4	5	120.2	30	3	158.2	SS/JrHsdMcwiCrl	F
3B9ACA40	0:03:00-0:04:00	12/06/2019	19:21:34	Trial 6	60	135.833	21.2	1	218.8	13.6	3	187.4	24.8	3	188.2	SS/JrHsdMcwiCrl	F
3B9ACA40	0:00:00-0:01:00	12/06/2019	19:21:34	Trial 6	60	367.889	1	1	5.2	2.6	4	4.8	56	4	7.6	SS/JrHsdMcwiCrl	F
3B9ACA40	0:05:00-0:06:00	12/06/2019	19:21:34	Trial 6	60	139.469	0	0	0	18.6	1	300	41.4	1	318.6	SS/JrHsdMcwiCrl	F
3B9ACA40	0:04:00-0:05:00	12/06/2019	19:21:34	Trial 6	60	270.48	2	3	289.4	18.4	6	240.4	36.8	3	241.8	SS/JrHsdMcwiCrl	F
3B9ACA42	0:01:00-0:02:00	12/06/2019	18:40:19	Trial 1	60	257.494	3.2	1	Inf	7	4	73.6	49.6	4	74.2	SS/JrHsdMcwiCrl	M
3B9ACA42	0:02:00-0:03:00	12/06/2019	18:40:19	Trial 1	60	129.208	0	0	0	0	0	0	60	1	Inf	SS/JrHsdMcwiCrl	M
3B9ACA42	0:00:00-0:01:00	12/06/2019	18:40:19	Trial 1	60	178.698	7	1	22.8	7.4	3	15.2	45.4	3	Inf	SS/JrHsdMcwiCrl	M
3B9ACA42	0:05:00-0:06:00	12/06/2019	18:40:19	Trial 1	60	161.34	0	0	0	8.8	2	300.6	50.8	3	307.6	SS/JrHsdMcwiCrl	M
3B9ACA42	0:03:00-0:04:00	12/06/2019	18:40:19	Trial 1	60	92.3294	0	0	0	0	0	0	60	1	Inf	SS/JrHsdMcwiCrl	M
3B9ACA42	0:04:00-0:05:00	12/06/2019	18:40:19	Trial 1	60	132.927	0	0	0	2.2	1	253.6	57.8	2	255.8	SS/JrHsdMcwiCrl	M
3B9ACA46	0:00:00-0:01:00	06/26/2019	13:47:51.621	Trial 11	60	118.22	0	0	0	0	0	0	60	1	Inf	F344/NHsd	M
3B9ACA46	0:01:00-0:02:00	06/26/2019	13:47:51.621	Trial 11	60	117.829	0	0	0	0	0	0	60	1	Inf	F344/NHsd	M
3B9ACA46	0:04:00-0:05:00	06/26/2019	13:47:51.621	Trial 11	60	159.566	10.52	7	278.8	6.4	7	275.88	41.44	4	294.56	F344/NHsd	M
3B9ACA46	0:05:00-0:06:00	06/26/2019	13:47:51.621	Trial 11	60	140.392	2.72	2	335.88	43.36	5	300.64	13.72	3	301.6	F344/NHsd	M
3B9ACA46	0:02:00-0:03:00	06/26/2019	13:47:51.621	Trial 11	60	225.855	5.6	1	136.08	25.28	6	133.8	27.6	9	156.72	F344/NHsd	M
3B9ACA46	0:03:00-0:04:00	06/26/2019	13:47:51.621	Trial 11	60	166.393	0	0	0	0	0	0	60	1	Inf	F344/NHsd	M
3B9ACA49	0:00:00-0:01:00	14/06/2019	11:51:49	Trial 17	60	293.953	20.4	1	6.4	1.2	1	5.2	38.4	2	26.8	LEW/Crl	F
3B9ACA49	0:02:00-0:03:00	14/06/2019	11:51:49	Trial 17	60	180.573	6.2	1	145.8	9.2	2	142.4	44.6	2	157.8	LEW/Crl	F
3B9ACA49	0:03:00-0:04:00	14/06/2019	11:51:49	Trial 17	60	198.844	0	0	0	1.2	2	186.4	58.8	3	186.8	LEW/Crl	F
3B9ACA49	0:04:00-0:05:00	14/06/2019	11:51:49	Trial 17	60	107.799	0	0	0	0.8	1	299	59.2	2	299.8	LEW/Crl	F
3B9ACA49	0:01:00-0:02:00	14/06/2019	11:51:49	Trial 17	60	196.124	0	0	0	23	2	61.8	37	3	100.8	LEW/Crl	F
3B9ACA49	0:05:00-0:06:00	14/06/2019	11:51:49	Trial 17	60	72.7533	0	0	0	0	0	0	60	1	Inf	LEW/Crl	F
3B9ACA52	0:01:00-0:02:00	14/06/2019	12:00:14	Trial 18	60	276.597	1.6	1	94.4	5.4	3	68.2	53	3	Inf	LEW/Crl	F
3B9ACA52	0:02:00-0:03:00	14/06/2019	12:00:14	Trial 18	60	227.49	12.6	2	Inf	5.6	4	132.6	41.8	3	Inf	LEW/Crl	F
3B9ACA52	0:03:00-0:04:00	14/06/2019	12:00:14	Trial 18	60	222.773	2	1	Inf	11.4	3	182	46.6	3	191.8	LEW/Crl	F
3B9ACA52	0:05:00-0:06:00	14/06/2019	12:00:14	Trial 18	60	54.6402	0	0	0	0	0	0	60	1	Inf	LEW/Crl	F
3B9ACA52	0:04:00-0:05:00	14/06/2019	12:00:14	Trial 18	60	43.19	0	0	0	0	0	0	60	1	Inf	LEW/Crl	F
3B9ACA52	0:00:00-0:01:00	14/06/2019	12:00:14	Trial 18	60	277.508	3.4	1	48.8	15.8	3	30	40.8	3	36.4	LEW/Crl	F
3B9ACA58	0:00:00-0:01:00	06/26/2019	14:04:34.298	Trial 13	60	497.545	24.56	8	0.56	8.48	14	0	26.36	5	21.48	F344/NHsd	F
3B9ACA58	0:01:00-0:02:00	06/26/2019	14:04:34.298	Trial 13	59.88	545.142	8.92	2	73.4	9.88	8	66.48	40.84	6	67.52	F344/NHsd	F
3B9ACA58	0:04:00-0:05:00	06/26/2019	14:04:34.298	Trial 13	55.28	309.424	9.16	2	295.04	4.2	3	244.24	41.84	3	244.44	F344/NHsd	F
3B9ACA58	0:05:00-0:06:00	06/26/2019	14:04:34.298	Trial 13	57.88	360.994	16.76	3	346.96	11.84	4	309.2	29.12	4	312.6	F344/NHsd	F
3B9ACA58	0:02:00-0:03:00	06/26/2019	14:04:34.298	Trial 13	60	492.354	27.76	3	130.24	7.16	5	129.16	25	3	Inf	F344/NHsd	F
3B9ACA58	0:03:00-0:04:00	06/26/2019	14:04:34.298	Trial 13	60	324.054	41	5	186.16	13.92	8	180.2	4.4	2	234.28	F344/NHsd	F
3B9ACA61	0:01:00-0:02:00	06/24/2019	14:49:36.065	Trial 2	55.6	296.498	9.36	1	109.28	55.6	3	60	34.12	4	86.76	LEW/SsNHsd	F
3B9ACA61	0:02:00-0:03:00	06/24/2019	14:49:36.065	Trial 2	58.72	360.762	5.32	1	174.68	58.72	2	120	48.32	4	120.2	LEW/SsNHsd	F
3B9ACA61	0:03:00-0:04:00	06/24/2019	14:49:36.065	Trial 2	45.76	344.496	3.84	1	Inf	45.76	4	180	31	6	185.04	LEW/SsNHsd	F
3B9ACA61	0:00:00-0:01:00	06/24/2019	14:49:36.065	Trial 2	60	471.713	7.88	3	7.28	60	1	0	44.12	3	9.84	LEW/SsNHsd	F
3B9ACA61	0:05:00-0:06:00	06/24/2019	14:49:36.065	Trial 2	58.84	279.306	0	0	0	58.84	2	300	57.36	3	347.52	LEW/SsNHsd	F
3B9ACA61	0:04:00-0:05:00	06/24/2019	14:49:36.065	Trial 2	59.44	332.69	13.68	1	248.56	59.44	2	240	39.36	5	263.28	LEW/SsNHsd	F
3B9ACA63	0:00:00-0:01:00	14/06/2019	11:35:00	Trial 15	60	248.702	0	0	0	7	2	0	53	1	4.4	LEW/Crl	M
3B9ACA63	0:01:00-0:02:00	14/06/2019	11:35:00	Trial 15	60	300.404	1.2	1	75.2	10.2	4	60	48.6	3	60.6	LEW/Crl	M
3B9ACA63	0:05:00-0:06:00	14/06/2019	11:35:00	Trial 15	60	166.71	1.8	1	334.8	3.4	2	333.2	54.8	2	338.4	LEW/Crl	M
3B9ACA63	0:02:00-0:03:00	14/06/2019	11:35:00	Trial 15	60	81.2807	0	0	0	0	0	0	60	1	Inf	LEW/Crl	M
3B9ACA63	0:03:00-0:04:00	14/06/2019	11:35:00	Trial 15	60	124.914	0	0	0	0.6	1	239.4	59.4	1	Inf	LEW/Crl	M
3B9ACA63	0:04:00-0:05:00	14/06/2019	11:35:00	Trial 15	60	265.977	2.6	1	276.6	10.6	5	240	46.8	4	244.2	LEW/Crl	M
3B9ACA66	0:01:00-0:02:00	07/22/2019	12:42:40.606	Trial 38	60	318.212	35.88	2	Inf	8.88	3	79.52	15.28	3	79.72	WMI/Ere	M
3B9ACA66	0:02:00-0:03:00	07/22/2019	12:42:40.606	Trial 38	60	262.834	15.44	1	160.24	3.6	2	159.8	40.92	2	Inf	WMI/Ere	M
3B9ACA66	0:00:00-0:01:00	07/22/2019	12:42:40.606	Trial 38	60	282.77	28.56	3	9.68	8.08	7	6.12	23.12	5	Inf	WMI/Ere	M
3B9ACA66	0:05:00-0:06:00	07/22/2019	12:42:40.606	Trial 38	60	280.335	0	0	0	8.84	5	308.44	50.92	4	313.72	WMI/Ere	M
3B9ACA66	0:03:00-0:04:00	07/22/2019	12:42:40.606	Trial 38	60	180.956	0	0	0	0	0	0	60	1	Inf	WMI/Ere	M
3B9ACA66	0:04:00-0:05:00	07/22/2019	12:42:40.606	Trial 38	60	236.939	0	0	0	6.32	2	273.96	53.64	3	278.64	WMI/Ere	M
3B9ACA69	0:00:00-0:01:00	07/12/2019	12:34:07.842	Trial 25	60	208.671	6.08	2	15.52	3.96	4	10	49.56	3	11.12	F344/NCrl	F
3B9ACA69	0:02:00-0:03:00	07/12/2019	12:34:07.842	Trial 25	60	256.01	7.8	2	139.64	6.72	4	136.64	45	3	Inf	F344/NCrl	F
3B9ACA69	0:03:00-0:04:00	07/12/2019	12:34:07.842	Trial 25	60	268.429	0	0	0	11.56	6	181.24	46.84	7	194.64	F344/NCrl	F
3B9ACA69	0:04:00-0:05:00	07/12/2019	12:34:07.842	Trial 25	59.52	221.585	0	0	0	0.92	1	285.04	58.52	3	285.96	F344/NCrl	F
3B9ACA69	0:01:00-0:02:00	07/12/2019	12:34:07.842	Trial 25	60	168.716	0	0	0	1.68	1	111	58.24	2	112.72	F344/NCrl	F
3B9ACA69	0:05:00-0:06:00	07/12/2019	12:34:07.842	Trial 25	60	140.547	0	0	0	8.68	1	313.16	51.24	2	321.88	F344/NCrl	F
3B9ACA73	0:01:00-0:02:00	07/22/2019	13:10:41.903	Trial 41	60	234.907	0	0	0	8.96	5	107.28	50.6	4	Inf	WMI/Ere	F
3B9ACA73	0:02:00-0:03:00	07/22/2019	13:10:41.903	Trial 41	60	148.074	0	0	0	0	0	0	60	1	Inf	WMI/Ere	F
3B9ACA73	0:03:00-0:04:00	07/22/2019	13:10:41.903	Trial 41	60	108.795	0	0	0	0	0	0	60	1	Inf	WMI/Ere	F
3B9ACA73	0:05:00-0:06:00	07/22/2019	13:10:41.903	Trial 41	60	54.4821	0	0	0	0	0	0	60	1	Inf	WMI/Ere	F
3B9ACA73	0:04:00-0:05:00	07/22/2019	13:10:41.903	Trial 41	60	140.105	0	0	0	0	0	0	60	1	Inf	WMI/Ere	F
3B9ACA73	0:00:00-0:01:00	07/22/2019	13:10:41.903	Trial 41	60	313.147	3.88	2	44.16	19.16	9	0	35.68	3	1.48	WMI/Ere	F
3B9ACA74	0:00:00-0:01:00	07/14/2019	10:34:54.452	Trial 31	60	422.528	27.2	4	4.8	5.16	5	3.92	27.44	2	Inf	F344/NHsd	F
3B9ACA74	0:01:00-0:02:00	07/14/2019	10:34:54.452	Trial 31	60	581.05	35.56	7	63.96	6.72	9	63.6	16.6	3	Inf	F344/NHsd	F
3B9ACA74	0:05:00-0:06:00	07/14/2019	10:34:54.452	Trial 31	60	318.211	29.12	7	331.12	6.44	9	300	22.16	4	300.52	F344/NHsd	F
3B9ACA74	0:02:00-0:03:00	07/14/2019	10:34:54.452	Trial 31	60	278.227	6.28	1	146.32	3.84	2	144.88	49.84	2	Inf	F344/NHsd	F
3B9ACA74	0:03:00-0:04:00	07/14/2019	10:34:54.452	Trial 31	57.64	135.982	3.4	1	236.6	1.04	1	235.36	52.96	5	Inf	F344/NHsd	F
3B9ACA74	0:04:00-0:05:00	07/14/2019	10:34:54.452	Trial 31	60	386.655	11.12	4	266.84	11.56	10	241.12	35.72	6	241.92	F344/NHsd	F
3B9ACA77	0:03:00-0:04:00	07/04/2019	11:17:51.527	Trial 21	58.52	377.202	30.2	4	206.92	11.88	7	185.32	15.32	6	188.72	F344/NCrl	F
3B9ACA77	0:02:00-0:03:00	07/04/2019	11:17:51.527	Trial 21	60	383.865	11.68	3	138.28	22.2	11	121.92	24.56	9	131.48	F344/NCrl	F
3B9ACA77	0:04:00-0:05:00	07/04/2019	11:17:51.527	Trial 21	60	320.885	12.8	2	242.12	6.44	6	240.68	40.4	4	246.48	F344/NCrl	F
3B9ACA77	0:05:00-0:06:00	07/04/2019	11:17:51.527	Trial 21	60	396.809	8.6	2	Inf	16.6	4	307.84	34.56	3	323.08	F344/NCrl	F
3B9ACA77	0:00:00-0:01:00	07/04/2019	11:17:51.527	Trial 21	58.44	587.114	4.16	3	21.72	15.48	12	7.96	37.12	8	9.08	F344/NCrl	F
3B9ACA77	0:01:00-0:02:00	07/04/2019	11:17:51.527	Trial 21	58.48	440.287	5.6	2	66.04	12.96	8	60	39.08	6	71.92	F344/NCrl	F
3B9ACA7D	0:00:00-0:01:00	07/12/2019	12:16:35.651	Trial 23	60	154.622	0	0	0	0	0	0	60	1	Inf	F344/NCrl	M
3B9ACA7D	0:01:00-0:02:00	07/12/2019	12:16:35.651	Trial 23	60	354.468	7.56	2	66.16	16.84	5	62.76	34.44	5	118.24	F344/NCrl	M
3B9ACA7D	0:04:00-0:05:00	07/12/2019	12:16:35.651	Trial 23	60	366.714	1.4	1	294.04	7.64	9	249.2	49.8	7	249.76	F344/NCrl	M
3B9ACA7D	0:05:00-0:06:00	07/12/2019	12:16:35.651	Trial 23	60	360.603	14.4	1	Inf	5.04	5	300	40.24	4	316.36	F344/NCrl	M
3B9ACA7D	0:02:00-0:03:00	07/12/2019	12:16:35.651	Trial 23	60	369.549	3.68	1	176.32	8.48	6	127.48	46.64	6	129.04	F344/NCrl	M
3B9ACA7D	0:03:00-0:04:00	07/12/2019	12:16:35.651	Trial 23	60	395.338	21.96	3	198.2	7.96	6	191.68	28.48	5	192.68	F344/NCrl	M
3B9ACA7F	0:01:00-0:02:00	07/04/2019	11:09:24.480	Trial 18	60	296.661	3.68	4	66.08	21.76	6	61.08	32.8	3	101.92	F344/NCrl	F
3B9ACA7F	0:02:00-0:03:00	07/04/2019	11:09:24.480	Trial 18	54.48	331.084	0	0	0	2.76	3	120.04	51.52	4	120.68	F344/NCrl	F
3B9ACA7F	0:03:00-0:04:00	07/04/2019	11:09:24.480	Trial 18	60	18.3684	0	0	0	0	0	0	60	1	Inf	F344/NCrl	F
3B9ACA7F	0:00:00-0:01:00	07/04/2019	11:09:24.480	Trial 18	58.28	267.24	4.24	1	Inf	9.72	1	4.24	44.32	3	13.96	F344/NCrl	F
3B9ACA7F	0:05:00-0:06:00	07/04/2019	11:09:24.480	Trial 18	58.92	254.15	0.6	1	336.28	5.36	6	322.48	45.48	4	323.68	F344/NCrl	F
3B9ACA7F	0:04:00-0:05:00	07/04/2019	11:09:24.480	Trial 18	60	69.73	0	0	0	0	0	0	60	1	Inf	F344/NCrl	F
3B9ACA80	0:01:00-0:02:00	07/21/2019	15:00:31.385	Trial 34	60	388.581	0.4	1	93.48	13.24	7	91.88	46.2	6	102.76	LEW/Chrna5	M
3B9ACA80	0:02:00-0:03:00	07/21/2019	15:00:31.385	Trial 34	60	293.609	3.36	1	175.92	17.08	5	120	39.32	3	121.68	LEW/Chrna5	M
3B9ACA80	0:00:00-0:01:00	07/21/2019	15:00:31.385	Trial 34	60	121.466	0	0	0	0	0	0	60	1	Inf	LEW/Chrna5	M
3B9ACA80	0:05:00-0:06:00	07/21/2019	15:00:31.385	Trial 34	60	238.656	4.92	1	Inf	23.76	11	307.48	30.16	10	313.84	LEW/Chrna5	M
3B9ACA80	0:03:00-0:04:00	07/21/2019	15:00:31.385	Trial 34	60	318.073	9.2	2	186.92	20.84	10	180	28.6	7	181.6	LEW/Chrna5	M
3B9ACA80	0:04:00-0:05:00	07/21/2019	15:00:31.385	Trial 34	60	307.594	0.96	2	288.6	12.28	6	269.36	45.44	3	Inf	LEW/Chrna5	M
3B9ACA82	0:00:00-0:01:00	07/21/2019	14:52:51.429	Trial 33	60	117.638	0	0	0	0	0	0	60	1	Inf	LEW/Chrna5	M
3B9ACA82	0:02:00-0:03:00	07/21/2019	14:52:51.429	Trial 33	60	213.246	0	0	0	0	0	0	60	1	Inf	LEW/Chrna5	M
3B9ACA82	0:03:00-0:04:00	07/21/2019	14:52:51.429	Trial 33	60	56.5662	0	0	0	0	0	0	60	1	Inf	LEW/Chrna5	M
3B9ACA82	0:04:00-0:05:00	07/21/2019	14:52:51.429	Trial 33	60	289.799	1.36	1	248.64	6.6	3	248.16	51.28	2	256.84	LEW/Chrna5	M
3B9ACA82	0:01:00-0:02:00	07/21/2019	14:52:51.429	Trial 33	60	293.131	4	3	97.04	17.88	6	84.36	36.76	4	86.56	LEW/Chrna5	M
3B9ACA82	0:05:00-0:06:00	07/21/2019	14:52:51.429	Trial 33	60	40.6947	0	0	0	0	0	0	60	1	Inf	LEW/Chrna5	M
3B9ACA8A	0:01:00-0:02:00	07/14/2019	10:25:43.025	Trial 30	60	492.715	9.48	4	65.92	9.04	8	65.6	40.4	5	69.24	F344/NHsd	M
3B9ACA8A	0:02:00-0:03:00	07/14/2019	10:25:43.025	Trial 30	60	308.227	2.2	1	128.08	2.44	3	126.8	55.16	3	131.04	F344/NHsd	M
3B9ACA8A	0:03:00-0:04:00	07/14/2019	10:25:43.025	Trial 30	60	235.164	7.28	1	Inf	7.04	3	198.28	45.08	2	Inf	F344/NHsd	M
3B9ACA8A	0:05:00-0:06:00	07/14/2019	10:25:43.025	Trial 30	60	334.022	21.4	6	300.24	8.2	7	310.72	29.28	4	320.52	F344/NHsd	M
3B9ACA8A	0:04:00-0:05:00	07/14/2019	10:25:43.025	Trial 30	60	297.721	3.76	1	283.8	20.72	8	240.2	34.32	5	257.48	F344/NHsd	M
3B9ACA8A	0:00:00-0:01:00	07/14/2019	10:25:43.025	Trial 30	60	532.715	22.56	6	30.4	6.88	8	1.52	29.88	3	3.72	F344/NHsd	M
3B9ACA8B	0:00:00-0:01:00	07/14/2019	10:16:31.342	Trial 29	60	609.71	20.6	5	30.64	6.76	10	4	32	5	6.64	F344/NHsd	M
3B9ACA8B	0:01:00-0:02:00	07/14/2019	10:16:31.342	Trial 29	60	751.334	28.08	5	65.16	8.32	10	64.68	22.52	5	78.32	F344/NHsd	M
3B9ACA8B	0:02:00-0:03:00	07/14/2019	10:16:31.342	Trial 29	60	543.961	16.72	11	120.92	10.28	10	120.64	31.28	4	124.56	F344/NHsd	M
3B9ACA8B	0:03:00-0:04:00	07/14/2019	10:16:31.342	Trial 29	60	406.072	19.52	8	185.16	5.64	10	184.96	33.52	3	Inf	F344/NHsd	M
3B9ACA8B	0:04:00-0:05:00	07/14/2019	10:16:31.342	Trial 29	60	278.359	5.36	1	Inf	1.04	2	245.4	53.52	2	245.92	F344/NHsd	M
3B9ACA8B	0:05:00-0:06:00	07/14/2019	10:16:31.342	Trial 29	60	541.798	14.64	5	314.28	7.4	10	303.28	36.48	7	303.6	F344/NHsd	M
3B9ACA8C	0:02:00-0:03:00	06/25/2019	11:30:03.132	Trial 6	58.24	198.549	0	0	0	8.52	5	142.8	49.52	5	151.08	DA/OlaHsd	F
3B9ACA8C	0:03:00-0:04:00	06/25/2019	11:30:03.132	Trial 6	59.76	120.8	0	0	0	0	0	0	59.76	2	Inf	DA/OlaHsd	F
3B9ACA8C	0:04:00-0:05:00	06/25/2019	11:30:03.132	Trial 6	60	76.2417	0	0	0	2.16	3	241.96	59.96	2	Inf	DA/OlaHsd	F
3B9ACA8C	0:05:00-0:06:00	06/25/2019	11:30:03.132	Trial 6	60	28.1394	0	0	0	0	0	0	60	1	Inf	DA/OlaHsd	F
3B9ACA8C	0:00:00-0:01:00	06/25/2019	11:30:03.132	Trial 6	60	101.502	0	0	0	0	0	0	60	1	Inf	DA/OlaHsd	F
3B9ACA8C	0:01:00-0:02:00	06/25/2019	11:30:03.132	Trial 6	60	72.2778	0	0	0	0	0	0	60	1	Inf	DA/OlaHsd	F
3B9ACA8D	0:02:00-0:03:00	06/26/2019	12:18:57.762	Trial 9	59.56	248.729	11.2	4	Inf	13.36	5	123.16	34.48	3	124.72	DA/OlaHsd	F
3B9ACA8D	0:03:00-0:04:00	06/26/2019	12:18:57.762	Trial 9	60	159.919	0	0	0	13.16	2	195.48	44.48	4	209.36	DA/OlaHsd	F
3B9ACA8D	0:00:00-0:01:00	06/26/2019	12:18:57.762	Trial 9	60	90.4413	0	0	0	0	0	0	60	1	Inf	DA/OlaHsd	F
3B9ACA8D	0:01:00-0:02:00	06/26/2019	12:18:57.762	Trial 9	60	186.486	22.52	2	93.2	5.16	2	92.28	32.24	1	Inf	DA/OlaHsd	F
3B9ACA8D	0:05:00-0:06:00	06/26/2019	12:18:57.762	Trial 9	59.96	214.275	20	2	300.8	2.48	2	300	37.4	1	322.6	DA/OlaHsd	F
3B9ACA8D	0:04:00-0:05:00	06/26/2019	12:18:57.762	Trial 9	60	247.153	17.92	1	280.32	21.08	5	249.88	20.84	4	261.64	DA/OlaHsd	F
3B9ACA98	0:05:00-0:06:00	07/22/2019	12:52:50.242	Trial 39	60	190.623	0	0	0	2.76	2	306.72	57.24	3	307.28	WMI/Ere	M
3B9ACA98	0:01:00-0:02:00	07/22/2019	12:52:50.242	Trial 39	60	350.164	9.88	2	61.28	9.36	5	60	40.48	3	85.72	WMI/Ere	M
3B9ACA98	0:04:00-0:05:00	07/22/2019	12:52:50.242	Trial 39	60	162.733	0	0	0	0.2	1	295.92	59.8	2	Inf	WMI/Ere	M
3B9ACA98	0:00:00-0:01:00	07/22/2019	12:52:50.242	Trial 39	60	317.814	0.8	1	58.8	14.04	5	20.84	44.72	4	25.72	WMI/Ere	M
3B9ACA98	0:02:00-0:03:00	07/22/2019	12:52:50.242	Trial 39	60	291.7	9.88	1	150.8	12.56	3	127.8	37.44	3	129.96	WMI/Ere	M
3B9ACA98	0:03:00-0:04:00	07/22/2019	12:52:50.242	Trial 39	60	257.598	0	0	0	8.88	3	195.6	50.72	3	196.64	WMI/Ere	M
3B9ACA99	0:00:00-0:01:00	06/26/2019	12:10:05.400	Trial 8	57.64	230.378	3.8	4	47.24	10.92	8	0.2	41.64	3	41.56	DA/OlaHsd	M
3B9ACA99	0:03:00-0:04:00	06/26/2019	12:10:05.400	Trial 8	60	29.0323	0	0	0	0	0	0	60	1	Inf	DA/OlaHsd	M
3B9ACA99	0:04:00-0:05:00	06/26/2019	12:10:05.400	Trial 8	60	9.04801	0	0	0	0	0	0	60	1	Inf	DA/OlaHsd	M
3B9ACA99	0:01:00-0:02:00	06/26/2019	12:10:05.400	Trial 8	58.28	321.22	6.84	3	Inf	4	4	67.28	47.32	6	70.04	DA/OlaHsd	M
3B9ACA99	0:02:00-0:03:00	06/26/2019	12:10:05.400	Trial 8	60	86.8445	0	0	0	0	0	0	60	1	Inf	DA/OlaHsd	M
3B9ACA99	0:05:00-0:06:00	06/26/2019	12:10:05.400	Trial 8	60	11.2492	0	0	0	0	0	0	60	1	Inf	DA/OlaHsd	M
3B9ACA9E	0:05:00-0:06:00	07/04/2019	10:52:06.391	Trial 16	60	179.831	16.72	4	307.72	36.76	7	304.92	4.84	1	Inf	F344/NCrl	M
3B9ACA9E	0:01:00-0:02:00	07/04/2019	10:52:06.391	Trial 16	60	50.3894	0	0	0	0	0	0	60	1	Inf	F344/NCrl	M
3B9ACA9E	0:02:00-0:03:00	07/04/2019	10:52:06.391	Trial 16	60	91.2483	0	0	0	0	0	0	60	1	Inf	F344/NCrl	M
3B9ACA9E	0:00:00-0:01:00	07/04/2019	10:52:06.391	Trial 16	60	233.032	0	0	0	3.16	3	9.64	56.48	4	17.6	F344/NCrl	M
3B9ACA9E	0:03:00-0:04:00	07/04/2019	10:52:06.391	Trial 16	60	235.135	1.64	1	238.36	4.36	3	219.12	53.32	3	231.04	F344/NCrl	M
3B9ACA9E	0:04:00-0:05:00	07/04/2019	10:52:06.391	Trial 16	60	296.617	7.16	4	Inf	18.52	8	240.2	32.8	6	243.44	F344/NCrl	M
3B9ACAA2	0:00:00-0:01:00	07/14/2019	10:43:42.502	Trial 32	60	585.649	28.96	6	19.36	9.32	10	6.64	21.28	4	7.88	F344/NHsd	F
3B9ACAA2	0:01:00-0:02:00	07/14/2019	10:43:42.502	Trial 32	60	416.322	33.72	6	65.64	3.52	8	62.16	22.12	3	62.68	F344/NHsd	F
3B9ACAA2	0:04:00-0:05:00	07/14/2019	10:43:42.502	Trial 32	60	363.381	20.12	6	244.72	8.84	7	242.72	28.84	4	270.56	F344/NHsd	F
3B9ACAA2	0:05:00-0:06:00	07/14/2019	10:43:42.502	Trial 32	60	285.887	14.56	1	304.96	12.12	8	303.56	32.08	3	Inf	F344/NHsd	F
3B9ACAA2	0:02:00-0:03:00	07/14/2019	10:43:42.502	Trial 32	60	438.11	20.04	4	120.6	6.24	7	120	33	3	122.36	F344/NHsd	F
3B9ACAA2	0:03:00-0:04:00	07/14/2019	10:43:42.502	Trial 32	60	294.186	24.88	5	200.92	12.28	10	187.36	19.6	4	199.08	F344/NHsd	F
3B9ACAA3	0:05:00-0:06:00	07/04/2019	11:01:04.938	Trial 17	60	25.8404	0	0	0	0	0	0	60	1	Inf	F344/NCrl	M
3B9ACAA3	0:01:00-0:02:00	07/04/2019	11:01:04.938	Trial 17	55.92	391.698	6.04	2	68.28	3.96	5	67.92	45.56	5	70.2	F344/NCrl	M
3B9ACAA3	0:02:00-0:03:00	07/04/2019	11:01:04.938	Trial 17	60	355.156	8.36	2	171.12	9.76	8	126.44	40.48	10	127.16	F344/NCrl	M
3B9ACAA3	0:03:00-0:04:00	07/04/2019	11:01:04.938	Trial 17	60	265.867	3.52	2	212.08	7.04	7	180.92	48.04	6	181.6	F344/NCrl	M
3B9ACAA3	0:00:00-0:01:00	07/04/2019	11:01:04.938	Trial 17	60	411.643	0	0	0	7.24	3	11.92	52.68	4	12.48	F344/NCrl	M
3B9ACAA3	0:04:00-0:05:00	07/04/2019	11:01:04.938	Trial 17	60	17.3436	0	0	0	0	0	0	60	1	Inf	F344/NCrl	M
3B9ACAA4	0:01:00-0:02:00	06/26/2019	11:59:09.705	Trial 7	57.76	243.189	0	0	0	4	3	87.12	54.6	7	90.92	DA/OlaHsd	M
3B9ACAA4	0:02:00-0:03:00	06/26/2019	11:59:09.705	Trial 7	58.64	198.239	2	2	146.56	10.56	4	140.84	46.08	5	154.48	DA/OlaHsd	M
3B9ACAA4	0:03:00-0:04:00	06/26/2019	11:59:09.705	Trial 7	58.32	223.502	11.24	4	202.36	11.36	8	200.84	35.04	6	215.8	DA/OlaHsd	M
3B9ACAA4	0:05:00-0:06:00	06/26/2019	11:59:09.705	Trial 7	60	48.0542	0	0	0	0	0	0	60	1	Inf	DA/OlaHsd	M
3B9ACAA4	0:04:00-0:05:00	06/26/2019	11:59:09.705	Trial 7	60	79.9197	0	0	0	6.36	1	240	53.6	1	246.4	DA/OlaHsd	M
3B9ACAA4	0:00:00-0:01:00	06/26/2019	11:59:09.705	Trial 7	57.52	214.464	8.52	3	8.8	10.16	6	8.12	38.64	8	13.24	DA/OlaHsd	M
3B9ACAA9	0:00:00-0:01:00	06/25/2019	11:09:28.122	Trial 4	57.32	220.795	13.84	9	42.6	16.6	4	2.52	24.68	4	10.24	DA/OlaHsd	M
3B9ACAA9	0:01:00-0:02:00	06/25/2019	11:09:28.122	Trial 4	58.4	259.522	0	0	0	1.4	3	67.88	56.96	6	69.2	DA/OlaHsd	M
3B9ACAA9	0:03:00-0:04:00	06/25/2019	11:09:28.122	Trial 4	58	253.689	19.44	6	182.52	5.32	5	180	33.72	7	193.32	DA/OlaHsd	M
3B9ACAA9	0:04:00-0:05:00	06/25/2019	11:09:28.122	Trial 4	58.84	213.861	1.56	2	275.72	20.16	4	274.12	37.04	4	280.44	DA/OlaHsd	M
3B9ACAA9	0:05:00-0:06:00	06/25/2019	11:09:28.122	Trial 4	60	81.3928	0	0	0	0	0	0	60	1	Inf	DA/OlaHsd	M
3B9ACAA9	0:02:00-0:03:00	06/25/2019	11:09:28.122	Trial 4	57.52	245.729	18.56	3	157.84	2.72	2	156.24	36.16	3	Inf	DA/OlaHsd	M
3B9ACAAC	0:02:00-0:03:00	07/22/2019	13:18:52.883	Trial 42	60	181.917	0	0	0	40.12	3	120.6	19.56	3	Inf	WMI/Ere	F
3B9ACAAC	0:03:00-0:04:00	07/22/2019	13:18:52.883	Trial 42	60	208.579	13.04	1	189.92	18.64	3	188	28.2	3	236.24	WMI/Ere	F
3B9ACAAC	0:04:00-0:05:00	07/22/2019	13:18:52.883	Trial 42	60	232.564	5.44	2	275.76	11.12	4	248.52	42.84	4	286.6	WMI/Ere	F
3B9ACAAC	0:05:00-0:06:00	07/22/2019	13:18:52.883	Trial 42	60	165.138	11.04	1	318.2	14.84	2	311.92	34	2	Inf	WMI/Ere	F
3B9ACAAC	0:01:00-0:02:00	07/22/2019	13:18:52.883	Trial 42	60	240.933	15.08	3	78.68	28.16	6	60.52	16.44	4	64.2	WMI/Ere	F
3B9ACAAC	0:00:00-0:01:00	07/22/2019	13:18:52.883	Trial 42	60	382.987	17	3	14.04	17.28	6	3.04	24.96	3	33.72	WMI/Ere	F
3B9ACAAD	0:01:00-0:02:00	07/22/2019	13:01:34.114	Trial 40	60	341.519	0.64	1	105.32	16.6	6	60	42.48	5	63.32	WLI/Ere	F
3B9ACAAD	0:02:00-0:03:00	07/22/2019	13:01:34.114	Trial 40	60	294.416	2.32	2	137.92	16.44	3	134.28	41.12	2	Inf	WLI/Ere	F
3B9ACAAD	0:00:00-0:01:00	07/22/2019	13:01:34.114	Trial 40	60	326.5	5.88	3	2.92	23.36	11	0	29.08	9	6.04	WLI/Ere	F
3B9ACAAD	0:04:00-0:05:00	07/22/2019	13:01:34.114	Trial 40	60	297.079	1.36	1	256.6	19.48	10	252.44	37.28	7	254.12	WLI/Ere	F
3B9ACAAD	0:05:00-0:06:00	07/22/2019	13:01:34.114	Trial 40	60	271.28	0	0	0	5.72	3	300	54.2	2	300.6	WLI/Ere	F
3B9ACAAD	0:03:00-0:04:00	07/22/2019	13:01:34.114	Trial 40	60	309.419	2.52	1	214.6	24.2	8	182.64	32.88	8	218.96	WLI/Ere	F
3B9ACAAE	0:05:00-0:06:00	07/21/2019	15:16:32.900	Trial 36	60	284.457	18.92	2	322.36	11.56	6	306.76	28.88	5	315.92	DA/OlaHsd	F
3B9ACAAE	0:03:00-0:04:00	07/21/2019	15:16:32.900	Trial 36	60	421.134	27	3	230.44	7.96	10	181.28	23.92	4	181.76	DA/OlaHsd	F
3B9ACAAE	0:04:00-0:05:00	07/21/2019	15:16:32.900	Trial 36	60	248.179	50.12	2	272.12	3.64	2	271.24	6.16	1	293.84	DA/OlaHsd	F
3B9ACAAE	0:00:00-0:01:00	07/21/2019	15:16:32.900	Trial 36	60	321.469	19.16	3	14.44	13.8	11	0	26.56	6	0.8	DA/OlaHsd	F
3B9ACAAE	0:01:00-0:02:00	07/21/2019	15:16:32.900	Trial 36	60	366.501	21.04	4	92.72	15.16	7	60	23.4	5	61.08	DA/OlaHsd	F
3B9ACAAE	0:02:00-0:03:00	07/21/2019	15:16:32.900	Trial 36	60	390.035	49	3	147.28	3.52	3	137.72	7.36	1	139.6	DA/OlaHsd	F
3B9ACAAF	0:02:00-0:03:00	07/12/2019	12:44:46.796	Trial 28	58.68	342.12	0	0	0	2.2	3	135.08	55.4	9	136.12	F344/NCrl	F
3B9ACAAF	0:03:00-0:04:00	07/12/2019	12:44:46.796	Trial 28	57.92	356.861	0	0	0	1.68	2	204.16	56.12	6	205.4	F344/NCrl	F
3B9ACAAF	0:00:00-0:01:00	07/12/2019	12:44:46.796	Trial 28	60	180.494	0	0	0	0	0	0	60	1	Inf	F344/NCrl	F
3B9ACAAF	0:01:00-0:02:00	07/12/2019	12:44:46.796	Trial 28	60	392.683	14.8	5	84.6	7.32	8	82.6	36.4	6	88.64	F344/NCrl	F
3B9ACAAF	0:04:00-0:05:00	07/12/2019	12:44:46.796	Trial 28	60	303.978	12.92	3	261.52	16.68	5	250.36	28.92	5	273.92	F344/NCrl	F
3B9ACAAF	0:05:00-0:06:00	07/12/2019	12:44:46.796	Trial 28	60	276.87	4.96	3	347.8	10.2	9	321.52	41.56	7	322.84	F344/NCrl	F
3B9ACABC	0:04:00-0:05:00	07/12/2019	10:48:31.040	Trial 22	60	328.876	31.92	5	244.72	14.28	10	240.16	12.64	7	241.64	F344/NCrl	M
3B9ACABC	0:00:00-0:01:00	07/12/2019	10:48:31.040	Trial 22	60	63.2524	0	0	0	0	0	0	60	1	Inf	F344/NCrl	M
3B9ACABC	0:01:00-0:02:00	07/12/2019	10:48:31.040	Trial 22	60	354.81	13.08	2	64.08	3.52	4	62.64	42.92	3	79.36	F344/NCrl	M
3B9ACABC	0:05:00-0:06:00	07/12/2019	10:48:31.040	Trial 22	60	290.813	12.76	1	347.24	6.32	6	306.16	38.96	3	310.96	F344/NCrl	M
3B9ACABC	0:03:00-0:04:00	07/12/2019	10:48:31.040	Trial 22	56.8	340.375	6.68	2	232.68	5.6	5	184.48	44.04	6	185.84	F344/NCrl	M
3B9ACABC	0:02:00-0:03:00	07/12/2019	10:48:31.040	Trial 22	60	149.555	2.56	1	177.44	3.68	1	173.64	53.6	1	Inf	F344/NCrl	M
3B9ACAC1	0:01:00-0:02:00	06/26/2019	12:58:10.959	Trial 10	60	335.636	0	0	0	3.08	2	78.28	56.92	3	80.28	DA/OlaHsd	F
3B9ACAC1	0:02:00-0:03:00	06/26/2019	12:58:10.959	Trial 10	59.28	270.485	0.52	2	160.4	22.64	9	125.08	35.8	4	141.24	DA/OlaHsd	F
3B9ACAC1	0:00:00-0:01:00	06/26/2019	12:58:10.959	Trial 10	59.84	265.643	10.16	3	13.88	8.28	6	9.64	41.16	3	26.12	DA/OlaHsd	F
3B9ACAC1	0:05:00-0:06:00	06/26/2019	12:58:10.959	Trial 10	60	254.94	0	0	0	10.68	3	306.88	49.48	4	309.48	DA/OlaHsd	F
3B9ACAC1	0:03:00-0:04:00	06/26/2019	12:58:10.959	Trial 10	59.96	184.12	0	0	0	4.76	1	180	55.2	1	184.8	DA/OlaHsd	F
3B9ACAC1	0:04:00-0:05:00	06/26/2019	12:58:10.959	Trial 10	60	58.1417	0	0	0	0	0	0	60	1	Inf	DA/OlaHsd	F
3B9ACAC4	0:00:00-0:01:00	07/21/2019	15:08:55.131	Trial 35	60	345.072	12	5	6.04	16.04	8	0	30.72	3	7.72	LEW/Chrna5	F
3B9ACAC4	0:02:00-0:03:00	07/21/2019	15:08:55.131	Trial 35	60	465.405	12.36	2	136.6	8.52	10	120	38.32	8	120.48	LEW/Chrna5	F
3B9ACAC4	0:03:00-0:04:00	07/21/2019	15:08:55.131	Trial 35	60	360.202	9.72	2	183.16	13.28	4	181.08	36.88	3	Inf	LEW/Chrna5	F
3B9ACAC4	0:04:00-0:05:00	07/21/2019	15:08:55.131	Trial 35	57.96	257.223	13.12	7	281.08	9.32	4	265.52	35.08	3	268.6	LEW/Chrna5	F
3B9ACAC4	0:01:00-0:02:00	07/21/2019	15:08:55.131	Trial 35	60	437.856	11.48	3	Inf	23.12	12	69.8	24.6	6	71.08	LEW/Chrna5	F
3B9ACAC4	0:05:00-0:06:00	07/21/2019	15:08:55.131	Trial 35	45.28	288.264	31.84	11	310.28	4.24	5	334.76	8.52	2	335.48	LEW/Chrna5	F
3B9ACAC5	0:01:00-0:02:00	06/25/2019	10:59:38.774	Trial 3	57.16	191.61	11.2	8	66.08	9.8	9	61.6	33.56	4	82.04	DA/OlaHsd	M
3B9ACAC5	0:02:00-0:03:00	06/25/2019	10:59:38.774	Trial 3	59.56	248.207	13.64	2	160.76	12.84	9	126.12	32.44	3	132.28	DA/OlaHsd	M
3B9ACAC5	0:03:00-0:04:00	06/25/2019	10:59:38.774	Trial 3	58.08	204.675	15.32	5	181.6	21.4	4	180	21.08	4	199.2	DA/OlaHsd	M
3B9ACAC5	0:05:00-0:06:00	06/25/2019	10:59:38.774	Trial 3	60	36.4575	0	0	0	0	0	0	60	1	Inf	DA/OlaHsd	M
3B9ACAC5	0:04:00-0:05:00	06/25/2019	10:59:38.774	Trial 3	60	112.446	0	0	0	0	0	0	60	1	Inf	DA/OlaHsd	M
3B9ACAC5	0:00:00-0:01:00	06/25/2019	10:59:38.774	Trial 3	59.28	122.918	3.72	2	50.76	2.64	3	48.28	52.16	3	55.56	DA/OlaHsd	M
3B9ACAD4	0:00:00-0:01:00	08/31/2019	13:38:59.660	Trial 67	60	488.818	6.04	2	12.4	18.32	7	1.04	35.12	6	2.52	SS/JrHsdMcwiCrl	M
3B9ACAD4	0:01:00-0:02:00	08/31/2019	13:38:59.660	Trial 67	60	281.429	4.24	2	64.12	15.52	5	61	39.8	5	70.6	SS/JrHsdMcwiCrl	M
3B9ACAD4	0:03:00-0:04:00	08/31/2019	13:38:59.660	Trial 67	60	169.765	4.16	3	205.44	40.52	8	180	14.4	4	187.48	SS/JrHsdMcwiCrl	M
3B9ACAD4	0:04:00-0:05:00	08/31/2019	13:38:59.660	Trial 67	60	305.197	0	0	0	7.2	4	257.48	52	4	258.08	SS/JrHsdMcwiCrl	M
3B9ACAD4	0:05:00-0:06:00	08/31/2019	13:38:59.660	Trial 67	60	194.869	1.8	1	319.36	24.48	4	317.92	32	7	322.64	SS/JrHsdMcwiCrl	M
3B9ACAD4	0:02:00-0:03:00	08/31/2019	13:38:59.660	Trial 67	60	282.78	7.52	6	144.56	15.04	6	122.24	36.68	3	123.48	SS/JrHsdMcwiCrl	M
3B9ACAD8	0:02:00-0:03:00	09/03/2019	11:41:02.394	Trial 74	60	348.288	26.84	2	122.72	3.48	8	122.16	29.16	4	131.16	F344/NCrl	F
3B9ACAD8	0:03:00-0:04:00	09/03/2019	11:41:02.394	Trial 74	60	447.262	34	4	187.28	9.04	6	185.44	16.72	3	201.68	F344/NCrl	F
3B9ACAD8	0:04:00-0:05:00	09/03/2019	11:41:02.394	Trial 74	60	212.886	25.32	3	240.84	18.24	5	240.4	13.28	9	267.48	F344/NCrl	F
3B9ACAD8	0:05:00-0:06:00	09/03/2019	11:41:02.394	Trial 74	60	353.66	11.28	2	357.68	11.44	10	308.96	36.24	7	310.6	F344/NCrl	F
3B9ACAD8	0:01:00-0:02:00	09/03/2019	11:41:02.394	Trial 74	60	457.174	23.56	6	63.6	9.04	9	63.24	27.24	3	68.52	F344/NCrl	F
3B9ACAD8	0:00:00-0:01:00	09/03/2019	11:41:02.394	Trial 74	60	568.065	18.92	3	39.6	5.16	7	3.56	35.84	5	4.44	F344/NCrl	F
3B9ACAD9	0:03:00-0:04:00	14/09/2019	10:21:14	Trial 10	60	372.807	4.72	1	192.32	27.32	8	181.76	26.36	9	205.24	LEW/Chrna5	F
3B9ACAD9	0:02:00-0:03:00	14/09/2019	10:21:14	Trial 10	60	348.762	33.88	8	141.6	12.64	9	137.12	13.4	1	157.04	LEW/Chrna5	F
3B9ACAD9	0:04:00-0:05:00	14/09/2019	10:21:14	Trial 10	60	268.207	47.08	4	251.48	11.44	6	240	1.36	1	244.24	LEW/Chrna5	F
3B9ACAD9	0:05:00-0:06:00	14/09/2019	10:21:14	Trial 10	60	380.769	3.2	3	308.36	23.56	8	301.92	32.76	5	303.16	LEW/Chrna5	F
3B9ACAD9	0:00:00-0:01:00	14/09/2019	10:21:14	Trial 10	60	439.079	32.96	6	7.56	11.96	8	7.08	14.96	2	9.56	LEW/Chrna5	F
3B9ACAD9	0:01:00-0:02:00	14/09/2019	10:21:14	Trial 10	60	494.028	14	4	61.92	12.36	9	60	33.4	5	64.56	LEW/Chrna5	F
3B9ACADA	0:01:00-0:02:00	08/29/2019	12:31:09.087	Trial 63	55.28	217.051	16.24	2	71.24	6.16	11	62.04	30.6	13	60.2	BN/Crl	M
3B9ACADA	0:02:00-0:03:00	08/29/2019	12:31:09.087	Trial 63	56.84	183.045	6.28	3	126.8	16.76	6	125.72	33	7	150.2	BN/Crl	M
3B9ACADA	0:00:00-0:01:00	08/29/2019	12:31:09.087	Trial 63	55.24	267.768	13.16	7	Inf	2.2	5	2.44	37.96	11	2.72	BN/Crl	M
3B9ACADA	0:03:00-0:04:00	08/29/2019	12:31:09.087	Trial 63	57.48	98.2361	3.4	3	234.2	36.44	10	196.48	16.76	3	Inf	BN/Crl	M
3B9ACADA	0:04:00-0:05:00	08/29/2019	12:31:09.087	Trial 63	57.88	211.764	13.68	1	Inf	2.16	3	253.72	41.96	6	255.4	BN/Crl	M
3B9ACADA	0:05:00-0:06:00	08/29/2019	12:31:09.087	Trial 63	58.12	87.5368	0	0	0	0.44	1	313.12	57.64	4	314.28	BN/Crl	M
3B9ACADE	0:00:00-0:01:00	08/22/2019	11:20:03.717	Trial 61	60	412.711	10.2	3	3.48	27.24	6	1.92	22.28	4	17.2	SS/JrHsdMcwiCrl	F
3B9ACADE	0:03:00-0:04:00	08/22/2019	11:20:03.717	Trial 61	60	349.245	6.12	1	197.88	8.96	5	195.12	44.64	4	205.32	SS/JrHsdMcwiCrl	F
3B9ACADE	0:04:00-0:05:00	08/22/2019	11:20:03.717	Trial 61	60	249.687	8.16	7	240.96	20.28	8	240	28.72	3	247.36	SS/JrHsdMcwiCrl	F
3B9ACADE	0:05:00-0:06:00	08/22/2019	11:20:03.717	Trial 61	60	295.086	0	0	0	10.72	6	300	46.36	9	338.12	SS/JrHsdMcwiCrl	F
3B9ACADE	0:01:00-0:02:00	08/22/2019	11:20:03.717	Trial 61	60	490.794	24.64	2	78.76	6.08	5	66.92	29.2	4	69.24	SS/JrHsdMcwiCrl	F
3B9ACADE	0:02:00-0:03:00	08/22/2019	11:20:03.717	Trial 61	60	400.285	1.88	1	129.16	13.36	5	126.24	44.4	5	135.2	SS/JrHsdMcwiCrl	F
3B9ACAE1	0:00:00-0:01:00	10/09/2019	11:21:49	Trial 5	60	498.661	6.04	3	7.44	9.16	13	4.84	43.72	6	10.16	F344/NHsd	F
3B9ACAE1	0:01:00-0:02:00	10/09/2019	11:21:49	Trial 5	59.96	274.792	7.76	1	91.84	1.76	2	90.72	50.28	3	Inf	F344/NHsd	F
3B9ACAE1	0:04:00-0:05:00	10/09/2019	11:21:49	Trial 5	60	343.677	21.48	2	Inf	13.64	4	250.32	24.68	2	267.64	F344/NHsd	F
3B9ACAE1	0:05:00-0:06:00	10/09/2019	11:21:49	Trial 5	60	351.171	8.56	3	322.44	4.72	6	320.4	45.24	7	332.2	F344/NHsd	F
3B9ACAE1	0:02:00-0:03:00	10/09/2019	11:21:49	Trial 5	60	266.664	8.8	2	135.08	11.52	8	121.56	37.96	9	124.56	F344/NHsd	F
3B9ACAE1	0:03:00-0:04:00	10/09/2019	11:21:49	Trial 5	60	266.754	6.48	1	233.52	4.84	4	184.08	49.24	2	186.8	F344/NHsd	F
3B9ACAE7	0:01:00-0:02:00	14/09/2019	10:12:10	Trial 9	60	200.865	27.6	5	81.8	26.56	7	60	5.24	4	62.36	LEW/Chrna5	M
3B9ACAE7	0:02:00-0:03:00	14/09/2019	10:12:10	Trial 9	60	359.876	40.36	3	131.68	10.08	4	130.96	9.4	1	135.08	LEW/Chrna5	M
3B9ACAE7	0:03:00-0:04:00	14/09/2019	10:12:10	Trial 9	60	304.236	44.56	3	189.04	10.36	4	180	4.88	1	208.96	LEW/Chrna5	M
3B9ACAE7	0:00:00-0:01:00	14/09/2019	10:12:10	Trial 9	60	314.477	1.08	1	Inf	9.76	9	1.12	46.76	5	3.6	LEW/Chrna5	M
3B9ACAE7	0:05:00-0:06:00	14/09/2019	10:12:10	Trial 9	60	213.972	0	0	0	23.36	2	313.56	36.56	2	320.8	LEW/Chrna5	M
3B9ACAE7	0:04:00-0:05:00	14/09/2019	10:12:10	Trial 9	60	227.873	5.84	4	261.68	38.56	4	245.16	15.2	2	245.52	LEW/Chrna5	M
3B9ACAEB	0:01:00-0:02:00	10/09/2019	10:48:10	Trial 1	60	311.235	2.16	2	113.76	1.76	2	113.12	54.4	4	117.96	SHR/NCrl	M
3B9ACAEB	0:02:00-0:03:00	10/09/2019	10:48:10	Trial 1	60	309.431	7.68	1	153.84	18.72	5	129.28	31.36	3	143.52	SHR/NCrl	M
3B9ACAEB	0:00:00-0:01:00	10/09/2019	10:48:10	Trial 1	60	220.969	9.52	2	12.56	18.92	5	2.64	30.48	3	Inf	SHR/NCrl	M
3B9ACAEB	0:05:00-0:06:00	10/09/2019	10:48:10	Trial 1	60	340.133	0.88	1	318.24	17.36	4	303.16	41.16	4	319.72	SHR/NCrl	M
3B9ACAEB	0:03:00-0:04:00	10/09/2019	10:48:10	Trial 1	60	341.574	8.68	1	199.92	15.16	4	180	35.84	3	189.4	SHR/NCrl	M
3B9ACAEB	0:04:00-0:05:00	10/09/2019	10:48:10	Trial 1	60	334.297	23.28	3	254.2	17.6	8	247.92	19.88	4	251.12	SHR/NCrl	M
3B9ACAED	0:00:00-0:01:00	12/09/2019	11:13:31	Trial 8	60	104.915	0	0	0	0	0	0	60	1	Inf	BN/Crl	M
3B9ACAED	0:02:00-0:03:00	12/09/2019	11:13:31	Trial 8	60	26.8475	0	0	0	0	0	0	60	1	Inf	BN/Crl	M
3B9ACAED	0:03:00-0:04:00	12/09/2019	11:13:31	Trial 8	60	21.8632	0	0	0	0	0	0	60	1	Inf	BN/Crl	M
3B9ACAED	0:04:00-0:05:00	12/09/2019	11:13:31	Trial 8	60	24.3318	0	0	0	0	0	0	60	1	Inf	BN/Crl	M
3B9ACAED	0:01:00-0:02:00	12/09/2019	11:13:31	Trial 8	60	37.8233	0	0	0	0	0	0	60	1	Inf	BN/Crl	M
3B9ACAED	0:05:00-0:06:00	12/09/2019	11:13:31	Trial 8	60	19.7385	0	0	0	0	0	0	60	1	Inf	BN/Crl	M
3B9ACAF0	0:01:00-0:02:00	20/09/2019	17:21:26	Trial 16	60	371.095	2.64	1	87.84	9.72	4	70.72	47.56	5	73.04	LEW/Chrna3	F
3B9ACAF0	0:02:00-0:03:00	20/09/2019	17:21:26	Trial 16	60	327.944	2.48	4	138.72	17.88	8	135.4	38.92	4	152.96	LEW/Chrna3	F
3B9ACAF0	0:03:00-0:04:00	20/09/2019	17:21:26	Trial 16	60	287.426	0.08	1	189.44	5.92	2	188.68	53.72	2	194.92	LEW/Chrna3	F
3B9ACAF0	0:05:00-0:06:00	20/09/2019	17:21:26	Trial 16	60	226.037	28.96	2	327.04	5.56	3	312.48	25.4	2	313.8	LEW/Chrna3	F
3B9ACAF0	0:04:00-0:05:00	20/09/2019	17:21:26	Trial 16	60	369.431	33	3	242.36	13.76	5	242.08	13.12	3	256.6	LEW/Chrna3	F
3B9ACAF0	0:00:00-0:01:00	20/09/2019	17:21:26	Trial 16	60	256.735	6.04	2	16.04	4.4	4	4.12	49.44	3	5.84	LEW/Chrna3	F
3B9ACAF1	0:00:00-0:01:00	08/31/2019	13:57:15.109	Trial 69	60	537.004	16.44	3	7.88	11	8	0	32.08	4	0.44	SS/JrHsdMcwiCrl	F
3B9ACAF1	0:03:00-0:04:00	08/31/2019	13:57:15.109	Trial 69	60	249.47	0	0	0	6.32	3	180	53.52	2	185.16	SS/JrHsdMcwiCrl	F
3B9ACAF1	0:04:00-0:05:00	08/31/2019	13:57:15.109	Trial 69	60	174.982	28.72	5	241.6	29.28	7	240	0.4	1	297.28	SS/JrHsdMcwiCrl	F
3B9ACAF1	0:01:00-0:02:00	08/31/2019	13:57:15.109	Trial 69	60	349.089	13.96	3	64.84	17.08	9	60	28.28	3	60.48	SS/JrHsdMcwiCrl	F
3B9ACAF1	0:02:00-0:03:00	08/31/2019	13:57:15.109	Trial 69	60	336.493	14.72	1	Inf	13.92	6	134.72	30.8	2	136.04	SS/JrHsdMcwiCrl	F
3B9ACAF1	0:05:00-0:06:00	08/31/2019	13:57:15.109	Trial 69	60	285.091	19.92	1	340.08	8	6	300	31.48	4	302.76	SS/JrHsdMcwiCrl	F
3B9ACAF5	0:00:00-0:01:00	10/09/2019	11:30:45	Trial 6	60	485.544	38.76	5	7.08	4	6	6.68	17.2	2	32.56	SHR/NCrl	F
3B9ACAF5	0:01:00-0:02:00	10/09/2019	11:30:45	Trial 6	60	428.15	25.56	5	61.92	7.68	11	61.6	26.24	6	71.08	SHR/NCrl	F
3B9ACAF5	0:02:00-0:03:00	10/09/2019	11:30:45	Trial 6	60	512.433	30.2	6	124.56	11.44	10	123.68	17.76	4	159.36	SHR/NCrl	F
3B9ACAF5	0:03:00-0:04:00	10/09/2019	11:30:45	Trial 6	60	351.608	36.36	3	217.68	9.2	10	185.4	13.32	7	186.08	SHR/NCrl	F
3B9ACAF5	0:04:00-0:05:00	10/09/2019	11:30:45	Trial 6	58.96	362.252	13.36	1	263.32	15.6	4	240	29.88	4	242.32	SHR/NCrl	F
3B9ACAF5	0:05:00-0:06:00	10/09/2019	11:30:45	Trial 6	59.08	264.941	5.76	1	354.24	0.28	1	353.92	52.96	2	Inf	SHR/NCrl	F
3B9ACAFD	0:05:00-0:06:00	08/29/2019	12:57:43.067	Trial 66	60	50.0371	0	0	0	0	0	0	60	1	Inf	BN/Crl	F
3B9ACAFD	0:01:00-0:02:00	08/29/2019	12:57:43.067	Trial 66	57.96	263.922	9.6	3	63.2	5.28	5	60	43	4	72.04	BN/Crl	F
3B9ACAFD	0:02:00-0:03:00	08/29/2019	12:57:43.067	Trial 66	59.36	243.089	8.16	7	150.72	13.04	10	121.2	36.88	4	126.56	BN/Crl	F
3B9ACAFD	0:00:00-0:01:00	08/29/2019	12:57:43.067	Trial 66	58.84	317.953	0.08	1	56.6	7.68	13	12.84	49.4	6	13.6	BN/Crl	F
3B9ACAFD	0:03:00-0:04:00	08/29/2019	12:57:43.067	Trial 66	58.84	182.58	0	0	0	0.96	3	183.32	57.84	7	180.08	BN/Crl	F
3B9ACAFD	0:04:00-0:05:00	08/29/2019	12:57:43.067	Trial 66	60	34.0848	0	0	0	0	0	0	60	1	Inf	BN/Crl	F
3B9ACAFF	0:00:00-0:01:00	08/31/2019	14:04:56.378	Trial 70	60	628.63	12.48	4	6.8	12.72	11	0	34.4	7	0.2	SS/JrHsdMcwiCrl	F
3B9ACAFF	0:01:00-0:02:00	08/31/2019	14:04:56.378	Trial 70	60	415.661	0	0	0	22.16	9	62.72	36.88	6	70.28	SS/JrHsdMcwiCrl	F
3B9ACAFF	0:04:00-0:05:00	08/31/2019	14:04:56.378	Trial 70	60	275.698	18.08	5	277.52	11.64	7	250.96	29.48	3	259.96	SS/JrHsdMcwiCrl	F
3B9ACAFF	0:05:00-0:06:00	08/31/2019	14:04:56.378	Trial 70	60	250.148	21.96	9	310.88	16.36	7	300	19.96	2	303.48	SS/JrHsdMcwiCrl	F
3B9ACAFF	0:02:00-0:03:00	08/31/2019	14:04:56.378	Trial 70	60	341.964	16.12	2	130.52	16.96	6	120	26.24	4	120.64	SS/JrHsdMcwiCrl	F
3B9ACAFF	0:03:00-0:04:00	08/31/2019	14:04:56.378	Trial 70	60	336.934	9.52	2	187.12	28.32	7	180	21.68	5	206.44	SS/JrHsdMcwiCrl	F
3B9ACB01	0:02:00-0:03:00	10/09/2019	11:39:26	Trial 7	60	320.692	14.4	2	163.68	12.32	6	120	33.32	3	123.8	SHR/NCrl	F
3B9ACB01	0:03:00-0:04:00	10/09/2019	11:39:26	Trial 7	60	415.056	16.12	2	236.36	5.88	3	192.52	37.92	2	193.28	SHR/NCrl	F
3B9ACB01	0:04:00-0:05:00	10/09/2019	11:39:26	Trial 7	57.76	347.434	11.92	2	252.12	20.4	8	249.12	24.28	6	250.36	SHR/NCrl	F
3B9ACB01	0:05:00-0:06:00	10/09/2019	11:39:26	Trial 7	59.88	364.762	8.4	3	341.44	15.68	12	317.28	35.68	6	318.52	SHR/NCrl	F
3B9ACB01	0:00:00-0:01:00	10/09/2019	11:39:26	Trial 7	60	579.408	29.96	7	1.04	11.44	10	0	18.32	4	11.04	SHR/NCrl	F
3B9ACB01	0:01:00-0:02:00	10/09/2019	11:39:26	Trial 7	60	473.158	21.08	6	71.16	21.12	11	60.32	17.2	4	76.32	SHR/NCrl	F
3B9ACB08	0:01:00-0:02:00	09/03/2019	11:30:23.657	Trial 73	60	31.8836	0	0	0	0	0	0	60	1	Inf	BN/Crl	F
3B9ACB08	0:02:00-0:03:00	09/03/2019	11:30:23.657	Trial 73	60	34.5263	0	0	0	0	0	0	60	1	Inf	BN/Crl	F
3B9ACB08	0:03:00-0:04:00	09/03/2019	11:30:23.657	Trial 73	60	39.353	0	0	0	0	0	0	60	1	Inf	BN/Crl	F
3B9ACB08	0:00:00-0:01:00	09/03/2019	11:30:23.657	Trial 73	60	26.3012	0	0	0	0	0	0	60	1	Inf	BN/Crl	F
3B9ACB08	0:05:00-0:06:00	09/03/2019	11:30:23.657	Trial 73	60	12.0593	0	0	0	0	0	0	60	1	Inf	BN/Crl	F
3B9ACB08	0:04:00-0:05:00	09/03/2019	11:30:23.657	Trial 73	60	32.4739	0	0	0	0	0	0	60	1	Inf	BN/Crl	F
3B9ACB09	0:01:00-0:02:00	08/29/2019	12:22:30.420	Trial 62	50.88	160.997	0	0	0	5.92	6	66.28	42.48	17	71.32	BN/Crl	M
3B9ACB09	0:02:00-0:03:00	08/29/2019	12:22:30.420	Trial 62	56.44	168.166	3.8	4	162.76	6.72	6	162.36	44.56	8	175.64	BN/Crl	M
3B9ACB09	0:00:00-0:01:00	08/29/2019	12:22:30.420	Trial 62	55.68	268.081	14	2	12.6	6.48	5	0.12	35.16	6	33.84	BN/Crl	M
3B9ACB09	0:05:00-0:06:00	08/29/2019	12:22:30.420	Trial 62	58.84	61.4466	0	0	0	0.28	1	301.28	58.56	2	302.36	BN/Crl	M
3B9ACB09	0:05:00-0:06:00	08/29/2019	12:22:30.378	Trial 1	60	96.6283	0	0	0	0.680706	1	301.072	59.2793	2	301.753	BN/Crl	M
3B9ACB09	0:03:00-0:04:00	08/29/2019	12:22:30.420	Trial 62	55.12	177.595	6.6	4	232.16	7.36	3	195.8	40.96	9	196.52	BN/Crl	M
3B9ACB09	0:04:00-0:05:00	08/29/2019	12:22:30.420	Trial 62	56.64	184.896	3.92	1	240.32	2.64	2	244.24	49.84	9	246.68	BN/Crl	M
3B9ACB09	0:04:00-0:05:00	08/29/2019	12:22:30.378	Trial 1	60	246.087	4.21311	1	Inf	3.12324	3	244.213	52.2633	4	245.975	BN/Crl	M
3B9ACB09	0:00:00-0:01:00	08/29/2019	12:22:30.378	Trial 1	60	371.739	15.17571	2	12.6531	6.92718	4	0	37.777	2	0.28029	BN/Crl	M
3B9ACB09	0:01:00-0:02:00	08/29/2019	12:22:30.378	Trial 1	60	310.747	0	0	0	6.48672	6	66.3888	51.2709	10	70.2328	BN/Crl	M
3B9ACB09	0:02:00-0:03:00	08/29/2019	12:22:30.378	Trial 1	60	232.542	3.48361	3	162.809	8.0083	5	162.248	47.42695	2	174.781	BN/Crl	M
3B9ACB09	0:03:00-0:04:00	08/29/2019	12:22:30.378	Trial 1	60	201.664	7.79934	1	232.201	8.44876	2	195.763	43.6318	2	196.524	BN/Crl	M
3B9ACB0A	0:00:00-0:01:00	08/15/2019	10:27:36.400	Trial 58	60	482.377	15.4	3	6.24	18.56	11	0	25.8	5	0.84	LEW/SsNHsd	F
3B9ACB0A	0:02:00-0:03:00	08/15/2019	10:27:36.400	Trial 58	60	431.583	27.52	3	144.8	11.56	6	133.4	20.64	3	134.24	LEW/SsNHsd	F
3B9ACB0A	0:03:00-0:04:00	08/15/2019	10:27:36.400	Trial 58	60	295.466	1.56	2	180.68	28.16	7	180	30	5	182.6	LEW/SsNHsd	F
3B9ACB0A	0:01:00-0:02:00	08/15/2019	10:27:36.400	Trial 58	60	424.284	16.28	5	91.92	18.16	7	60	25.12	4	60.56	LEW/SsNHsd	F
3B9ACB0A	0:05:00-0:06:00	08/15/2019	10:27:36.400	Trial 58	60	374.852	31.52	5	314.36	12.68	10	301.84	16.16	5	341.52	LEW/SsNHsd	F
3B9ACB0A	0:04:00-0:05:00	08/15/2019	10:27:36.400	Trial 58	58.8	380.632	27.84	6	250.12	9.92	6	246.2	20.52	4	288.6	LEW/SsNHsd	F
3B9ACB0D	0:03:00-0:04:00	08/22/2019	11:00:47.934	Trial 59	57.8	221.718	12.28	6	180.04	16.88	10	188.16	27.84	9	189.24	DA/OlaHsd	M
3B9ACB0D	0:04:00-0:05:00	08/22/2019	11:00:47.934	Trial 59	59.4	170.426	0	0	0	27.28	1	261.48	32.08	5	288.76	DA/OlaHsd	M
3B9ACB0D	0:01:00-0:02:00	08/22/2019	11:00:47.934	Trial 59	59.24	275.423	4.92	3	Inf	22.2	7	60.2	31.68	6	65.48	DA/OlaHsd	M
3B9ACB0D	0:02:00-0:03:00	08/22/2019	11:00:47.934	Trial 59	56.4	231.141	18.88	9	122.76	14.4	10	120	22.4	7	143.96	DA/OlaHsd	M
3B9ACB0D	0:05:00-0:06:00	08/22/2019	11:00:47.934	Trial 59	57.52	57.5115	2.36	3	356.96	8.32	1	347.08	46.84	1	Inf	DA/OlaHsd	M
3B9ACB0D	0:00:00-0:01:00	08/22/2019	11:00:47.934	Trial 59	54.92	278.639	1.24	3	6.32	15.84	8	7.68	37.52	13	10.48	DA/OlaHsd	M
3B9ACB10	0:02:00-0:03:00	08/15/2019	10:02:45.116	Trial 55	60	341.967	0	0	0	14.2	5	134.72	45.8	5	Inf	LEW/SsNHsd	M
3B9ACB10	0:00:00-0:01:00	08/15/2019	10:02:45.116	Trial 55	60	360.955	4	1	37.52	10.24	4	23.68	45.04	3	24.92	LEW/SsNHsd	M
3B9ACB10	0:04:00-0:05:00	08/15/2019	10:02:45.116	Trial 55	60	391.457	0	0	0	3.16	2	240	56.84	2	242.64	LEW/SsNHsd	M
3B9ACB10	0:05:00-0:06:00	08/15/2019	10:02:45.116	Trial 55	60	318.511	42.52	2	304.24	2.48	6	304.04	14.68	5	323.88	LEW/SsNHsd	M
3B9ACB10	0:03:00-0:04:00	08/15/2019	10:02:45.116	Trial 55	60	280.002	18.2	4	183.44	12.92	7	180	28.76	2	200.2	LEW/SsNHsd	M
3B9ACB10	0:01:00-0:02:00	08/15/2019	10:02:45.116	Trial 55	60	292.52	14.16	1	77.4	6.72	4	61.44	39.08	4	62.52	LEW/SsNHsd	M
3B9ACB15	0:04:00-0:05:00	08/31/2019	13:49:19.908	Trial 68	60	196.604	0	0	0	21.28	2	240	38.68	1	253.12	SS/JrHsdMcwiCrl	F
3B9ACB15	0:05:00-0:06:00	08/31/2019	13:49:19.908	Trial 68	60	251.31	0	0	0	0.64	1	342.2	58.96	3	300.04	SS/JrHsdMcwiCrl	F
3B9ACB15	0:00:00-0:01:00	08/31/2019	13:49:19.908	Trial 68	60	401.322	5.52	3	7.2	20.64	8	0	33.08	4	15.72	SS/JrHsdMcwiCrl	F
3B9ACB15	0:01:00-0:02:00	08/31/2019	13:49:19.908	Trial 68	60	409.559	14.68	1	73.36	19.6	5	64.84	25.2	4	89.16	SS/JrHsdMcwiCrl	F
3B9ACB15	0:03:00-0:04:00	08/31/2019	13:49:19.908	Trial 68	60	316.928	7.08	3	218.96	10.44	5	180	42.04	2	183.68	SS/JrHsdMcwiCrl	F
3B9ACB15	0:02:00-0:03:00	08/31/2019	13:49:19.908	Trial 68	60	336.314	2.08	1	133.24	15.32	6	126.52	41.84	3	136.24	SS/JrHsdMcwiCrl	F
3B9ACB16	0:02:00-0:03:00	10/09/2019	10:58:34	Trial 2	60	420.665	10.28	3	131.08	11.92	8	129.04	36.52	6	129.64	F344/NHsd	M
3B9ACB16	0:03:00-0:04:00	10/09/2019	10:58:34	Trial 2	60	370.839	21.04	7	192.4	14.76	13	180.88	23.08	6	200.84	F344/NHsd	M
3B9ACB16	0:00:00-0:01:00	10/09/2019	10:58:34	Trial 2	60	615.594	24.12	7	6.16	8.56	10	5.72	27.16	4	9.76	F344/NHsd	M
3B9ACB16	0:01:00-0:02:00	10/09/2019	10:58:34	Trial 2	60	389.695	36.68	4	91.8	10.4	7	80.92	12.48	4	83.12	F344/NHsd	M
3B9ACB16	0:05:00-0:06:00	10/09/2019	10:58:34	Trial 2	60	262.249	0.16	2	344.76	8.08	2	300	51.88	2	300.16	F344/NHsd	M
3B9ACB16	0:04:00-0:05:00	10/09/2019	10:58:34	Trial 2	60	348.401	34.16	2	254.32	3.16	5	253.8	22.36	3	275.88	F344/NHsd	M
3B9ACB1C	0:05:00-0:06:00	10/09/2019	11:09:36	Trial 3	59.96	243.215	0	0	0	1.44	3	303.52	58.28	5	309.52	F344/NHsd	F
3B9ACB1C	0:01:00-0:02:00	10/09/2019	11:09:36	Trial 3	59.16	464.826	31.04	4	86.4	13.64	6	61.32	14.36	4	63.36	F344/NHsd	F
3B9ACB1C	0:04:00-0:05:00	10/09/2019	11:09:36	Trial 3	60	444.824	9.8	3	255.12	10.2	7	240	38.36	4	241.6	F344/NHsd	F
3B9ACB1C	0:00:00-0:01:00	10/09/2019	11:09:36	Trial 3	60	762.397	16.84	8	2.68	13.68	14	1.8	29.4	7	4.68	F344/NHsd	F
3B9ACB1C	0:02:00-0:03:00	10/09/2019	11:09:36	Trial 3	58.72	522.549	8.88	4	124.64	15.08	15	123.96	33.24	10	127.28	F344/NHsd	F
3B9ACB1C	0:03:00-0:04:00	10/09/2019	11:09:36	Trial 3	60	340.469	43.2	6	200.12	11.12	8	184.16	5.32	2	185.72	F344/NHsd	F
3B9ACB27	0:03:00-0:04:00	09/03/2019	11:17:32.781	Trial 71	60	34.8055	0	0	0	0	0	0	60	1	Inf	BN/Crl	M
3B9ACB27	0:00:00-0:01:00	09/03/2019	11:17:32.781	Trial 71	56	304.289	11.6	7	7.2	10.44	6	5.2	33.84	10	Inf	BN/Crl	M
3B9ACB27	0:01:00-0:02:00	09/03/2019	11:17:32.781	Trial 71	55.72	227.022	7.24	3	86.32	2	3	65.6	46.44	8	65.92	BN/Crl	M
3B9ACB27	0:05:00-0:06:00	09/03/2019	11:17:32.781	Trial 71	57.04	98.751	1.76	2	345.92	6.56	5	342.2	48.12	7	351.48	BN/Crl	M
3B9ACB27	0:04:00-0:05:00	09/03/2019	11:17:32.781	Trial 71	60	44.2755	0	0	0	0	0	0	60	1	Inf	BN/Crl	M
3B9ACB27	0:02:00-0:03:00	09/03/2019	11:17:32.781	Trial 71	60	55.6418	0	0	0	0	0	0	60	1	Inf	BN/Crl	M
3B9ACB2A	0:05:00-0:06:00	08/22/2019	11:10:45.412	Trial 60	60	347.343	1.24	1	Inf	24.6	7	301.24	32.96	8	302.44	SS/JrHsdMcwiCrl	M
3B9ACB2A	0:03:00-0:04:00	08/22/2019	11:10:45.412	Trial 60	60	304.765	3.96	2	199.92	27.76	8	180	27.68	5	185.88	SS/JrHsdMcwiCrl	M
3B9ACB2A	0:04:00-0:05:00	08/22/2019	11:10:45.412	Trial 60	60	359.13	44.96	4	242.2	9.84	7	240	4.76	1	269.68	SS/JrHsdMcwiCrl	M
3B9ACB2A	0:00:00-0:01:00	08/22/2019	11:10:45.412	Trial 60	60	555.579	18.24	3	29.6	15.16	6	4.4	26.04	5	9.32	SS/JrHsdMcwiCrl	M
3B9ACB2A	0:01:00-0:02:00	08/22/2019	11:10:45.412	Trial 60	60	405.562	32.2	6	67.88	11.44	9	67.64	15.68	4	77.96	SS/JrHsdMcwiCrl	M
3B9ACB2A	0:02:00-0:03:00	08/22/2019	11:10:45.412	Trial 60	60	467.14	13.56	1	126.68	15.04	8	120	30.68	4	141.32	SS/JrHsdMcwiCrl	M
3B9ACB2B	0:00:00-0:01:00	08/29/2019	12:47:27.268	Trial 65	60	136.744	0	0	0	0.44	1	12.16	59.52	2	12.64	BN/Crl	F
3B9ACB2B	0:01:00-0:02:00	08/29/2019	12:47:27.268	Trial 65	60	49.6104	0	0	0	0	0	0	60	1	Inf	BN/Crl	F
3B9ACB2B	0:02:00-0:03:00	08/29/2019	12:47:27.268	Trial 65	59.76	222.215	0	0	0	1.28	2	137.16	58.4	3	138.08	BN/Crl	F
3B9ACB2B	0:03:00-0:04:00	08/29/2019	12:47:27.268	Trial 65	60	22.6315	0	0	0	0	0	0	60	1	Inf	BN/Crl	F
3B9ACB2B	0:04:00-0:05:00	08/29/2019	12:47:27.268	Trial 65	60	63.6269	0	0	0	0	0	0	60	1	Inf	BN/Crl	F
3B9ACB2B	0:05:00-0:06:00	08/29/2019	12:47:27.268	Trial 65	60	20.6372	0	0	0	0	0	0	60	1	Inf	BN/Crl	F
3B9ACB2E	0:00:00-0:01:00	08/01/2020	14:06:46	Trial 12	60	385.544	26.15536	6	3.84519	7.8506	9	3.56481	24.7924	3	Inf	HXB31	M
3B9ACB2E	0:01:00-0:02:00	08/01/2020	14:06:46	Trial 12	60	359.138	9.97347	1	87.398	8.97212	7	64.6073	40.2934	6	69.4538	HXB31	M
3B9ACB2E	0:02:00-0:03:00	08/01/2020	14:06:46	Trial 12	60	107.371	0.717849	1	179.282	1.56211	1	177.64	57.1993	2	Inf	HXB31	M
3B9ACB2E	0:03:00-0:04:00	08/01/2020	14:06:46	Trial 12	60	254.284	12.2196	2	Inf	8.12682	3	181.004	39.1729	1	198.708	HXB31	M
3B9ACB2E	0:04:00-0:05:00	08/01/2020	14:06:46	Trial 12	60	228.492	0.720974	1	272.688	23.6361	4	240	35.1222	4	242.207	HXB31	M
3B9ACB2E	0:05:00-0:06:00	08/01/2020	14:06:46	Trial 12	60	74.8414	0	0	Inf	0	0	0	60	1	Inf	HXB31	M
3B9ACB32	0:00:00-0:01:00	07/01/2020	11:56:37	Trial 5	59.7995	333.799	4.41136	1	31.6816	16.2418	5	0	37.94319	5	6.61704	HXB10	M
3B9ACB32	0:01:00-0:02:00	07/01/2020	11:56:37	Trial 5	60	163.634	12.83308	4	84.0164	13.0336	5	82.2118	32.7298	2	Inf	HXB10	M
3B9ACB32	0:02:00-0:03:00	07/01/2020	11:56:37	Trial 5	60	115.071	0	0	Inf	0.401033	1	143.369	58.5964	2	Inf	HXB10	M
3B9ACB32	0:03:00-0:04:00	07/01/2020	11:56:37	Trial 5	60	98.5219	0	0	Inf	0	0	0	60	1	Inf	HXB10	M
3B9ACB32	0:04:00-0:05:00	07/01/2020	11:56:37	Trial 5	60	38.9736	0	0	Inf	0	0	0	60	1	Inf	HXB10	M
3B9ACB32	0:05:00-0:06:00	07/01/2020	11:56:37	Trial 5	60	78.2693	0	0	Inf	38.0981	1	321.227	21.9019	2	Inf	HXB10	M
3B9ACB37	0:00:00-0:01:00	07/01/2020	11:25:14	Trial 1	59.7996	517.588	25.651	5	3.40677	10.8215	9	2.80558	22.32511	6	13.0259	SHR/OlaIpcv	M
3B9ACB37	0:01:00-0:02:00	07/01/2020	11:25:14	Trial 1	60	290.428	23.44663	6	60.1195	15.1916	7	63.5263	19.2383	3	79.1574	SHR/OlaIpcv	M
3B9ACB37	0:02:00-0:03:00	07/01/2020	11:25:14	Trial 1	60	249.619	7.81554	1	159.317	7.0948	5	120	44.48844	3	122.043	SHR/OlaIpcv	M
3B9ACB37	0:03:00-0:04:00	07/01/2020	11:25:14	Trial 1	60	320.042	7.01395	3	192.583	32.8232	6	180	19.76205	3	184.166	SHR/OlaIpcv	M
3B9ACB37	0:04:00-0:05:00	07/01/2020	11:25:14	Trial 1	60	235.533	14.2283	2	250.097	8.41674	5	248.093	36.3529	3	254.907	SHR/OlaIpcv	M
3B9ACB37	0:05:00-0:06:00	07/01/2020	11:25:14	Trial 1	60	174.155	0	0	Inf	1.40279	1	310.217	58.5972	2	311.62	SHR/OlaIpcv	M
3B9ACB3F	0:00:00-0:01:00	07/01/2020	12:06:00	Trial 6	60	317.041	28.9475	4	7.41252	15.0254	7	0.400677	15.42606	3	1.00169	HXB10	F
3B9ACB3F	0:01:00-0:02:00	07/01/2020	12:06:00	Trial 6	60	362.989	30.9537	3	82.5395	7.01185	5	72.1219	21.63375	3	74.9266	HXB10	F
3B9ACB3F	0:02:00-0:03:00	07/01/2020	12:06:00	Trial 6	60	249.994	26.34034	3	129.419	6.61117	4	129.018	26.04679	2	138.434	HXB10	F
3B9ACB3F	0:03:00-0:04:00	07/01/2020	12:06:00	Trial 6	60	253.505	33.5609	2	195.13	8.01354	3	194.529	17.6243	2	218.77	HXB10	F
3B9ACB3F	0:04:00-0:05:00	07/01/2020	12:06:00	Trial 6	60	104.257	16.12034	4	261.842	34.0575	9	242.009	6.61669	4	248.42	HXB10	F
3B9ACB3F	0:05:00-0:06:00	07/01/2020	12:06:00	Trial 6	60	228.915	25.1411	3	312.728	10.4176	4	303.713	23.84031	2	304.715	HXB10	F
3B9ACB42	0:00:00-0:01:00	07/01/2020	11:47:14	Trial 4	60	227.056	11.015	1	11.2153	5.80793	2	6.40875	42.9768	2	Inf	HXB10	M
3B9ACB42	0:01:00-0:02:00	07/01/2020	11:47:14	Trial 4	60	106.97	0	0	Inf	0	0	0	60	1	Inf	HXB10	M
3B9ACB42	0:02:00-0:03:00	07/01/2020	11:47:14	Trial 4	60	60.6439	0	0	Inf	0	0	0	60	1	Inf	HXB10	M
3B9ACB42	0:03:00-0:04:00	07/01/2020	11:47:14	Trial 4	59.7997	64.602	0	0	Inf	0	0	0	59.7997	2	Inf	HXB10	M
3B9ACB42	0:04:00-0:05:00	07/01/2020	11:47:14	Trial 4	60	20.8692	0	0	Inf	0	0	0	60	1	Inf	HXB10	M
3B9ACB42	0:05:00-0:06:00	07/01/2020	11:47:14	Trial 4	60	10.6066	0	0	Inf	0	0	0	60	1	Inf	HXB10	M
3B9ACB48	0:00:00-0:01:00	07/01/2020	12:36:06	Trial 10	59.7998	388.869	14.61142	4	5.40422	13.1634	6	4.20329	30.42383	6	41.2322	SHR/OlaIpcv	F
3B9ACB48	0:01:00-0:02:00	07/01/2020	12:36:06	Trial 10	60	383.748	11.60908	4	71.2557	15.8124	9	67.8531	29.52926	7	60.2471	SHR/OlaIpcv	F
3B9ACB48	0:02:00-0:03:00	07/01/2020	12:36:06	Trial 10	58.9992	233.328	6.80532	1	129.701	2.00156	2	136.707	48.39092	6	176.338	SHR/OlaIpcv	F
3B9ACB48	0:03:00-0:04:00	07/01/2020	12:36:06	Trial 10	60	422.378	1.20094	1	234.984	14.011	5	185.745	43.9875	5	190.149	SHR/OlaIpcv	F
3B9ACB48	0:04:00-0:05:00	07/01/2020	12:36:06	Trial 10	60	313.026	9.57292	2	272.013	14.011	5	241.789	36.0158	4	254.599	SHR/OlaIpcv	F
3B9ACB48	0:05:00-0:06:00	07/01/2020	12:36:06	Trial 10	60	334.183	28.2567	4	318.249	7.40579	6	306.039	23.53688	3	306.64	SHR/OlaIpcv	F
3B9ACB4D	0:00:00-0:01:00	07/01/2020	12:18:22	Trial 8	60	256.475	1.301553	2	37.0622	14.8249	4	20.6346	42.67155	3	25.2423	HXB10	F
3B9ACB4D	0:01:00-0:02:00	07/01/2020	12:18:22	Trial 8	60	330.478	1.90382	1	Inf	5.20874	3	62.1042	52.6871	3	62.5048	HXB10	F
3B9ACB4D	0:02:00-0:03:00	07/01/2020	12:18:22	Trial 8	60	182.903	0	0	Inf	0	0	0	60	1	Inf	HXB10	F
3B9ACB4D	0:03:00-0:04:00	07/01/2020	12:18:22	Trial 8	60	136.431	0	0	Inf	0	0	0	60	1	Inf	HXB10	F
3B9ACB4D	0:04:00-0:05:00	07/01/2020	12:18:22	Trial 8	60	71.6919	0	0	Inf	0	0	0	60	1	Inf	HXB10	F
3B9ACB4D	0:05:00-0:06:00	07/01/2020	12:18:22	Trial 8	60	232.234	6.6073	1	353.393	13.2222	3	314.728	39.97018	3	316.932	HXB10	F
3B9ACB57	0:00:00-0:01:00	07/01/2020	11:37:40	Trial 3	60	296.597	0.80083	1	9.20955	22.223	5	2.20228	36.5757	4	Inf	SHR/OlaIpcv	M
3B9ACB57	0:01:00-0:02:00	07/01/2020	11:37:40	Trial 3	60	177.549	0	0	Inf	12.6131	2	102.506	43.58294	3	116.321	SHR/OlaIpcv	M
3B9ACB57	0:02:00-0:03:00	07/01/2020	11:37:40	Trial 3	59.5996	348.46	5.4056	3	127.532	13.6141	6	124.529	39.779	5	136.942	SHR/OlaIpcv	M
3B9ACB57	0:03:00-0:04:00	07/01/2020	11:37:40	Trial 3	59.3994	208.663	0	0	Inf	11.5632	2	216.825	47.4357	3	218.226	SHR/OlaIpcv	M
3B9ACB57	0:04:00-0:05:00	07/01/2020	11:37:40	Trial 3	60	277.938	0	0	Inf	19.2687	4	240	40.0415	2	242.051	SHR/OlaIpcv	M
3B9ACB57	0:05:00-0:06:00	07/01/2020	11:37:40	Trial 3	59.3994	206.099	0	0	Inf	13.2137	4	300.311	45.47397	5	303.915	SHR/OlaIpcv	M
3B9ACB70	0:00:00-0:01:00	08/01/2020	13:56:38	Trial 11	60	444.299	1.64111	2	Inf	10.2069	6	1.24084	45.63023	3	3.36228	HXB31	M
3B9ACB70	0:01:00-0:02:00	08/01/2020	13:56:38	Trial 11	60	288.292	10.126881	2	96.6657	14.8485	5	83.2566	34.3841	3	84.7776	HXB31	M
3B9ACB70	0:02:00-0:03:00	08/01/2020	13:56:38	Trial 11	60	401.438	12.0082	1	143.257	14.329	6	120	33.14255	4	120.602	HXB31	M
3B9ACB70	0:03:00-0:04:00	08/01/2020	13:56:38	Trial 11	60	291.71	2.60177	1	219.229	31.864	4	180	25.3341	3	187.688	HXB31	M
3B9ACB70	0:04:00-0:05:00	08/01/2020	13:56:38	Trial 11	60	252.201	0	0	Inf	3.52239	4	263.899	56.2374	4	264.5	HXB31	M
3B9ACB70	0:05:00-0:06:00	08/01/2020	13:56:38	Trial 11	60	71.8758	0	0	Inf	0	0	0	60	1	Inf	HXB31	M
3B9ACB75	0:00:00-0:01:00	07/01/2020	12:27:23	Trial 9	60	383.651	27.8556	7	7.01402	16.6332	10	1.6032	14.50911	4	2.40481	SHR/OlaIpcv	F
3B9ACB75	0:01:00-0:02:00	07/01/2020	12:27:23	Trial 9	60	276.175	26.8536	3	67.7354	11.3829	5	67.3346	20.7614	2	Inf	SHR/OlaIpcv	F
3B9ACB75	0:02:00-0:03:00	07/01/2020	12:27:23	Trial 9	60	208.893	11.8236	1	163.527	13.4667	4	120	33.50726	4	120.641	SHR/OlaIpcv	F
3B9ACB75	0:03:00-0:04:00	07/01/2020	12:27:23	Trial 9	60	292.445	2.6052	2	201.403	29.2585	5	183.366	27.7355	4	228.857	SHR/OlaIpcv	F
3B9ACB75	0:04:00-0:05:00	07/01/2020	12:27:23	Trial 9	60	81.4303	41.6833	2	243.887	5.41081	4	242.885	11.3027	3	Inf	SHR/OlaIpcv	F
3B9ACB75	0:05:00-0:06:00	07/01/2020	12:27:23	Trial 9	60	321.547	17.034	4	319.639	11.8236	6	318.837	30.26002	3	342.685	SHR/OlaIpcv	F
3B9ACB77	0:00:00-0:01:00	08/01/2020	14:17:21	Trial 13	60	387.473	4.55998	3	6.68483	24.6178	10	1.16084	29.22108	7	8.68627	HXB31	F
3B9ACB77	0:01:00-0:02:00	08/01/2020	14:17:21	Trial 13	60	343.314	12.892663	3	73.2929	23.8973	4	71.2915	23.05	2	93.9879	HXB31	F
3B9ACB77	0:02:00-0:03:00	08/01/2020	14:17:21	Trial 13	60	355.227	12.5591	2	124.53	4.08295	4	123.529	43.1978	3	127.932	HXB31	F
3B9ACB77	0:03:00-0:04:00	08/01/2020	14:17:21	Trial 13	60	242.126	11.7785	2	Inf	29.9816	3	191.138	18.1999	2	208.991	HXB31	F
3B9ACB77	0:04:00-0:05:00	08/01/2020	14:17:21	Trial 13	60	200.947	0.72052	1	254.504	10.6477	3	254.143	48.3516	3	258.587	HXB31	F
3B9ACB77	0:05:00-0:06:00	08/01/2020	14:17:21	Trial 13	60	235.988	8.94655	1	351.053	4.20303	2	333.281	46.7303	2	335.482	HXB31	F
3B9ACB7C	0:00:00-0:01:00	08/01/2020	14:27:56	Trial 14	59.8398	980.924	27.0028	7	14.0959	17.0192	16	0.560631	14.89682	14	1.00113	HXB31	F
3B9ACB7C	0:01:00-0:02:00	08/01/2020	14:27:56	Trial 14	60	553.989	19.20922	4	69.0378	14.0407	8	64.5927	26.46979	4	66.1945	HXB31	F
3B9ACB7C	0:02:00-0:03:00	08/01/2020	14:27:56	Trial 14	60	454.334	27.9115	6	121.417	22.4004	7	120	8.96738	3	126.783	HXB31	F
3B9ACB7C	0:03:00-0:04:00	08/01/2020	14:27:56	Trial 14	60	324.107	0.440496	1	192.657	2.72307	3	191.816	56.7163	3	194.139	HXB31	F
3B9ACB7C	0:04:00-0:05:00	08/01/2020	14:27:56	Trial 14	60	382.271	7.20812	2	283.119	27.2528	5	242.753	25.3389	3	245.396	HXB31	F
3B9ACB7C	0:05:00-0:06:00	08/01/2020	14:27:56	Trial 14	60	354.042	13.77003	2	338.621	14.1538	6	300	31.3553	3	305.824	HXB31	F
3B9ACB95	0:00:00-0:01:00	20/09/2019	17:04:01	Trial 13	60	424.698	18.88	2	11.68	7.88	5	1.76	33.12	4	3.52	LEW/Chrna5	M
3B9ACB95	0:03:00-0:04:00	20/09/2019	17:04:01	Trial 13	60	332.289	39.28	3	184.4	10.48	5	183.76	10.24	2	201.24	LEW/Chrna5	M
3B9ACB95	0:04:00-0:05:00	20/09/2019	17:04:01	Trial 13	60	317.407	0	0	0	22.16	8	240	36.68	5	240.08	LEW/Chrna5	M
3B9ACB95	0:01:00-0:02:00	20/09/2019	17:04:01	Trial 13	60	385.918	12.64	2	Inf	18.44	5	65.16	28.92	4	67.8	LEW/Chrna5	M
3B9ACB95	0:02:00-0:03:00	20/09/2019	17:04:01	Trial 13	60	278.772	26	2	138.4	13.36	4	136.08	20.48	2	175.6	LEW/Chrna5	M
3B9ACB95	0:05:00-0:06:00	20/09/2019	17:04:01	Trial 13	60	170.158	0	0	0	0.88	1	333.04	59.12	2	333.92	LEW/Chrna5	M
3B9ACB9D	0:05:00-0:06:00	20/09/2019	16:47:22	Trial 11	60	175.196	8.28	10	301.16	35.16	16	300	14.04	6	307.6	LEW/Chrna3	M
3B9ACB9D	0:01:00-0:02:00	20/09/2019	16:47:22	Trial 11	60	284.471	3.44	1	Inf	12.44	7	63.44	43.68	4	65.92	LEW/Chrna3	M
3B9ACB9D	0:02:00-0:03:00	20/09/2019	16:47:22	Trial 11	60	95.2766	0	0	0	11.76	2	120	48.16	1	131.84	LEW/Chrna3	M
3B9ACB9D	0:00:00-0:01:00	20/09/2019	16:47:22	Trial 11	60	262.351	1.08	1	58.92	7.84	7	0	48.84	4	0.96	LEW/Chrna3	M
3B9ACB9D	0:03:00-0:04:00	20/09/2019	16:47:22	Trial 11	60	102.381	0	0	0	4.52	1	185.4	55.44	2	189.96	LEW/Chrna3	M
3B9ACB9D	0:04:00-0:05:00	20/09/2019	16:47:22	Trial 11	60	208.388	0	0	0	10.88	2	267.16	48.48	4	277.92	LEW/Chrna3	M
3B9ACB9F	0:00:00-0:01:00	20/09/2019	17:11:38	Trial 14	60	352.189	15.68	4	7.4	8.24	5	6.68	36.08	1	12.16	LEW/Chrna5	F
3B9ACB9F	0:01:00-0:02:00	20/09/2019	17:11:38	Trial 14	60	350.972	1.16	2	112.2	19.96	7	60	38.6	4	64.56	LEW/Chrna5	F
3B9ACB9F	0:04:00-0:05:00	20/09/2019	17:11:38	Trial 14	60	14.1579	0	0	0	0	0	0	60	1	Inf	LEW/Chrna5	F
3B9ACB9F	0:05:00-0:06:00	20/09/2019	17:11:38	Trial 14	60	52.041	0	0	0	0	0	0	60	1	Inf	LEW/Chrna5	F
3B9ACB9F	0:02:00-0:03:00	20/09/2019	17:11:38	Trial 14	60	307.572	28.52	5	136.52	13.92	8	120	16.16	3	121.88	LEW/Chrna5	F
3B9ACB9F	0:03:00-0:04:00	20/09/2019	17:11:38	Trial 14	60	253.12	25.64	2	191.92	3.04	3	191.6	30.8	3	Inf	LEW/Chrna5	F
3B9ACBA7	0:05:00-0:06:00	20/09/2019	16:54:58	Trial 12	60	236.426	18.2	2	Inf	13.92	4	310.52	27.72	3	327.4	LEW/Chrna3	M
3B9ACBA7	0:01:00-0:02:00	20/09/2019	16:54:58	Trial 12	60	340.925	7	1	111.44	8.4	4	65.8	44.52	4	68.4	LEW/Chrna3	M
3B9ACBA7	0:02:00-0:03:00	20/09/2019	16:54:58	Trial 12	60	276.388	10.96	4	121.12	11	7	120.52	38	4	143.6	LEW/Chrna3	M
3B9ACBA7	0:03:00-0:04:00	20/09/2019	16:54:58	Trial 12	60	249.576	14.68	2	214.52	28.12	5	195.44	17.08	3	201.76	LEW/Chrna3	M
3B9ACBA7	0:00:00-0:01:00	20/09/2019	16:54:58	Trial 12	60	337.435	5.64	2	39.44	20.28	4	13.4	33.92	3	Inf	LEW/Chrna3	M
3B9ACBA7	0:04:00-0:05:00	20/09/2019	16:54:58	Trial 12	60	274.99	4	4	257.6	17.88	6	240	37.72	3	263.2	LEW/Chrna3	M
3B9ACBA9	0:01:00-0:02:00	13/10/2019	14:14:50	Trial 27	60	417.972	20.24	5	74.92	13.48	10	65.52	25.64	4	66.24	WLI/Ere	M
3B9ACBA9	0:02:00-0:03:00	13/10/2019	14:14:50	Trial 27	59.72	366.923	2.32	1	122.24	18.68	6	120	38.16	5	128.68	WLI/Ere	M
3B9ACBA9	0:03:00-0:04:00	13/10/2019	14:14:50	Trial 27	60	294.833	6.4	1	214.64	12.88	4	205.16	40.4	6	221.92	WLI/Ere	M
3B9ACBA9	0:05:00-0:06:00	13/10/2019	14:14:50	Trial 27	55.44	149.956	0	0	0	0	0	0	55.44	2	Inf	WLI/Ere	M
3B9ACBA9	0:04:00-0:05:00	13/10/2019	14:14:50	Trial 27	60	121.888	0	0	0	0	0	0	60	1	Inf	WLI/Ere	M
3B9ACBA9	0:00:00-0:01:00	13/10/2019	14:14:50	Trial 27	56.04	391.375	40.96	7	1.88	11.88	7	0	2.88	1	57.12	WLI/Ere	M
3B9ACBAC	0:00:00-0:01:00	13/10/2019	14:04:32	Trial 26	60	403.083	21.52	3	0.08	7.8	6	1.88	30.16	3	7.92	SHR/NCrl	M
3B9ACBAC	0:01:00-0:02:00	13/10/2019	14:04:32	Trial 26	59.92	333.824	16.36	7	84.12	16.12	6	60	25.12	3	63.4	SHR/NCrl	M
3B9ACBAC	0:03:00-0:04:00	13/10/2019	14:04:32	Trial 26	59.76	305.648	19.04	5	204.88	12.04	16	180	27	6	180.48	SHR/NCrl	M
3B9ACBAC	0:04:00-0:05:00	13/10/2019	14:04:32	Trial 26	58.56	447.041	25.76	2	258.12	11.76	7	240	20.72	6	240.24	SHR/NCrl	M
3B9ACBAC	0:05:00-0:06:00	13/10/2019	14:04:32	Trial 26	55.2	333.535	1.32	1	354.64	6.68	5	329.92	46.88	4	303.36	SHR/NCrl	M
3B9ACBAC	0:02:00-0:03:00	13/10/2019	14:04:32	Trial 26	60	337.59	4.68	5	125.56	27.52	10	121.76	26.6	4	141.84	SHR/NCrl	M
3B9ACBB3	0:02:00-0:03:00	13/10/2019	14:43:25	Trial 31	60	403.194	7.12	6	141.96	16.88	10	126.84	35.28	6	131.88	SHR/NCrl	F
3B9ACBB3	0:03:00-0:04:00	13/10/2019	14:43:25	Trial 31	60	331.285	8.72	2	213.36	6.48	7	201.88	42.52	4	203.88	SHR/NCrl	F
3B9ACBB3	0:04:00-0:05:00	13/10/2019	14:43:25	Trial 31	59.36	335.331	3.64	6	240.24	24.24	14	240.48	29.8	7	241.24	SHR/NCrl	F
3B9ACBB3	0:05:00-0:06:00	13/10/2019	14:43:25	Trial 31	59.04	370.026	0	0	0	2.08	2	329.36	56.88	4	330.76	SHR/NCrl	F
3B9ACBB3	0:01:00-0:02:00	13/10/2019	14:43:25	Trial 31	60	438.974	21.76	7	61.52	13.36	12	61.28	23	7	71.64	SHR/NCrl	F
3B9ACBB3	0:00:00-0:01:00	13/10/2019	14:43:25	Trial 31	60	548.073	27.52	5	17.16	12.32	9	11.52	19.76	4	11.72	SHR/NCrl	F
3B9ACBBC	0:01:00-0:02:00	13/10/2019	15:01:28	Trial 33	60	410.359	3.76	4	76.2	19.24	10	60	35.96	8	65.04	WLI/Ere	F
3B9ACBBC	0:02:00-0:03:00	13/10/2019	15:01:28	Trial 33	60	395.022	0.04	1	143.24	11.88	6	120.12	47.92	5	Inf	WLI/Ere	F
3B9ACBBC	0:00:00-0:01:00	13/10/2019	15:01:28	Trial 33	59.92	394.531	13.76	8	4.92	20	13	4.6	24.8	8	35.88	WLI/Ere	F
3B9ACBBC	0:04:00-0:05:00	13/10/2019	15:01:28	Trial 33	60	270.443	0	0	0	2	1	297.72	57.92	2	299.76	WLI/Ere	F
3B9ACBBC	0:05:00-0:06:00	13/10/2019	15:01:28	Trial 33	60	332.501	3.96	9	306.48	23.28	14	300.88	31.28	7	303.56	WLI/Ere	F
3B9ACBBC	0:03:00-0:04:00	13/10/2019	15:01:28	Trial 33	59.48	365.117	0.56	1	180.96	17.28	11	180	41.04	7	183.04	WLI/Ere	F
3B9ACBC2	0:05:00-0:06:00	13/10/2019	14:24:01	Trial 28	59.96	223.841	0	0	0	18.88	2	302.24	41.04	4	305.88	WLI/Ere	M
3B9ACBC2	0:03:00-0:04:00	13/10/2019	14:24:01	Trial 28	60	326.524	0	0	0	1.64	1	190.56	58.32	2	192.2	WLI/Ere	M
3B9ACBC2	0:04:00-0:05:00	13/10/2019	14:24:01	Trial 28	59.24	239.684	0	0	0	3.28	1	240.68	55.96	4	243.96	WLI/Ere	M
3B9ACBC2	0:00:00-0:01:00	13/10/2019	14:24:01	Trial 28	60	519.188	23.36	6	8.12	18.36	11	0	17.64	4	0.32	WLI/Ere	M
3B9ACBC2	0:01:00-0:02:00	13/10/2019	14:24:01	Trial 28	60	377.123	3.24	3	83.72	31.72	13	64.32	24.16	9	67.12	WLI/Ere	M
3B9ACBC2	0:02:00-0:03:00	13/10/2019	14:24:01	Trial 28	60	344.871	6.36	3	144.36	14.2	8	120	38.28	2	123.08	WLI/Ere	M
3B9ACBD1	0:02:00-0:03:00	13/10/2019	13:40:14	Trial 22	60	333.138	0	0	0	1.08	1	139.4	58.92	2	140.48	BN/Crl	M
3B9ACBD1	0:03:00-0:04:00	13/10/2019	13:40:14	Trial 22	60	156.18	0	0	0	0	0	0	60	1	Inf	BN/Crl	M
3B9ACBD1	0:00:00-0:01:00	13/10/2019	13:40:14	Trial 22	60	381.685	0	0	0	3.96	3	12.04	55.92	4	Inf	BN/Crl	M
3B9ACBD1	0:01:00-0:02:00	13/10/2019	13:40:14	Trial 22	60	415.875	0	0	0	5.16	1	62	54.76	2	67.2	BN/Crl	M
3B9ACBD1	0:04:00-0:05:00	13/10/2019	13:40:14	Trial 22	60	118.588	0	0	0	0	0	0	60	1	Inf	BN/Crl	M
3B9ACBD1	0:05:00-0:06:00	13/10/2019	13:40:14	Trial 22	60	263.301	0	0	0	7.88	4	313.08	51.96	5	329.08	BN/Crl	M
3B9ACBD2	0:04:00-0:05:00	13/10/2019	14:52:07	Trial 32	60	241.943	0	0	0	0	0	0	60	1	Inf	WLI/Ere	F
3B9ACBD2	0:00:00-0:01:00	13/10/2019	14:52:07	Trial 32	60	483.979	2.76	2	18.12	16.44	9	5.28	40.16	6	6.16	WLI/Ere	F
3B9ACBD2	0:01:00-0:02:00	13/10/2019	14:52:07	Trial 32	57.8	388.007	14.24	3	60.84	12.72	7	60	30.52	6	68.52	WLI/Ere	F
3B9ACBD2	0:05:00-0:06:00	13/10/2019	14:52:07	Trial 32	60	87.2933	0	0	0	0	0	0	60	1	Inf	WLI/Ere	F
3B9ACBD2	0:03:00-0:04:00	13/10/2019	14:52:07	Trial 32	60	294.624	0.64	1	195.2	5.72	4	180	53.44	3	181.4	WLI/Ere	F
3B9ACBD2	0:02:00-0:03:00	13/10/2019	14:52:07	Trial 32	60	264.396	15.16	2	Inf	14.84	4	121.32	29.88	2	141.76	WLI/Ere	F
3B9ACBD7	0:01:00-0:02:00	13/10/2019	13:53:32	Trial 24	59.24	268.074	10.68	2	62.56	7.84	4	60.36	40.08	3	79.48	SHR/NCrl	M
3B9ACBD7	0:02:00-0:03:00	13/10/2019	13:53:32	Trial 24	50.6	230.875	27.48	3	138.28	3.56	3	137.92	19.52	3	Inf	SHR/NCrl	M
3B9ACBD7	0:00:00-0:01:00	13/10/2019	13:53:32	Trial 24	59.6	382.401	15.92	5	0.76	11.96	9	0	29.92	6	4.84	SHR/NCrl	M
3B9ACBD7	0:05:00-0:06:00	13/10/2019	13:53:32	Trial 24	48.48	345.374	12.32	2	330.6	5.88	4	315.16	30.16	5	319.8	SHR/NCrl	M
3B9ACBD7	0:03:00-0:04:00	13/10/2019	13:53:32	Trial 24	52.44	327.243	13.56	2	215.36	3.16	2	212.72	35.72	2	Inf	SHR/NCrl	M
3B9ACBD7	0:04:00-0:05:00	13/10/2019	13:53:32	Trial 24	59.24	424.695	17.76	2	267.84	6.96	6	245.92	34.16	6	248.36	SHR/NCrl	M
3B9ACBE0	0:00:00-0:01:00	05/10/2019	11:00:31	Trial 21	60	336.133	25.88	3	11.4	11.44	4	7.64	22.48	2	27.76	LEW/Chrna4	F
3B9ACBE0	0:02:00-0:03:00	05/10/2019	11:00:31	Trial 21	60	360.929	22.12	1	145.72	6.76	7	126.2	30.08	8	127.04	LEW/Chrna4	F
3B9ACBE0	0:03:00-0:04:00	05/10/2019	11:00:31	Trial 21	60	295.029	25.36	1	199.2	4.72	3	187.28	29.44	4	Inf	LEW/Chrna4	F
3B9ACBE0	0:04:00-0:05:00	05/10/2019	11:00:31	Trial 21	60	371.489	16.48	7	261.12	16.24	13	244.08	25	4	288.68	LEW/Chrna4	F
3B9ACBE0	0:01:00-0:02:00	05/10/2019	11:00:31	Trial 21	60	328.94	17.52	1	Inf	6	4	77.52	36.28	2	78.96	LEW/Chrna4	F
3B9ACBE0	0:05:00-0:06:00	05/10/2019	11:00:31	Trial 21	60	267.621	14.44	3	330.2	30.68	6	300	14.24	2	302.84	LEW/Chrna4	F
3B9ACBE4	0:01:00-0:02:00	05/10/2019	10:40:23	Trial 19	60	304.813	7.04	1	68.48	10.08	2	60	42.88	1	77.12	LEW/Chrna4	M
3B9ACBE4	0:02:00-0:03:00	05/10/2019	10:40:23	Trial 19	60	405.597	1.48	2	126.56	28.84	6	122.64	29.6	5	130.68	LEW/Chrna4	M
3B9ACBE4	0:03:00-0:04:00	05/10/2019	10:40:23	Trial 19	60	360.569	0	0	0	11.8	4	184.16	47.72	6	192.2	LEW/Chrna4	M
3B9ACBE4	0:05:00-0:06:00	05/10/2019	10:40:23	Trial 19	60	326.895	9.08	1	337.92	10.8	7	300	37.76	8	300.16	LEW/Chrna4	M
3B9ACBE4	0:04:00-0:05:00	05/10/2019	10:40:23	Trial 19	60	290.384	20.08	10	260.32	18.88	15	245.6	18.68	4	248.12	LEW/Chrna4	M
3B9ACBE4	0:00:00-0:01:00	05/10/2019	10:40:23	Trial 19	60	294.42	10.08	1	12.12	11.8	5	0.4	36.76	7	Inf	LEW/Chrna4	M
3B9ACBE6	0:00:00-0:01:00	05/10/2019	10:31:46	Trial 18	60	476.333	1.76	2	Inf	19.88	7	1.36	37.8	3	10.4	LEW/Chrna4	M
3B9ACBE6	0:01:00-0:02:00	05/10/2019	10:31:46	Trial 18	60	355.092	14.8	2	Inf	15.2	6	61.12	29.92	4	64.36	LEW/Chrna4	M
3B9ACBE6	0:03:00-0:04:00	05/10/2019	10:31:46	Trial 18	60	110.206	0	0	0	0.36	1	239.64	59.48	2	Inf	LEW/Chrna4	M
3B9ACBE6	0:04:00-0:05:00	05/10/2019	10:31:46	Trial 18	60	118.583	22.24	2	247.72	34.08	4	240	3.48	1	274.24	LEW/Chrna4	M
3B9ACBE6	0:05:00-0:06:00	05/10/2019	10:31:46	Trial 18	60	252.38	33.24	2	322.84	22.8	4	300	2.96	5	308.52	LEW/Chrna4	M
3B9ACBE6	0:02:00-0:03:00	05/10/2019	10:31:46	Trial 18	60	116.995	8.84	5	122.76	33.52	7	120	17.32	1	162.68	LEW/Chrna4	M
3B9ACBE8	0:02:00-0:03:00	05/10/2019	10:52:10	Trial 20	60	457.267	29.92	5	126.16	10.84	6	125.84	19.04	2	Inf	LEW/Chrna4	F
3B9ACBE8	0:03:00-0:04:00	05/10/2019	10:52:10	Trial 20	60	393.683	25.24	3	227.32	6.84	6	194.28	27.24	2	194.48	LEW/Chrna4	F
3B9ACBE8	0:04:00-0:05:00	05/10/2019	10:52:10	Trial 20	60	280.765	10.08	3	250.6	21.2	5	241.64	27.76	3	242.84	LEW/Chrna4	F
3B9ACBE8	0:05:00-0:06:00	05/10/2019	10:52:10	Trial 20	60	213.409	19.2	2	329.72	28.84	4	310.92	11.76	2	Inf	LEW/Chrna4	F
3B9ACBE8	0:01:00-0:02:00	05/10/2019	10:52:10	Trial 20	60	481.037	23.48	6	67.8	10.28	9	67.2	26	4	84.08	LEW/Chrna4	F
3B9ACBE8	0:00:00-0:01:00	05/10/2019	10:52:10	Trial 20	60	564.903	25.12	5	Inf	14.76	8	1.36	19.48	5	2.84	LEW/Chrna4	F
3B9ACBEA	0:01:00-0:02:00	13/10/2019	14:34:24	Trial 30	58.92	476.253	26.08	6	67.24	13.96	9	66.92	18.4	6	71.96	SHR/NCrl	F
3B9ACBEA	0:02:00-0:03:00	13/10/2019	14:34:24	Trial 30	60	489.223	9.32	10	124.88	21.4	16	120.92	27.8	7	121.88	SHR/NCrl	F
3B9ACBEA	0:00:00-0:01:00	13/10/2019	14:34:24	Trial 30	59.2	578.394	16.96	9	5.2	12.88	14	4.44	28.4	8	24.36	SHR/NCrl	F
3B9ACBEA	0:03:00-0:04:00	13/10/2019	14:34:24	Trial 30	58.88	436.925	16.48	4	186.04	12.92	7	184.96	28.96	5	205.6	SHR/NCrl	F
3B9ACBEA	0:04:00-0:05:00	13/10/2019	14:34:24	Trial 30	53.96	433.985	15.12	5	241.52	6.88	7	240	31.64	6	254.56	SHR/NCrl	F
3B9ACBEA	0:05:00-0:06:00	13/10/2019	14:34:24	Trial 30	59.52	382.365	27.24	5	305.4	10.12	8	303.84	21.32	5	355.76	SHR/NCrl	F
3B9ACBF0	0:00:00-0:01:00	26/09/2019	10:22:02	Trial 17	60	398.307	3.8	2	1.28	24.8	6	0.84	31.12	4	Inf	BN/Crl	F
3B9ACBF0	0:03:00-0:04:00	26/09/2019	10:22:02	Trial 17	60	235.075	2.52	1	237.48	1.56	3	192.32	55.56	6	193.8	BN/Crl	F
3B9ACBF0	0:04:00-0:05:00	26/09/2019	10:22:02	Trial 17	60	405.333	42.32	3	262.68	5.52	3	260.2	11.88	2	287.88	BN/Crl	F
3B9ACBF0	0:05:00-0:06:00	26/09/2019	10:22:02	Trial 17	60	377.483	12.32	4	304.76	20.16	11	304.52	26.36	7	307.2	BN/Crl	F
3B9ACBF0	0:01:00-0:02:00	26/09/2019	10:22:02	Trial 17	60	297.455	6.04	3	69.44	25.08	6	60	27.92	3	83.84	BN/Crl	F
3B9ACBF0	0:02:00-0:03:00	26/09/2019	10:22:02	Trial 17	60	366.605	25.2	3	123.48	8.76	8	120	25.76	5	120.92	BN/Crl	F
3B9ACBFD	0:00:00-0:01:00	09/11/2019	09:19:55	Trial 40	60	405.886	12.28	1	28.04	16.56	5	0	31	4	3.56	WLI/Ere	F
3B9ACBFD	0:03:00-0:04:00	09/11/2019	09:19:55	Trial 40	60	283.292	0	0	0	19.52	5	207.04	39.24	5	216.84	WLI/Ere	F
3B9ACBFD	0:04:00-0:05:00	09/11/2019	09:19:55	Trial 40	60	270.449	5	2	294.72	17.24	4	257.68	37.68	3	266.12	WLI/Ere	F
3B9ACBFD	0:01:00-0:02:00	09/11/2019	09:19:55	Trial 40	60	323.329	0	0	0	12.88	2	72.88	47.12	2	Inf	WLI/Ere	F
3B9ACBFD	0:02:00-0:03:00	09/11/2019	09:19:55	Trial 40	60	341.643	0.2	1	167.8	27.64	3	120	32	2	135.84	WLI/Ere	F
3B9ACBFD	0:05:00-0:06:00	09/11/2019	09:19:55	Trial 40	59.08	235.438	0.56	1	Inf	5.28	1	300.56	53.24	2	305.84	WLI/Ere	F
3B9ACC02	0:05:00-0:06:00	09/11/2019	09:27:46	Trial 41	59.96	203.663	0	0	0	3.68	3	322.56	55.28	6	327.92	WLI/Ere	F
3B9ACC02	0:01:00-0:02:00	09/11/2019	09:27:46	Trial 41	59.6	406.281	0	0	0	6.88	2	70.96	52.6	4	76.08	WLI/Ere	F
3B9ACC02	0:02:00-0:03:00	09/11/2019	09:27:46	Trial 41	57.76	285.85	2.48	2	126.8	4.64	3	124.44	50.32	4	131.8	WLI/Ere	F
3B9ACC02	0:00:00-0:01:00	09/11/2019	09:27:46	Trial 41	59.28	393.403	16.24	3	1.64	17.84	9	0	24.2	8	18.92	WLI/Ere	F
3B9ACC02	0:03:00-0:04:00	09/11/2019	09:27:46	Trial 41	57.72	256.55	0	0	0	4.76	3	209.44	52.64	6	210.6	WLI/Ere	F
3B9ACC02	0:04:00-0:05:00	09/11/2019	09:27:46	Trial 41	59.44	267.715	0	0	0	2.96	1	268.8	56.44	3	271.8	WLI/Ere	F
3B9ACC06	0:00:00-0:01:00	09/11/2019	09:11:41	Trial 39	60	381.27	0	0	0	9.12	5	6.8	50.52	5	12.64	WLI/Ere	M
3B9ACC06	0:01:00-0:02:00	09/11/2019	09:11:41	Trial 39	59.56	341.091	0	0	0	2.92	1	112.2	56.6	3	115.12	WLI/Ere	M
3B9ACC06	0:04:00-0:05:00	09/11/2019	09:11:41	Trial 39	60	213.386	0	0	0	2.68	1	297.32	57.32	1	Inf	WLI/Ere	M
3B9ACC06	0:05:00-0:06:00	09/11/2019	09:11:41	Trial 39	60	234.153	2.2	3	343.28	24.88	6	300	32.12	3	303.04	WLI/Ere	M
3B9ACC06	0:02:00-0:03:00	09/11/2019	09:11:41	Trial 39	60	277.916	0	0	0	0	0	0	60	1	Inf	WLI/Ere	M
3B9ACC06	0:03:00-0:04:00	09/11/2019	09:11:41	Trial 39	60	216.925	0	0	0	0	0	0	60	1	Inf	WLI/Ere	M
3B9ACC18	0:01:00-0:02:00	09/11/2019	09:03:18	Trial 38	60	287.469	0	0	0	25.44	3	73.52	34.44	3	83.56	WLI/Ere	M
3B9ACC18	0:02:00-0:03:00	09/11/2019	09:03:18	Trial 38	60	300.856	8.92	2	122.2	9.6	7	120	41	4	135.08	WLI/Ere	M
3B9ACC18	0:03:00-0:04:00	09/11/2019	09:03:18	Trial 38	59.6	273.934	7.4	1	188.84	21	3	180	31.16	3	203.72	WLI/Ere	M
3B9ACC18	0:00:00-0:01:00	09/11/2019	09:03:18	Trial 38	60	334.546	0.96	1	33.2	23.2	8	5.8	34.88	7	43.04	WLI/Ere	M
3B9ACC18	0:05:00-0:06:00	09/11/2019	09:03:18	Trial 38	60	254.557	2.16	2	305.76	22.52	4	300	35.24	2	311.24	WLI/Ere	M
3B9ACC18	0:04:00-0:05:00	09/11/2019	09:03:18	Trial 38	59.92	279.764	20.24	4	270.72	11.96	6	252.8	27.52	4	253.76	WLI/Ere	M
3B9ACC2A	0:01:00-0:02:00	05/11/2019	10:43:40	Trial 34	60	355.518	2.36	2	71.44	7.44	6	64.64	49.28	5	75.32	BN/Crl	M
3B9ACC2A	0:02:00-0:03:00	05/11/2019	10:43:40	Trial 34	60	342.411	0	0	0	2.44	3	127.04	57.56	4	127.72	BN/Crl	M
3B9ACC2A	0:00:00-0:01:00	05/11/2019	10:43:40	Trial 34	60	346.002	0	0	0	4.04	3	2.32	55.72	4	5.16	BN/Crl	M
3B9ACC2A	0:05:00-0:06:00	05/11/2019	10:43:40	Trial 34	60	254.339	0	0	0	0.96	2	317.72	59	3	318.12	BN/Crl	M
3B9ACC2A	0:03:00-0:04:00	05/11/2019	10:43:40	Trial 34	60	352.384	26.2	4	193.68	5.68	5	192.92	27.08	3	203.64	BN/Crl	M
3B9ACC2A	0:04:00-0:05:00	05/11/2019	10:43:40	Trial 34	60	467.556	0	0	0	6.88	4	244.84	53.04	5	245.44	BN/Crl	M
3B9ACC3E	0:00:00-0:01:00	05/11/2019	11:12:53	Trial 37	60	379.513	9.32	1	9.32	14.28	7	2.24	35.96	6	34.24	WLI/Ere	M
3B9ACC3E	0:01:00-0:02:00	05/11/2019	11:12:53	Trial 37	60	339.405	0.2	3	66.56	25.28	5	60	33.84	3	70.08	WLI/Ere	M
3B9ACC3E	0:02:00-0:03:00	05/11/2019	11:12:53	Trial 37	60	322.531	0	0	0	11.92	3	128.88	48.04	4	131.32	WLI/Ere	M
3B9ACC3E	0:03:00-0:04:00	05/11/2019	11:12:53	Trial 37	60	285.178	4.08	3	211.12	14.4	6	195.6	41.08	3	196.64	WLI/Ere	M
3B9ACC3E	0:04:00-0:05:00	05/11/2019	11:12:53	Trial 37	60	296.829	0	0	0	11.44	4	240	48.52	3	244.2	WLI/Ere	M
3B9ACC3E	0:05:00-0:06:00	05/11/2019	11:12:53	Trial 37	60	277.92	2.04	2	329.6	5.52	4	300	51.92	5	302.88	WLI/Ere	M
3B9ACC40	0:02:00-0:03:00	27/11/2019	14:11:00	Trial 57	60	357.263	9.36	2	144.6	10.96	6	121.4	39.4	5	122.28	F344/DuCrl	F
3B9ACC40	0:03:00-0:04:00	27/11/2019	14:11:00	Trial 57	60	162.05	0	0	0	1.68	1	211.08	58.24	2	212.8	F344/DuCrl	F
3B9ACC40	0:04:00-0:05:00	27/11/2019	14:11:00	Trial 57	59.28	154.395	0	0	0	3.44	1	292.32	55.84	3	Inf	F344/DuCrl	F
3B9ACC40	0:01:00-0:02:00	27/11/2019	14:11:00	Trial 57	57.6	327.943	17.68	1	102.32	3.6	3	63.16	36.2	4	81.96	F344/DuCrl	F
3B9ACC40	0:00:00-0:01:00	27/11/2019	14:11:00	Trial 57	60	503.667	12.64	5	10.88	10.68	9	2	36.28	5	2.6	F344/DuCrl	F
3B9ACC40	0:05:00-0:06:00	27/11/2019	14:11:00	Trial 57	57.44	260.382	0	0	0	10.84	6	311.84	45.8	7	302.56	F344/DuCrl	F
3B9ACC4A	0:01:00-0:02:00	05/11/2019	11:03:55	Trial 36	60	323.676	0	0	0	21.24	2	75.4	38.72	3	110.96	WLI/Ere	M
3B9ACC4A	0:02:00-0:03:00	05/11/2019	11:03:55	Trial 36	60	267.785	5.28	5	152.24	18.96	9	123.08	35.12	3	125.92	WLI/Ere	M
3B9ACC4A	0:00:00-0:01:00	05/11/2019	11:03:55	Trial 36	60	399.944	3.08	2	Inf	21.68	7	3.48	35.2	6	5.2	WLI/Ere	M
3B9ACC4A	0:04:00-0:05:00	05/11/2019	11:03:55	Trial 36	60	138.615	0	0	0	0	0	0	60	1	Inf	WLI/Ere	M
3B9ACC4A	0:05:00-0:06:00	05/11/2019	11:03:55	Trial 36	60	109.988	0	0	0	0	0	0	60	1	Inf	WLI/Ere	M
3B9ACC4A	0:03:00-0:04:00	05/11/2019	11:03:55	Trial 36	60	205.659	2.36	2	Inf	9.32	1	182.48	48.2	1	191.8	WLI/Ere	M
3B9ACC4B	0:05:00-0:06:00	05/11/2019	10:53:19	Trial 35	60	355.269	9.32	1	332.64	5.72	5	307.12	44.48	5	308.12	BN/Crl	F
3B9ACC4B	0:03:00-0:04:00	05/11/2019	10:53:19	Trial 35	60	193.056	26.36	6	205.84	8.88	8	192.6	23.08	3	193.52	BN/Crl	F
3B9ACC4B	0:04:00-0:05:00	05/11/2019	10:53:19	Trial 35	60	350.07	17.36	3	278.4	14.84	5	244.28	27.24	3	247.16	BN/Crl	F
3B9ACC4B	0:00:00-0:01:00	05/11/2019	10:53:19	Trial 35	60	384.101	3.44	3	45.08	13.8	11	7.92	41.88	5	14.4	BN/Crl	F
3B9ACC4B	0:01:00-0:02:00	05/11/2019	10:53:19	Trial 35	60	381.616	4.28	1	115.72	4.48	2	88.96	51.08	2	Inf	BN/Crl	F
3B9ACC4B	0:02:00-0:03:00	05/11/2019	10:53:19	Trial 35	60	387.614	19.48	3	153.24	15.44	6	136.36	24.8	4	136.84	BN/Crl	F
3B9ACC4D	0:02:00-0:03:00	27/11/2019	14:02:19	Trial 56	60	225.442	12	4	120.32	15.84	8	120	29.84	5	125.12	F344/DuCrl	F
3B9ACC4D	0:03:00-0:04:00	27/11/2019	14:02:19	Trial 56	60	133.15	3.56	1	Inf	44.04	4	183.6	12.28	3	185.04	F344/DuCrl	F
3B9ACC4D	0:00:00-0:01:00	27/11/2019	14:02:19	Trial 56	59.12	452.485	14.68	3	41.52	8.56	7	0	35.64	5	16.96	F344/DuCrl	F
3B9ACC4D	0:01:00-0:02:00	27/11/2019	14:02:19	Trial 56	60	369.594	11.32	2	73.12	11.92	10	66.52	35.4	6	68.48	F344/DuCrl	F
3B9ACC4D	0:05:00-0:06:00	27/11/2019	14:02:19	Trial 56	60	204.392	1.12	2	313.2	26.96	5	312.4	31.28	3	340.24	F344/DuCrl	F
3B9ACC4D	0:04:00-0:05:00	27/11/2019	14:02:19	Trial 56	60	46.5713	0	0	0	6.36	1	240	53.6	1	246.4	F344/DuCrl	F
3B9ACC59	0:05:00-0:06:00	27/11/2019	12:03:39	Trial 47	60	64.435	0	0	0	0	0	0	60	1	Inf	WMI/Ere	M
3B9ACC59	0:01:00-0:02:00	27/11/2019	12:03:39	Trial 47	60	228.252	0	0	0	4.92	2	60	55.08	2	63.84	WMI/Ere	M
3B9ACC59	0:04:00-0:05:00	27/11/2019	12:03:39	Trial 47	60	124.412	0	0	0	3.84	2	293.84	56.08	2	297.76	WMI/Ere	M
3B9ACC59	0:00:00-0:01:00	27/11/2019	12:03:39	Trial 47	60	178.907	5.28	3	45.32	14.36	5	39.92	39.92	1	Inf	WMI/Ere	M
3B9ACC59	0:02:00-0:03:00	27/11/2019	12:03:39	Trial 47	60	232.472	0	0	0	4.4	4	169	54.84	4	176.12	WMI/Ere	M
3B9ACC59	0:03:00-0:04:00	27/11/2019	12:03:39	Trial 47	58.04	162.858	0	0	0	0	0	0	58.04	3	Inf	WMI/Ere	M
3B9ACC5A	0:00:00-0:01:00	03/12/2019	13:13:39	Trial 64	60	442.473	20.44	3	24.64	17.12	5	3.28	22.32	3	4.16	WMI/Ere	M
3B9ACC5A	0:03:00-0:04:00	03/12/2019	13:13:39	Trial 64	60	233.32	0	0	0	1.24	1	180	58.76	1	181.24	WMI/Ere	M
3B9ACC5A	0:04:00-0:05:00	03/12/2019	13:13:39	Trial 64	60	224.538	4.16	1	291.2	16.08	3	248	39.68	2	Inf	WMI/Ere	M
3B9ACC5A	0:01:00-0:02:00	03/12/2019	13:13:39	Trial 64	60	298.914	1.36	1	100.48	14.12	4	72.08	44.08	6	81.2	WMI/Ere	M
3B9ACC5A	0:02:00-0:03:00	03/12/2019	13:13:39	Trial 64	60	250.604	2.12	2	142.28	7.64	6	121.64	49.64	5	123.68	WMI/Ere	M
3B9ACC5A	0:05:00-0:06:00	03/12/2019	13:13:39	Trial 64	60	196.57	0	0	0	1.4	1	300	58.52	1	301.48	WMI/Ere	M
3B9ACC5C	0:05:00-0:06:00	02/12/2019	10:22:41	Trial 60	60	128.663	0	0	0	2.32	1	305	57.52	2	Inf	SHR/NCrl	M
3B9ACC5C	0:00:00-0:01:00	02/12/2019	10:22:41	Trial 60	60	344.209	34.44	6	5.24	16.48	7	3.92	8.68	2	13.68	SHR/NCrl	M
3B9ACC5C	0:01:00-0:02:00	02/12/2019	10:22:41	Trial 60	59.52	420.988	9.76	3	80.88	20.24	8	67.96	29.2	5	69.6	SHR/NCrl	M
3B9ACC5C	0:02:00-0:03:00	02/12/2019	10:22:41	Trial 60	60	397.632	25.08	5	120.8	16.08	7	120	18.48	2	123.12	SHR/NCrl	M
3B9ACC5C	0:04:00-0:05:00	02/12/2019	10:22:41	Trial 60	60	386.239	4.6	2	266.84	19.44	6	251.64	35.88	5	252.48	SHR/NCrl	M
3B9ACC5C	0:03:00-0:04:00	02/12/2019	10:22:41	Trial 60	60	359.689	16.76	3	180.04	19.32	12	180	23.36	9	187.2	SHR/NCrl	M
3B9ACC65	0:01:00-0:02:00	03/12/2019	13:05:31	Trial 63	60	268.941	8.08	3	80.44	9.2	6	63.52	42.44	3	68.84	F344/DuCrl	M
3B9ACC65	0:02:00-0:03:00	03/12/2019	13:05:31	Trial 63	60	102.503	0	0	0	0	0	0	60	1	Inf	F344/DuCrl	M
3B9ACC65	0:03:00-0:04:00	03/12/2019	13:05:31	Trial 63	58.24	129.403	0.44	1	186.04	6.16	3	181.28	51.48	6	Inf	F344/DuCrl	M
3B9ACC65	0:05:00-0:06:00	03/12/2019	13:05:31	Trial 63	60	262.421	11.44	6	311.8	26.64	6	307.36	21.4	3	335.24	F344/DuCrl	M
3B9ACC65	0:04:00-0:05:00	03/12/2019	13:05:31	Trial 63	60	45.1643	0	0	0	0	0	0	60	1	Inf	F344/DuCrl	M
3B9ACC65	0:00:00-0:01:00	03/12/2019	13:05:31	Trial 63	60	445.428	10.04	3	18.08	10.8	6	17.28	39.08	4	21.2	F344/DuCrl	M
3B9ACC68	0:00:00-0:01:00	02/12/2019	10:13:03	Trial 59	60	559.566	22.44	5	8.32	10.96	10	6.96	26.36	6	17.12	SHR/NCrl	M
3B9ACC68	0:01:00-0:02:00	02/12/2019	10:13:03	Trial 59	60	449.359	20.88	4	64.04	11.92	10	63.76	27.04	6	72.6	SHR/NCrl	M
3B9ACC68	0:03:00-0:04:00	02/12/2019	10:13:03	Trial 59	59.32	369.659	5.24	4	191.12	17.08	8	185.68	36.56	4	195.8	SHR/NCrl	M
3B9ACC68	0:04:00-0:05:00	02/12/2019	10:13:03	Trial 59	60	331.518	11.28	4	242.4	10.32	8	240	38.08	3	245.72	SHR/NCrl	M
3B9ACC68	0:05:00-0:06:00	02/12/2019	10:13:03	Trial 59	59.52	335.055	19.4	3	343.8	9.32	5	306.28	30.64	5	317.12	SHR/NCrl	M
3B9ACC68	0:02:00-0:03:00	02/12/2019	10:13:03	Trial 59	60	375.789	30.12	6	Inf	16.96	7	120	12.6	2	129.48	SHR/NCrl	M
3B9ACC6C	0:02:00-0:03:00	03/12/2019	13:23:35	Trial 66	60	355.971	2	2	133.24	19.96	12	120	37.52	7	121.04	F344/DuCrl	F
3B9ACC6C	0:03:00-0:04:00	03/12/2019	13:23:35	Trial 66	60	277.647	0.44	1	219.08	16.84	3	190.84	42.72	3	199.36	F344/DuCrl	F
3B9ACC6C	0:04:00-0:05:00	03/12/2019	13:23:35	Trial 66	60	296.371	0	0	0	28.96	5	246.92	30.76	5	262.72	F344/DuCrl	F
3B9ACC6C	0:05:00-0:06:00	03/12/2019	13:23:35	Trial 66	59.84	228.906	6.76	4	303.08	28.64	12	300	24.08	7	322.8	F344/DuCrl	F
3B9ACC6C	0:01:00-0:02:00	03/12/2019	13:23:35	Trial 66	60	351.174	0	0	0	18.36	6	60	41.2	4	62.96	F344/DuCrl	F
3B9ACC6C	0:00:00-0:01:00	03/12/2019	13:23:35	Trial 66	57.48	474.559	13.08	5	7.28	11.96	10	0.52	32.08	6	1.88	F344/DuCrl	F
3B9ACC6E	0:01:00-0:02:00	27/11/2019	12:21:07	Trial 49	60	325.752	1.56	1	85.68	10.76	5	60	46.76	3	65.72	WMI/Ere	M
3B9ACC6E	0:02:00-0:03:00	27/11/2019	12:21:07	Trial 49	60	254.504	0.84	1	148.64	6.24	3	130.2	52.72	3	133.92	WMI/Ere	M
3B9ACC6E	0:00:00-0:01:00	27/11/2019	12:21:07	Trial 49	60	308.953	19.84	3	6.32	18	7	4.52	21.76	4	4.88	WMI/Ere	M
3B9ACC6E	0:04:00-0:05:00	27/11/2019	12:21:07	Trial 49	60	360.331	14.24	3	259.68	3.92	4	258.92	41.08	4	275.36	WMI/Ere	M
3B9ACC6E	0:05:00-0:06:00	27/11/2019	12:21:07	Trial 49	60	236.992	0	0	0	5.04	3	324.04	54.88	4	328.32	WMI/Ere	M
3B9ACC6E	0:03:00-0:04:00	27/11/2019	12:21:07	Trial 49	60	231.948	0	0	0	25.48	3	183.36	34.52	4	184.64	WMI/Ere	M
3B9ACC72	0:05:00-0:06:00	02/12/2019	10:32:10	Trial 61	58.64	231.103	0	0	0	0	0	0	58.64	2	Inf	SHR/NCrl	F
3B9ACC72	0:03:00-0:04:00	02/12/2019	10:32:10	Trial 61	59.68	341.141	2.68	6	211.4	14.92	13	191.6	41.84	9	192.44	SHR/NCrl	F
3B9ACC72	0:04:00-0:05:00	02/12/2019	10:32:10	Trial 61	60	289.938	8.92	2	240.04	15.44	6	240	35.6	4	255.04	SHR/NCrl	F
3B9ACC72	0:00:00-0:01:00	02/12/2019	10:32:10	Trial 61	60	497.901	14.84	5	36.08	19.84	9	5.28	25.24	5	6.44	SHR/NCrl	F
3B9ACC72	0:01:00-0:02:00	02/12/2019	10:32:10	Trial 61	59.16	403.048	17.76	3	63.24	21.28	10	61.16	19.6	7	67.2	SHR/NCrl	F
3B9ACC72	0:02:00-0:03:00	02/12/2019	10:32:10	Trial 61	59.12	408.879	5.04	2	130.2	9.08	8	120	44.24	6	120.76	SHR/NCrl	F
3B9ACC7F	0:02:00-0:03:00	10/11/2019	15:09:16	Trial 42	60	345.509	0	0	0	14.16	2	137.16	45.84	3	149.68	BN/Crl	M
3B9ACC7F	0:03:00-0:04:00	10/11/2019	15:09:16	Trial 42	60	268.609	1.08	1	238.92	8.76	3	189.12	49.64	5	199.88	BN/Crl	M
3B9ACC7F	0:00:00-0:01:00	10/11/2019	15:09:16	Trial 42	60	372.884	6.56	2	4.8	9.72	3	2.56	43.6	2	10.28	BN/Crl	M
3B9ACC7F	0:01:00-0:02:00	10/11/2019	15:09:16	Trial 42	60	368.385	0	0	0	9.24	2	68.08	50.72	3	69.04	BN/Crl	M
3B9ACC7F	0:04:00-0:05:00	10/11/2019	15:09:16	Trial 42	60	256.866	1.52	2	Inf	5.84	3	241.2	52.56	2	245.84	BN/Crl	M
3B9ACC7F	0:05:00-0:06:00	10/11/2019	15:09:16	Trial 42	60	43.9419	0	0	0	0	0	0	60	1	Inf	BN/Crl	M
3B9ACC8A	0:00:00-0:01:00	27/11/2019	14:19:22	Trial 58	60	528.104	15.32	3	7.04	6.88	8	6.4	37.64	5	10.76	F344/DuCrl	F
3B9ACC8A	0:01:00-0:02:00	27/11/2019	14:19:22	Trial 58	60	396.837	0	0	0	14	7	60.24	45.88	7	61.12	F344/DuCrl	F
3B9ACC8A	0:04:00-0:05:00	27/11/2019	14:19:22	Trial 58	60	190.668	4.92	1	262.24	15.28	3	247.32	39.68	3	254.8	F344/DuCrl	F
3B9ACC8A	0:05:00-0:06:00	27/11/2019	14:19:22	Trial 58	60	17.6504	0	0	0	0	0	0	60	1	Inf	F344/DuCrl	F
3B9ACC8A	0:02:00-0:03:00	27/11/2019	14:19:22	Trial 58	56.32	294.729	0	0	0	5.24	3	120	50.76	6	123.6	F344/DuCrl	F
3B9ACC8A	0:03:00-0:04:00	27/11/2019	14:19:22	Trial 58	60	258.636	0	0	0	19.84	8	191.4	39.72	6	193.8	F344/DuCrl	F
3B9ACC8C	0:00:00-0:01:00	10/11/2019	15:25:54	Trial 44	60	416.782	21.6	5	10.36	18.84	8	0	18.64	3	0.6	BN/Crl	F
3B9ACC8C	0:01:00-0:02:00	10/11/2019	15:25:54	Trial 44	60	360.969	2.48	2	84.2	7.68	5	80.56	48.68	5	87.48	BN/Crl	F
3B9ACC8C	0:04:00-0:05:00	10/11/2019	15:25:54	Trial 44	59.72	4.76634	0	0	0	0	0	0	59.72	2	Inf	BN/Crl	F
3B9ACC8C	0:05:00-0:06:00	10/11/2019	15:25:54	Trial 44	60	71.9372	0	0	0	0	0	0	60	1	Inf	BN/Crl	F
3B9ACC8C	0:02:00-0:03:00	10/11/2019	15:25:54	Trial 44	59.4	253.854	22.36	4	137.44	21.92	4	121.04	15.12	3	Inf	BN/Crl	F
3B9ACC8C	0:03:00-0:04:00	10/11/2019	15:25:54	Trial 44	58.28	81.1285	1	1	181.56	2	2	180.32	55.08	6	183.52	BN/Crl	F
3B9ACC92	0:01:00-0:02:00	27/11/2019	13:53:20	Trial 55	60	243.996	2	2	71.04	7	6	69.04	50.48	2	74.6	F344/DuCrl	M
3B9ACC92	0:02:00-0:03:00	27/11/2019	13:53:20	Trial 55	59.2	382.502	0	0	0	14.92	6	120	43.68	6	126.96	F344/DuCrl	M
3B9ACC92	0:03:00-0:04:00	27/11/2019	13:53:20	Trial 55	60	183.405	0	0	0	11.96	4	189.68	43.16	7	218.44	F344/DuCrl	M
3B9ACC92	0:00:00-0:01:00	27/11/2019	13:53:20	Trial 55	60	431.491	12.28	3	2.72	13.08	7	1.96	34.2	5	19.52	F344/DuCrl	M
3B9ACC92	0:05:00-0:06:00	27/11/2019	13:53:20	Trial 55	60	272.929	0	0	0	2.72	2	312.6	57.24	3	Inf	F344/DuCrl	M
3B9ACC92	0:04:00-0:05:00	27/11/2019	13:53:20	Trial 55	59.84	128.105	0	0	0	4.84	1	240.96	55	3	Inf	F344/DuCrl	M
3B9ACC93	0:01:00-0:02:00	27/11/2019	12:12:15	Trial 48	60	288.29	1.92	1	80.12	7.72	3	76.84	50.12	4	88.32	WMI/Ere	M
3B9ACC93	0:02:00-0:03:00	27/11/2019	12:12:15	Trial 48	60	230.908	0	0	0	13.8	1	166.2	46.12	1	Inf	WMI/Ere	M
3B9ACC93	0:00:00-0:01:00	27/11/2019	12:12:15	Trial 48	60	314.808	7.44	2	22.6	11.44	3	0	40.76	2	2.84	WMI/Ere	M
3B9ACC93	0:05:00-0:06:00	27/11/2019	12:12:15	Trial 48	60	172.903	0	0	0	5.32	1	337.12	54.68	2	342.44	WMI/Ere	M
3B9ACC93	0:03:00-0:04:00	27/11/2019	12:12:15	Trial 48	60	226.337	0	0	0	10.4	2	180	49.56	1	184.6	WMI/Ere	M
3B9ACC93	0:04:00-0:05:00	27/11/2019	12:12:15	Trial 48	60	208.95	0	0	0	0.88	1	240	59.12	1	240.88	WMI/Ere	M
3B9ACC95	0:00:00-0:01:00	27/11/2019	12:47:08	Trial 52	59.44	477.992	5.88	3	20.44	18.72	6	4.6	34.44	7	8.52	WMI/Ere	F
3B9ACC95	0:02:00-0:03:00	27/11/2019	12:47:08	Trial 52	60	286.288	0	0	0	5.76	4	129.08	54.16	4	130.56	WMI/Ere	F
3B9ACC95	0:03:00-0:04:00	27/11/2019	12:47:08	Trial 52	60	259.585	7.52	2	216.64	22.8	10	180	28.2	3	192.8	WMI/Ere	F
3B9ACC95	0:04:00-0:05:00	27/11/2019	12:47:08	Trial 52	60	256.285	4.56	3	273.16	18.68	4	272.12	36.64	2	Inf	WMI/Ere	F
3B9ACC95	0:01:00-0:02:00	27/11/2019	12:47:08	Trial 52	60	338.775	5	3	84.96	12.36	4	84.08	42.12	3	95.04	WMI/Ere	F
3B9ACC95	0:05:00-0:06:00	27/11/2019	12:47:08	Trial 52	60	309.491	0	0	0	12.04	2	309.76	47.96	3	310.92	WMI/Ere	F
3B9ACC99	0:01:00-0:02:00	27/11/2019	13:43:37	Trial 54	58.52	436.066	9.92	3	84.28	11.04	10	66.6	36.36	7	67.64	F344/DuCrl	M
3B9ACC99	0:02:00-0:03:00	27/11/2019	13:43:37	Trial 54	60	285.83	0	0	0	16.48	3	128.44	43.44	4	141.32	F344/DuCrl	M
3B9ACC99	0:03:00-0:04:00	27/11/2019	13:43:37	Trial 54	60	291.528	0.88	2	192.32	23.88	6	191.16	34.92	5	205.52	F344/DuCrl	M
3B9ACC99	0:05:00-0:06:00	27/11/2019	13:43:37	Trial 54	60	331.908	2.48	3	305.8	17.56	7	301.56	39.28	5	315.92	F344/DuCrl	M
3B9ACC99	0:04:00-0:05:00	27/11/2019	13:43:37	Trial 54	60	321.961	0	0	0	6	7	250.56	53.44	8	251.52	F344/DuCrl	M
3B9ACC99	0:00:00-0:01:00	27/11/2019	13:43:37	Trial 54	60	547.185	15.4	5	0.76	22.2	11	0	21.8	6	4.12	F344/DuCrl	M
3B9ACC9E	0:00:00-0:01:00	10/11/2019	15:40:27	Trial 46	60	88.2651	0	0	0	0	0	0	60	1	Inf	BN/Crl	F
3B9ACC9E	0:01:00-0:02:00	10/11/2019	15:40:27	Trial 46	59.88	220.587	0	0	0	6.56	3	97.56	53.28	5	104.36	BN/Crl	F
3B9ACC9E	0:02:00-0:03:00	10/11/2019	15:40:27	Trial 46	60	305.128	0.56	1	136.44	11.04	3	131.44	48.36	3	142.64	BN/Crl	F
3B9ACC9E	0:03:00-0:04:00	10/11/2019	15:40:27	Trial 46	60	210.71	1.76	1	185.92	5.08	3	185.8	53.08	3	191.92	BN/Crl	F
3B9ACC9E	0:04:00-0:05:00	10/11/2019	15:40:27	Trial 46	60	200.361	0	0	0	1.08	2	242.56	58.92	3	243.16	BN/Crl	F
3B9ACC9E	0:05:00-0:06:00	10/11/2019	15:40:27	Trial 46	60	23.9827	0	0	0	0	0	0	60	1	Inf	BN/Crl	F
3B9ACCA1	0:02:00-0:03:00	03/12/2019	13:33:33	Trial 67	60	191.401	0	0	0	0	0	0	60	1	Inf	WMI/Ere	F
3B9ACCA1	0:03:00-0:04:00	03/12/2019	13:33:33	Trial 67	60	141.5	0	0	0	0	0	0	60	1	Inf	WMI/Ere	F
3B9ACCA1	0:04:00-0:05:00	03/12/2019	13:33:33	Trial 67	60	211.319	0	0	0	2.32	2	266.04	56.96	3	268.68	WMI/Ere	F
3B9ACCA1	0:05:00-0:06:00	03/12/2019	13:33:33	Trial 67	60	244.451	0	0	0	1.04	1	353.76	58.88	2	354.84	WMI/Ere	F
3B9ACCA1	0:00:00-0:01:00	03/12/2019	13:33:33	Trial 67	60	314.56	0.36	1	16.08	11.4	4	0	47.88	3	2.36	WMI/Ere	F
3B9ACCA1	0:01:00-0:02:00	03/12/2019	13:33:33	Trial 67	60	259.27	8.64	2	73.28	6.08	6	70.76	44.24	4	111.04	WMI/Ere	F
3B9ACCA3	0:02:00-0:03:00	27/11/2019	12:38:33	Trial 51	60	258.85	6.24	1	164.52	4.72	2	160.6	48.84	2	171.76	WMI/Ere	F
3B9ACCA3	0:03:00-0:04:00	27/11/2019	12:38:33	Trial 51	60	220.409	0	0	0	19.44	4	189.4	40.44	4	192.04	WMI/Ere	F
3B9ACCA3	0:00:00-0:01:00	27/11/2019	12:38:33	Trial 51	60	312.435	3.2	1	7.16	23.16	9	0	32.6	11	0.44	WMI/Ere	F
3B9ACCA3	0:01:00-0:02:00	27/11/2019	12:38:33	Trial 51	58.8	256.638	0	0	0	5.28	3	60.8	53.44	5	108.72	WMI/Ere	F
3B9ACCA3	0:05:00-0:06:00	27/11/2019	12:38:33	Trial 51	56.56	227.612	19.84	2	316.52	10.4	4	316	26.04	6	333.4	WMI/Ere	F
3B9ACCA3	0:04:00-0:05:00	27/11/2019	12:38:33	Trial 51	60	254.653	0	0	0	1.8	2	253.76	58.16	3	293.24	WMI/Ere	F
3B9ACCA6	0:05:00-0:06:00	10/11/2019	15:17:33	Trial 43	60	240.056	0	0	0	0.6	1	318.88	59.4	2	319.48	BN/Crl	M
3B9ACCA6	0:01:00-0:02:00	10/11/2019	15:17:33	Trial 43	60	412.92	0	0	0	2.24	3	61.76	56.88	6	68.32	BN/Crl	M
3B9ACCA6	0:04:00-0:05:00	10/11/2019	15:17:33	Trial 43	60	366.945	5.8	1	Inf	5.32	3	245.84	48.72	3	249.92	BN/Crl	M
3B9ACCA6	0:00:00-0:01:00	10/11/2019	15:17:33	Trial 43	60	505.066	1	1	46.08	7.24	7	30.68	51.16	10	35.48	BN/Crl	M
3B9ACCA6	0:02:00-0:03:00	10/11/2019	15:17:33	Trial 43	60	315.596	16.32	3	152.8	16.24	7	128.4	26.4	3	129.28	BN/Crl	M
3B9ACCA6	0:03:00-0:04:00	10/11/2019	15:17:33	Trial 43	60	364.126	5.16	2	Inf	8.84	4	184.24	45.68	3	187.04	BN/Crl	M
3B9ACCAD	0:00:00-0:01:00	27/11/2019	13:34:06	Trial 53	57.24	439.413	15.88	3	Inf	11.76	8	4.68	28.68	9	7.84	F344/DuCrl	M
3B9ACCAD	0:03:00-0:04:00	27/11/2019	13:34:06	Trial 53	60	201.565	3.88	4	Inf	35.84	7	180	19.68	3	199.4	F344/DuCrl	M
3B9ACCAD	0:04:00-0:05:00	27/11/2019	13:34:06	Trial 53	60	159.988	0	0	0	1.12	1	240.2	58.88	2	241.32	F344/DuCrl	M
3B9ACCAD	0:01:00-0:02:00	27/11/2019	13:34:06	Trial 53	56.84	395.999	6.8	3	73.52	16.04	9	60.24	33.48	7	83.36	F344/DuCrl	M
3B9ACCAD	0:02:00-0:03:00	27/11/2019	13:34:06	Trial 53	60	317.992	11.48	1	138.28	10.8	8	120	36.72	9	120.56	F344/DuCrl	M
3B9ACCAD	0:05:00-0:06:00	27/11/2019	13:34:06	Trial 53	58.4	140.124	0	0	0	0	0	0	58.4	4	Inf	F344/DuCrl	M
3B9ACCB6	0:05:00-0:06:00	02/12/2019	10:40:29	Trial 62	60	303.216	0.68	1	336.68	22.76	9	320.36	36.16	10	334.52	SHR/NCrl	F
3B9ACCB6	0:01:00-0:02:00	02/12/2019	10:40:29	Trial 62	59.56	522.281	3.48	6	75.88	25.12	13	63.6	30.24	7	69.56	SHR/NCrl	F
3B9ACCB6	0:02:00-0:03:00	02/12/2019	10:40:29	Trial 62	57.48	407.448	13.12	2	126.4	9.48	7	120	32.84	8	120.68	SHR/NCrl	F
3B9ACCB6	0:00:00-0:01:00	02/12/2019	10:40:29	Trial 62	60	553.667	19	10	1.04	20.8	15	0.24	19.6	6	3.48	SHR/NCrl	F
3B9ACCB6	0:03:00-0:04:00	02/12/2019	10:40:29	Trial 62	56.88	411.874	32.12	2	189.84	4.8	6	188.44	19.4	9	207.44	SHR/NCrl	F
3B9ACCB6	0:04:00-0:05:00	02/12/2019	10:40:29	Trial 62	59.04	332.712	0	0	0	2.4	3	244.04	56.44	6	245.28	SHR/NCrl	F
3B9ACCBA	0:00:00-0:01:00	27/11/2019	12:30:04	Trial 50	60	300.996	18.84	1	4.36	11.52	4	0	29.36	1	24.92	WMI/Ere	M
3B9ACCBA	0:01:00-0:02:00	27/11/2019	12:30:04	Trial 50	60	255.451	0	0	0	9.2	7	60	50.32	3	61.24	WMI/Ere	M
3B9ACCBA	0:04:00-0:05:00	27/11/2019	12:30:04	Trial 50	58.12	193.633	0	0	0	28.84	2	242.52	29.28	4	243.48	WMI/Ere	M
3B9ACCBA	0:05:00-0:06:00	27/11/2019	12:30:04	Trial 50	60	195.806	0	0	0	0	0	0	60	1	Inf	WMI/Ere	M
3B9ACCBA	0:02:00-0:03:00	27/11/2019	12:30:04	Trial 50	60	240.408	0	0	0	5.44	1	143.92	54.52	2	149.36	WMI/Ere	M
3B9ACCBA	0:03:00-0:04:00	27/11/2019	12:30:04	Trial 50	59.8	210.382	0	0	0	2.76	3	204.48	56.64	5	209.76	WMI/Ere	M
3B9ACCC8	0:00:00-0:01:00	23/01/2020	16:26:39	Trial 24	60	73.9065	0	0	Inf	0	0	0	60	1	Inf	BN/Crl	M
3B9ACCC8	0:01:00-0:02:00	23/01/2020	16:26:39	Trial 24	60	15.8745	0	0	Inf	0	0	0	60	1	Inf	BN/Crl	M
3B9ACCC8	0:02:00-0:03:00	23/01/2020	16:26:39	Trial 24	60	135.173	0	0	Inf	0	0	0	60	1	Inf	BN/Crl	M
3B9ACCC8	0:03:00-0:04:00	23/01/2020	16:26:39	Trial 24	60	84.2164	0	0	Inf	0	0	0	60	1	Inf	BN/Crl	M
3B9ACCC8	0:04:00-0:05:00	23/01/2020	16:26:39	Trial 24	60	50.5599	0	0	Inf	0	0	0	60	1	Inf	BN/Crl	M
3B9ACCC8	0:05:00-0:06:00	23/01/2020	16:26:39	Trial 24	60	77.6002	0	0	Inf	0	0	0	60	1	Inf	BN/Crl	M
3B9ACCCA	0:00:00-0:01:00	23/01/2020	16:36:46	Trial 25	60	371.923	1.52055	1	24.889	0.36013	3	26.8097	58.0793	3	Inf	BN/Crl	M
3B9ACCCA	0:01:00-0:02:00	23/01/2020	16:36:46	Trial 25	60	228.835	0	0	Inf	0	0	0	60	1	Inf	BN/Crl	M
3B9ACCCA	0:02:00-0:03:00	23/01/2020	16:36:46	Trial 25	60	84.7327	0	0	Inf	0	0	0	60	1	Inf	BN/Crl	M
3B9ACCCA	0:03:00-0:04:00	23/01/2020	16:36:46	Trial 25	60	84.1068	0	0	Inf	0	0	0	60	1	Inf	BN/Crl	M
3B9ACCCA	0:04:00-0:05:00	23/01/2020	16:36:46	Trial 25	60	154.835	5.32193	3	246.769	7.84284	7	246.289	44.4344	3	Inf	BN/Crl	M
3B9ACCCA	0:05:00-0:06:00	23/01/2020	16:36:46	Trial 25	60	120.558	17.5664	1	334.841	8.99281	2	332.921	32.9206	1	Inf	BN/Crl	M
3B9ACCCD	0:00:00-0:01:00	03/02/2020	16:03:57	Trial 26	60	323.323	1.84247	1	26.4755	4.64623	4	1.28172	53.5113	4	4.44596	LEW/Chrna3	F
3B9ACCCD	0:01:00-0:02:00	03/02/2020	16:03:57	Trial 26	60	348.278	15.4607	2	101.937	10.7736	4	75.7015	33.7657	2	81.0687	LEW/Chrna3	F
3B9ACCCD	0:02:00-0:03:00	03/02/2020	16:03:57	Trial 26	60	86.1876	0	0	Inf	7.69119	1	120	52.2688	1	127.731	LEW/Chrna3	F
3B9ACCCD	0:03:00-0:04:00	03/02/2020	16:03:57	Trial 26	60	45.5714	0	0	Inf	0	0	0	60	1	Inf	LEW/Chrna3	F
3B9ACCCD	0:04:00-0:05:00	03/02/2020	16:03:57	Trial 26	60	55.5517	0	0	Inf	0	0	0	60	1	Inf	LEW/Chrna3	F
3B9ACCCD	0:05:00-0:06:00	03/02/2020	16:03:57	Trial 26	60	196.616	0	0	Inf	0	0	0	60	1	Inf	LEW/Chrna3	F
3B9ACCD7	0:00:00-0:01:00	03/02/2020	16:21:40	Trial 28	60	519.721	6.1686	4	4.4462	10.5748	9	3.76525	41.69442	6	46.9055	LEW/Chrna3	M
3B9ACCD7	0:01:00-0:02:00	03/02/2020	16:21:40	Trial 28	60	421.511	12.056856	3	64.6102	8.29157	6	63.4485	38.5701	4	79.5911	LEW/Chrna3	M
3B9ACCD7	0:02:00-0:03:00	03/02/2020	16:21:40	Trial 28	60	422.944	14.50024	2	124.814	17.1439	5	123.052	28.27572	4	178.769	LEW/Chrna3	M
3B9ACCD7	0:03:00-0:04:00	03/02/2020	16:21:40	Trial 28	60	385.325	16.90355	4	196.034	8.01118	9	194.592	34.52442	5	230.602	LEW/Chrna3	M
3B9ACCD7	0:04:00-0:05:00	03/02/2020	16:21:40	Trial 28	60	480.182	12.4788	4	285.679	5.0871	6	250.87	41.9134	4	253.153	LEW/Chrna3	M
3B9ACCD7	0:05:00-0:06:00	03/02/2020	16:21:40	Trial 28	60	248.641	13.95817	8	319.646	15.782	8	300.219	29.21834	2	326.776	LEW/Chrna3	M
3B9ACCDC	0:00:00-0:01:00	19/01/2020	12:15:13	Trial 19	60	326.661	0	0	Inf	11.4443	2	23.2487	48.5158	3	24.049	BN-Lx/Cub	M
3B9ACCDC	0:01:00-0:02:00	19/01/2020	12:15:13	Trial 19	60	188.597	15.8859	5	65.1443	25.5695	7	63.6237	16.86394	3	101.878	BN-Lx/Cub	M
3B9ACCDC	0:02:00-0:03:00	19/01/2020	12:15:13	Trial 19	60	313.078	38.7744	3	136.211	6.73548	4	133.89	13.8498	1	Inf	BN-Lx/Cub	M
3B9ACCDC	0:03:00-0:04:00	19/01/2020	12:15:13	Trial 19	60	230.592	21.608	2	186.79	20.5853	8	180	16.6462	2	210.638	BN-Lx/Cub	M
3B9ACCDC	0:04:00-0:05:00	19/01/2020	12:15:13	Trial 19	60	232.339	12.4929	3	245.411	13.7745	6	240	30.5714	3	249.973	BN-Lx/Cub	M
3B9ACCDC	0:05:00-0:06:00	19/01/2020	12:15:13	Trial 19	60	211.892	11.3559	1	Inf	23.6088	6	311.356	24.43503	5	324.961	BN-Lx/Cub	M
3B9ACCE0	0:00:00-0:01:00	19/01/2020	11:50:28	Trial 16	60	365.882	20.02349	3	33.5338	4.96205	7	7.283	34.1741	4	22.3692	BN-Lx/Cub	F
3B9ACCE0	0:01:00-0:02:00	19/01/2020	11:50:28	Trial 16	60	290.825	5.38696	3	113.087	12.3556	5	62.8659	41.297	2	69.7488	BN-Lx/Cub	F
3B9ACCE0	0:02:00-0:03:00	19/01/2020	11:50:28	Trial 16	60	247.242	2.28094	2	142.259	15.2558	5	120	41.6229	2	123.931	BN-Lx/Cub	F
3B9ACCE0	0:03:00-0:04:00	19/01/2020	11:50:28	Trial 16	60	313.74	7.80322	1	201.083	9.2038	6	191.639	42.3927	5	231.856	BN-Lx/Cub	F
3B9ACCE0	0:04:00-0:05:00	19/01/2020	11:50:28	Trial 16	60	130.052	0	0	Inf	0	0	0	60	1	Inf	BN-Lx/Cub	F
3B9ACCE0	0:05:00-0:06:00	19/01/2020	11:50:28	Trial 16	60	235.908	27.8515	2	322.133	10.0842	3	308.927	21.30401	3	351.625	BN-Lx/Cub	F
3B9ACCE7	0:00:00-0:01:00	21/01/2020	14:13:06	Trial 20	60	276.365	4.84186	2	3.92151	25.4098	5	1.76068	28.828	6	Inf	LEW/Chrna5	M
3B9ACCE7	0:01:00-0:02:00	21/01/2020	14:13:06	Trial 20	60	442.773	19.40124	6	72.1878	13.8853	10	60.9034	26.67332	5	61.6637	LEW/Chrna5	M
3B9ACCE7	0:02:00-0:03:00	21/01/2020	14:13:06	Trial 20	60	290.176	10.18082	2	175.067	22.9288	3	125.248	26.8503	2	134.532	LEW/Chrna5	M
3B9ACCE7	0:03:00-0:04:00	21/01/2020	14:13:06	Trial 20	60	386.464	20.43716	2	220.245	12.885	5	189.313	26.27771	4	190.313	LEW/Chrna5	M
3B9ACCE7	0:04:00-0:05:00	21/01/2020	14:13:06	Trial 20	60	270.063	10.24394	2	250.977	10.284	3	250.736	39.5121	2	271.224	LEW/Chrna5	M
3B9ACCE7	0:05:00-0:06:00	21/01/2020	14:13:06	Trial 20	58.4179	265.176	3.28126	2	335.089	15.0458	5	301.116	38.9705	4	302.036	LEW/Chrna5	M
3B9ACCEB	0:00:00-0:01:00	21/01/2020	14:42:41	Trial 23	60	464.998	14.41046	3	4.00291	12.5255	7	3.24236	32.8239	4	37.9476	LEW/Chrna5	F
3B9ACCEB	0:01:00-0:02:00	21/01/2020	14:42:41	Trial 23	60	386.301	10.04006	4	96.31	15.615	11	60	34.425	4	61.4046	LEW/Chrna5	F
3B9ACCEB	0:02:00-0:03:00	21/01/2020	14:42:41	Trial 23	60	175.54	57.6783	3	126.332	2.24163	2	124.611	0	0	Inf	LEW/Chrna5	F
3B9ACCEB	0:03:00-0:04:00	21/01/2020	14:42:41	Trial 23	59.5196	238.314	6.89587	1	Inf	2.04148	1	186.896	50.5823	2	188.937	LEW/Chrna5	F
3B9ACCEB	0:04:00-0:05:00	21/01/2020	14:42:41	Trial 23	54.8362	151.366	0	0	Inf	0	0	0	54.8362	2	Inf	LEW/Chrna5	F
3B9ACCEB	0:05:00-0:06:00	21/01/2020	14:42:41	Trial 23	60	215.125	0	0	Inf	3.96288	1	307.464	55.91703	2	311.426	LEW/Chrna5	F
3B9ACCF2	0:00:00-0:01:00	21/01/2020	14:22:54	Trial 21	60	224.672	0	0	Inf	2.0026	1	54.2705	57.87729	2	56.3131	LEW/Chrna5	M
3B9ACCF2	0:01:00-0:02:00	21/01/2020	14:22:54	Trial 21	60	297.927	5.24681	1	114.429	1.32593	2	113.467	53.3472	2	Inf	LEW/Chrna5	M
3B9ACCF2	0:02:00-0:03:00	21/01/2020	14:22:54	Trial 21	60	209.264	0	0	Inf	4.00099	1	120	55.959	1	124.041	LEW/Chrna5	M
3B9ACCF2	0:03:00-0:04:00	21/01/2020	14:22:54	Trial 21	60	71.3195	0	0	Inf	0	0	0	60	1	Inf	LEW/Chrna5	M
3B9ACCF2	0:04:00-0:05:00	21/01/2020	14:22:54	Trial 21	60	75.5578	0	0	Inf	0	0	0	60	1	Inf	LEW/Chrna5	M
3B9ACCF2	0:05:00-0:06:00	21/01/2020	14:22:54	Trial 21	60	34.8	0	0	Inf	0	0	0	60	1	Inf	LEW/Chrna5	M
3B9ACD00	0:00:00-0:01:00	03/02/2020	16:13:27	Trial 27	60	484.985	13.43018	3	2.04459	15.7955	8	0	31.0549	5	3.56802	LEW/Chrna3	F
3B9ACD00	0:01:00-0:02:00	03/02/2020	16:13:27	Trial 27	60	420.054	19.1631	1	99.2631	7.62745	5	76.8126	33.08926	4	92.4879	LEW/Chrna3	F
3B9ACD00	0:02:00-0:03:00	03/02/2020	16:13:27	Trial 27	60	413.518	1.162612	2	137.95	8.7694	8	120	49.8676	6	121.032	LEW/Chrna3	F
3B9ACD00	0:03:00-0:04:00	03/02/2020	16:13:27	Trial 27	60	292.93	9.14054	5	188.343	14.3122	8	187.541	35.9058	3	228.514	LEW/Chrna3	F
3B9ACD00	0:04:00-0:05:00	03/02/2020	16:13:27	Trial 27	60	438.753	29.19136	4	249.441	11.8667	6	248.679	18.82164	3	265.878	LEW/Chrna3	F
3B9ACD00	0:05:00-0:06:00	03/02/2020	16:13:27	Trial 27	60	343.159	25.8924	2	316.912	5.80397	3	315.83	28.3036	1	329.019	LEW/Chrna3	F
3B9ACD02	0:00:00-0:01:00	19/01/2020	11:40:38	Trial 15	60	215.912	0	0	Inf	1.84064	2	0	58.15937	2	1.20042	BN-Lx/Cub	F
3B9ACD02	0:01:00-0:02:00	19/01/2020	11:40:38	Trial 15	60	235.259	11.8441	1	100.715	1.7206	2	99.7549	46.07508	3	113.52	BN-Lx/Cub	F
3B9ACD02	0:02:00-0:03:00	19/01/2020	11:40:38	Trial 15	60	257.334	14.7652	3	141.169	6.92242	5	137.728	36.3117	3	160.176	BN-Lx/Cub	F
3B9ACD02	0:03:00-0:04:00	19/01/2020	11:40:38	Trial 15	60	154.137	18.7666	2	181.103	4.52158	3	180.743	36.311696	2	204.311	BN-Lx/Cub	F
3B9ACD02	0:04:00-0:05:00	19/01/2020	11:40:38	Trial 15	60	204.797	0	0	Inf	0.60021	1	263.052	59.3998	2	263.652	BN-Lx/Cub	F
3B9ACD02	0:05:00-0:06:00	19/01/2020	11:40:38	Trial 15	60	280.149	0	0	Inf	1.08038	2	303.226	58.91958	3	303.826	BN-Lx/Cub	F
3B9ACD03	0:00:00-0:01:00	03/02/2020	16:30:47	Trial 29	60	508.074	6.048262	3	29.3601	12.5371	10	13.0578	41.655	7	18.0246	LEW/Chrna3	M
3B9ACD03	0:01:00-0:02:00	03/02/2020	16:30:47	Trial 29	60	507.851	16.06193	2	81.8718	12.8175	6	63.4466	31.1206	5	70.4562	LEW/Chrna3	M
3B9ACD03	0:02:00-0:03:00	03/02/2020	16:30:47	Trial 29	60	416.616	8.61176	9	127.214	18.5453	12	126.132	31.9217	6	128.215	LEW/Chrna3	M
3B9ACD03	0:03:00-0:04:00	03/02/2020	16:30:47	Trial 29	60	474.616	21.2691	2	214.893	4.11787	6	197.149	34.573	4	197.87	LEW/Chrna3	M
3B9ACD03	0:04:00-0:05:00	03/02/2020	16:30:47	Trial 29	60	418.914	7.77061	5	240.849	23.9204	12	240	28.2689	6	250.462	LEW/Chrna3	M
3B9ACD03	0:05:00-0:06:00	03/02/2020	16:30:47	Trial 29	60	289.719	16.30227	2	323.522	34.9277	3	301.011	8.64987	2	Inf	LEW/Chrna3	M
3B9ACD04	0:00:00-0:01:00	19/01/2020	12:05:57	Trial 18	60	305.182	11.24416	5	6.64246	4.44164	5	1.24046	42.353478	2	10.1638	BN-Lx/Cub	M
3B9ACD04	0:01:00-0:02:00	19/01/2020	12:05:57	Trial 18	60	272.376	19.36713	8	83.9911	15.7258	5	76.7884	22.986322	3	119.444	BN-Lx/Cub	M
3B9ACD04	0:02:00-0:03:00	19/01/2020	12:05:57	Trial 18	60	225.761	0	0	Inf	2.08077	2	138.691	57.5991	4	141.292	BN-Lx/Cub	M
3B9ACD04	0:03:00-0:04:00	19/01/2020	12:05:57	Trial 18	60	271.468	20.5676	1	202.675	4.76176	2	201.835	34.5506	2	227.244	BN-Lx/Cub	M
3B9ACD04	0:04:00-0:05:00	19/01/2020	12:05:57	Trial 18	60	160.927	0	0	Inf	13.8542	3	246.691	45.7057	3	251.293	BN-Lx/Cub	M
3B9ACD04	0:05:00-0:06:00	19/01/2020	12:05:57	Trial 18	60	141.412	38.0941	3	303.872	21.4257	4	300	0	0	Inf	BN-Lx/Cub	M
3B9ACD1D	0:00:00-0:01:00	21/01/2020	14:33:29	Trial 22	57.9592	441.025	16.50347	5	6.88261	12.1646	9	4.64176	28.891	8	34.6932	LEW/Chrna5	F
3B9ACD1D	0:01:00-0:02:00	21/01/2020	14:33:29	Trial 22	60	437.577	29.2339	4	75.8288	10.2383	6	74.2682	20.00756	2	86.0727	LEW/Chrna5	F
3B9ACD1D	0:02:00-0:03:00	21/01/2020	14:33:29	Trial 22	60	348.007	5.53373	3	130.089	19.8131	11	120	32.5324	7	123.247	LEW/Chrna5	F
3B9ACD1D	0:03:00-0:04:00	21/01/2020	14:33:29	Trial 22	60	381.274	40.0035	5	196.355	11.9245	6	193.874	8.11192	2	205.438	LEW/Chrna5	F
3B9ACD1D	0:04:00-0:05:00	21/01/2020	14:33:29	Trial 22	60	301.781	13.81129	2	244.893	4.72179	4	242.732	41.3469	3	273.944	LEW/Chrna5	F
3B9ACD1D	0:05:00-0:06:00	21/01/2020	14:33:29	Trial 22	60	245.297	12.1986	1	Inf	16.4295	6	312.199	30.8117	3	315.36	LEW/Chrna5	F
3B9ACD24	0:00:00-0:01:00	19/02/2020	13:32:54	Trial 47	60	495.352	31.5628	5	1.64446	9.1047	7	1.08294	19.09174	3	10.2277	SHR/NCrl	F
3B9ACD24	0:01:00-0:02:00	19/02/2020	13:32:54	Trial 47	60	445.78	37.5446	6	78.6534	6.13665	9	65.7383	15.87755	4	65.8586	SHR/NCrl	F
3B9ACD24	0:02:00-0:03:00	19/02/2020	13:32:54	Trial 47	60	454.457	31.2365	6	130.514	7.17947	8	128.87	20.58136	4	137.653	SHR/NCrl	F
3B9ACD24	0:03:00-0:04:00	19/02/2020	13:32:54	Trial 47	60	505.431	19.22037	3	195.771	13.7172	6	181.412	26.7816	4	184.581	SHR/NCrl	F
3B9ACD24	0:04:00-0:05:00	19/02/2020	13:32:54	Trial 47	60	429.116	13.62317	3	252.004	10.3481	7	247.552	35.6678	5	259.063	SHR/NCrl	F
3B9ACD24	0:05:00-0:06:00	19/02/2020	13:32:54	Trial 47	60	473.367	18.56765	7	319.948	9.74644	10	303.383	30.6031	3	307.434	SHR/NCrl	F
3B9ACD27	0:00:00-0:01:00	20/02/2020	12:33:56	Trial 55	60	397.435	14.32931	3	4.4829	4.84313	5	3.5623	40.7075	3	34.4223	F344/DuCrl	F
3B9ACD27	0:01:00-0:02:00	20/02/2020	12:33:56	Trial 55	60	331.389	20.61568	3	98.3036	8.20531	6	64.0414	30.77876	5	66.6431	F344/DuCrl	F
3B9ACD27	0:02:00-0:03:00	20/02/2020	12:33:56	Trial 55	60	178.691	0.0777	1	Inf	6.4842	5	120.558	52.71765	3	122.479	F344/DuCrl	F
3B9ACD27	0:03:00-0:04:00	20/02/2020	12:33:56	Trial 55	60	137.421	0	0	Inf	6.60898	1	233.391	53.391	1	Inf	F344/DuCrl	F
3B9ACD27	0:04:00-0:05:00	20/02/2020	12:33:56	Trial 55	60	222.318	11.96775	5	241.636	24.9314	7	240	21.94002	2	264.211	F344/DuCrl	F
3B9ACD27	0:05:00-0:06:00	20/02/2020	12:33:56	Trial 55	57.2712	224.907	0	0	Inf	17.5313	4	302.356	39.2595	5	315.524	F344/DuCrl	F
3B9ACD28	0:00:00-0:01:00	19/02/2020	13:42:51	Trial 49	60	335.143	47.9369	4	25.9296	4.56874	5	24.4869	7.33404	2	28.0136	SHR/NCrl	F
3B9ACD28	0:01:00-0:02:00	19/02/2020	13:42:51	Trial 49	60	520.112	14.26212	5	62.2391	14.2673	10	60.7964	30.9896	6	69.6934	SHR/NCrl	F
3B9ACD28	0:02:00-0:03:00	19/02/2020	13:42:51	Trial 49	60	407.349	31.5959	3	133.215	12.1032	6	128.286	16.06039	4	146.32	SHR/NCrl	F
3B9ACD28	0:03:00-0:04:00	19/02/2020	13:42:51	Trial 49	60	363.581	17.47864	2	234.328	4.08782	6	191.807	37.5919	3	192.168	SHR/NCrl	F
3B9ACD28	0:04:00-0:05:00	19/02/2020	13:42:51	Trial 49	59.8798	298.077	10.10451	2	296.207	4.40844	3	246.311	45.1664	4	247.193	SHR/NCrl	F
3B9ACD28	0:05:00-0:06:00	19/02/2020	13:42:51	Trial 49	60	324.487	24.89278	4	306.146	12.5841	6	304.302	21.92191	4	317.167	SHR/NCrl	F
3B9ACD2D	0:00:00-0:01:00	16/02/2020	12:57:15	Trial 40	60	422.989	4.452909	2	27.1186	15.2442	9	0	40.1424	7	1.52442	WLI/Ere	M
3B9ACD2D	0:01:00-0:02:00	16/02/2020	12:57:15	Trial 40	60	257.86	0	0	Inf	0	0	0	60	1	Inf	WLI/Ere	M
3B9ACD2D	0:02:00-0:03:00	16/02/2020	12:57:15	Trial 40	60	239.34	0	0	Inf	0	0	0	60	1	Inf	WLI/Ere	M
3B9ACD2D	0:03:00-0:04:00	16/02/2020	12:57:15	Trial 40	60	288.186	0	0	Inf	7.50175	2	181.366	52.49829	3	187.223	WLI/Ere	M
3B9ACD2D	0:04:00-0:05:00	16/02/2020	12:57:15	Trial 40	60	253.402	0	0	Inf	23.4279	3	242.663	36.411607	4	299.749	WLI/Ere	M
3B9ACD2D	0:05:00-0:06:00	16/02/2020	12:57:15	Trial 40	60	149.749	0	0	Inf	0	0	0	60	1	Inf	WLI/Ere	M
3B9ACD2F	0:00:00-0:01:00	14/02/2020	12:33:58	Trial 37	60	382.829	19.30607	7	0.560758	11.7359	14	0	27.63619	8	8.5716	LEW/Chrna4	M
3B9ACD2F	0:01:00-0:02:00	14/02/2020	12:33:58	Trial 37	60	379.489	4.88661	3	74.5008	20.265	8	67.8919	33.80694	4	81.9108	LEW/Chrna4	M
3B9ACD2F	0:02:00-0:03:00	14/02/2020	12:33:58	Trial 37	60	312.528	2.24303	2	131.218	12.5393	6	120	45.0173	3	120.082	LEW/Chrna4	M
3B9ACD2F	0:03:00-0:04:00	14/02/2020	12:33:58	Trial 37	60	123.811	0	0	Inf	0.801084	1	199.71	59.1589	2	200.511	LEW/Chrna4	M
3B9ACD2F	0:04:00-0:05:00	14/02/2020	12:33:58	Trial 37	60	233.274	0	0	Inf	0.600813	1	282.622	59.3992	2	283.223	LEW/Chrna4	M
3B9ACD2F	0:05:00-0:06:00	14/02/2020	12:33:58	Trial 37	60	217.95	11.054914	5	303.17	29.4327	18	300.687	15.22653	5	307.937	LEW/Chrna4	M
3B9ACD32	0:00:00-0:01:00	19/02/2020	13:50:47	Trial 50	60	570.701	18.83191	6	6.89168	9.99526	11	1.16197	30.1711	7	2.20373	SHR/NCrl	F
3B9ACD32	0:01:00-0:02:00	19/02/2020	13:50:47	Trial 50	60	363.446	14.90527	4	65.2305	24.3429	8	60	20.11068	3	76.6499	SHR/NCrl	F
3B9ACD32	0:02:00-0:03:00	19/02/2020	13:50:47	Trial 50	60	238.492	2.00339	1	138.675	24.9623	2	137.433	32.9141	2	Inf	SHR/NCrl	F
3B9ACD32	0:03:00-0:04:00	19/02/2020	13:50:47	Trial 50	60	175.65	0	0	Inf	0	0	0	60	1	Inf	SHR/NCrl	F
3B9ACD32	0:04:00-0:05:00	19/02/2020	13:50:47	Trial 50	60	296.507	7.97351	1	273.063	4.68794	7	265.209	45.5756	13	292.456	SHR/NCrl	F
3B9ACD32	0:05:00-0:06:00	19/02/2020	13:50:47	Trial 50	60	291.847	1.71284	1	358.287	4.4876	3	342.18	53.1985	2	346.187	SHR/NCrl	F
3B9ACD35	0:00:00-0:01:00	14/02/2020	12:43:03	Trial 38	60	342.243	16.81785	5	4.25463	7.4995	8	3.49201	35.0405	3	14.0082	LEW/Chrna4	F
3B9ACD35	0:01:00-0:02:00	14/02/2020	12:43:03	Trial 38	60	308.02	28.57826	3	62.0533	11.1647	6	60	19.77537	2	91.8357	LEW/Chrna4	F
3B9ACD35	0:02:00-0:03:00	14/02/2020	12:43:03	Trial 38	56.5883	331.022	0	0	Inf	2.24773	2	141.286	54.3004	7	142.129	LEW/Chrna4	F
3B9ACD35	0:03:00-0:04:00	14/02/2020	12:43:03	Trial 38	59.2775	371.058	40.9809	4	193.104	11.9359	8	180.902	5.758666	4	182.186	LEW/Chrna4	F
3B9ACD35	0:04:00-0:05:00	14/02/2020	12:43:03	Trial 38	58.6353	386.316	3.6927	2	282.772	12.3877	8	240	41.5916	7	246.969	LEW/Chrna4	F
3B9ACD35	0:05:00-0:06:00	14/02/2020	12:43:03	Trial 38	59.5183	280.838	35.80537	4	321.666	2.52869	5	300.513	20.582206	3	300.874	LEW/Chrna4	F
3B9ACD36	0:00:00-0:01:00	14/02/2020	12:50:49	Trial 39	60	470.185	16.61776	5	12.3527	11.9503	9	3.98343	30.7479	5	5.5929	LEW/Chrna4	F
3B9ACD36	0:01:00-0:02:00	14/02/2020	12:50:49	Trial 39	59.7183	290.144	0	0	Inf	5.23077	2	83.5716	54.568	4	89.245	LEW/Chrna4	F
3B9ACD36	0:02:00-0:03:00	14/02/2020	12:50:49	Trial 39	56.2982	321.814	22.41184	4	123.969	12.3527	11	123.325	19.883972	9	179.617	LEW/Chrna4	F
3B9ACD36	0:03:00-0:04:00	14/02/2020	12:50:49	Trial 39	59.7586	337.887	15.57159	4	196.194	15.1976	6	195.752	27.903	4	208.305	LEW/Chrna4	F
3B9ACD36	0:04:00-0:05:00	14/02/2020	12:50:49	Trial 39	60	402.648	0.925444	1	282.22	6.80708	6	240	52.0663	4	242.788	LEW/Chrna4	F
3B9ACD36	0:05:00-0:06:00	14/02/2020	12:50:49	Trial 39	60	222.169	31.628334	8	300.085	24.6297	10	300	2.33373	2	314.772	LEW/Chrna4	F
3B9ACD38	0:00:00-0:01:00	19/02/2020	13:22:45	Trial 46	60	407.604	26.49243	4	36.5427	11.2965	6	12.2613	22.09048	3	13.5075	SHR/NCrl	F
3B9ACD38	0:01:00-0:02:00	19/02/2020	13:22:45	Trial 46	60	355.353	21.3467	3	69.0653	19.3769	7	66.9749	18.63317	5	86.9548	SHR/NCrl	F
3B9ACD38	0:02:00-0:03:00	19/02/2020	13:22:45	Trial 46	59.4975	304.826	10.5729	1	148.583	9.32663	2	144.121	39.397	3	164.141	SHR/NCrl	F
3B9ACD38	0:03:00-0:04:00	19/02/2020	13:22:45	Trial 46	59.7789	333.506	20.985	2	195.94	5.78894	4	195.296	32.6432	3	180.221	SHR/NCrl	F
3B9ACD38	0:04:00-0:05:00	19/02/2020	13:22:45	Trial 46	57.7487	258.409	9.18594	6	Inf	7.51759	11	243.256	39.8392	6	243.899	SHR/NCrl	F
3B9ACD38	0:05:00-0:06:00	19/02/2020	13:22:45	Trial 46	58.593	244.837	21.7688	4	Inf	2.57286	4	300.945	34.2111	2	304.121	SHR/NCrl	F
3B9ACD45	0:00:00-0:01:00	20/02/2020	12:00:51	Trial 51	58.999	436.732	24.465	6	3.96405	8.64884	9	2.88294	25.02557	5	9.04924	F344/DuCrl	M
3B9ACD45	0:01:00-0:02:00	20/02/2020	12:00:51	Trial 51	60	403.2	28.14877	6	60.2616	10.3706	11	60.0213	20.97882	3	62.624	F344/DuCrl	M
3B9ACD45	0:02:00-0:03:00	20/02/2020	12:00:51	Trial 51	59.6396	154.493	0	0	Inf	1.36139	1	122.245	58.23817	4	123.646	F344/DuCrl	M
3B9ACD45	0:03:00-0:04:00	20/02/2020	12:00:51	Trial 51	60	547.771	17.45782	5	183.267	15.5307	13	182.226	26.17058	7	187.992	F344/DuCrl	M
3B9ACD45	0:04:00-0:05:00	20/02/2020	12:00:51	Trial 51	55.9559	321.533	5.72585	3	243.609	10.2957	9	240	39.33379	8	240.646	F344/DuCrl	M
3B9ACD45	0:05:00-0:06:00	20/02/2020	12:00:51	Trial 51	60	450.551	21.06147	3	311.518	5.67808	6	310.757	33.0602	3	345.633	F344/DuCrl	M
3B9ACD48	0:00:00-0:01:00	12/02/2020	13:42:46	Trial 33	60	432.059	4.562974	2	17.6115	4.32282	5	4.28279	50.2737	2	6.16402	BN-Lx/Cub	M
3B9ACD48	0:01:00-0:02:00	12/02/2020	13:42:46	Trial 33	60	280.94	5.72373	2	62.5208	7.40483	4	61.6802	46.5912	3	73.8882	BN-Lx/Cub	M
3B9ACD48	0:02:00-0:03:00	12/02/2020	13:42:46	Trial 33	60	230.712	0	0	Inf	2.0013	2	120.639	57.9587	3	121.479	BN-Lx/Cub	M
3B9ACD48	0:03:00-0:04:00	12/02/2020	13:42:46	Trial 33	60	168.817	15.53364	4	211.658	13.4488	4	209.016	29.0163	1	Inf	BN-Lx/Cub	M
3B9ACD48	0:04:00-0:05:00	12/02/2020	13:42:46	Trial 33	60	324.251	1.8377	1	Inf	1.76115	3	241.918	56.241	3	242.518	BN-Lx/Cub	M
3B9ACD48	0:05:00-0:06:00	12/02/2020	13:42:46	Trial 33	60	227.855	0	0	Inf	0.520339	1	357.953	59.47965	2	358.474	BN-Lx/Cub	M
3B9ACD50	0:00:00-0:01:00	12/02/2020	13:33:47	Trial 32	60	319.172	13.9791	1	14.1393	7.77061	4	8.41149	38.1702	4	33.0451	BN-Lx/Cub	M
3B9ACD50	0:01:00-0:02:00	12/02/2020	13:33:47	Trial 32	60	156.697	4.64635	2	67.7726	1.84252	2	66.611	52.14927	2	74.4617	BN-Lx/Cub	M
3B9ACD50	0:02:00-0:03:00	12/02/2020	13:33:47	Trial 32	60	165.536	0	0	Inf	4.76069	2	170.553	55.1993	2	174.238	BN-Lx/Cub	M
3B9ACD50	0:03:00-0:04:00	12/02/2020	13:33:47	Trial 32	60	238.509	18.58535	4	192.423	22.837	9	180	17.3359	3	209.766	BN-Lx/Cub	M
3B9ACD50	0:04:00-0:05:00	12/02/2020	13:33:47	Trial 32	60	177.028	0	0	Inf	14.66	3	249.18	44.53889	2	264.641	BN-Lx/Cub	M
3B9ACD50	0:05:00-0:06:00	12/02/2020	13:33:47	Trial 32	60	116.551	0	0	Inf	0	0	0	60	1	Inf	BN-Lx/Cub	M
3B9ACD58	0:00:00-0:01:00	16/02/2020	13:26:27	Trial 42	60	340.17	8.85525	6	2.28393	25.9246	9	0	25.8211	4	5.6898	WLI/Ere	M
3B9ACD58	0:01:00-0:02:00	16/02/2020	13:26:27	Trial 42	60	413.402	8.21414	3	62.147	15.4199	8	61.2655	36.36597	5	87.1501	WLI/Ere	M
3B9ACD58	0:02:00-0:03:00	16/02/2020	13:26:27	Trial 42	60	403.853	1.00172	1	120.447	16.1645	7	120	42.7135	5	123.413	WLI/Ere	M
3B9ACD58	0:03:00-0:04:00	16/02/2020	13:26:27	Trial 42	60	319.852	5.48945	4	210.963	20.0512	8	180	34.5795	3	181.112	WLI/Ere	M
3B9ACD58	0:04:00-0:05:00	16/02/2020	13:26:27	Trial 42	60	339.06	3.84662	5	241.376	26.6592	6	240	28.85306	3	253.717	WLI/Ere	M
3B9ACD58	0:05:00-0:06:00	16/02/2020	13:26:27	Trial 42	60	303.976	0	0	Inf	15.707	2	314.822	44.293	3	319.911	WLI/Ere	M
3B9ACD5A	0:00:00-0:01:00	04/02/2020	14:23:36	Trial 30	60	505.136	14.52131	6	13.9196	11.4619	9	1.00285	33.9365	3	1.20342	SS/JrHsdMcwi	F
3B9ACD5A	0:01:00-0:02:00	04/02/2020	14:23:36	Trial 30	60	494.623	17.94978	3	70.2398	11.4833	6	60	30.4065	3	60.0508	SS/JrHsdMcwi	F
3B9ACD5A	0:02:00-0:03:00	04/02/2020	14:23:36	Trial 30	60	460.72	6.76055	3	124.514	9.58727	6	122.228	43.5319	4	129.609	SS/JrHsdMcwi	F
3B9ACD5A	0:03:00-0:04:00	04/02/2020	14:23:36	Trial 30	60	375.237	16.80779	4	182.158	5.977	6	181.998	36.0118	4	220.186	SS/JrHsdMcwi	F
3B9ACD5A	0:04:00-0:05:00	04/02/2020	14:23:36	Trial 30	60	353.319	28.6014	3	242.57	13.0371	6	241.687	18.2813	4	251.796	SS/JrHsdMcwi	F
3B9ACD5A	0:05:00-0:06:00	04/02/2020	14:23:36	Trial 30	60	289.373	10.6703	1	348.993	7.95866	4	303.664	41.2105	3	305.99	SS/JrHsdMcwi	F
3B9ACD5C	0:00:00-0:01:00	04/02/2020	14:33:13	Trial 31	60	427.684	40.1181	7	3.0124	7.10926	7	2.49025	12.2504	2	40.8079	SS/JrHsdMcwi	F
3B9ACD5C	0:01:00-0:02:00	04/02/2020	14:33:13	Trial 31	60	466.464	25.2168	7	68.04	9.80033	8	65.9113	24.782	2	79.8888	SS/JrHsdMcwi	F
3B9ACD5C	0:02:00-0:03:00	04/02/2020	14:33:13	Trial 31	60	514.527	20.0966	3	149.535	10.3418	8	129.774	29.4412	5	130.095	SS/JrHsdMcwi	F
3B9ACD5C	0:03:00-0:04:00	04/02/2020	14:33:13	Trial 31	60	335.781	4.26985	5	214.001	21.9511	7	180	33.57816	2	186.206	SS/JrHsdMcwi	F
3B9ACD5C	0:04:00-0:05:00	04/02/2020	14:33:13	Trial 31	60	359.601	18.66457	3	252.6	19.3998	5	252.198	21.8553	4	267.782	SS/JrHsdMcwi	F
3B9ACD5C	0:05:00-0:06:00	04/02/2020	14:33:13	Trial 31	60	347.268	0.200826	1	338.232	8.67571	3	313.731	51.1235	3	315.298	SS/JrHsdMcwi	F
3B9ACD62	0:00:00-0:01:00	20/02/2020	12:18:04	Trial 53	60	677.431	19.56075	10	1.52298	15.5104	14	0.440863	24.488	5	23.2055	F344/DuCrl	M
3B9ACD62	0:01:00-0:02:00	20/02/2020	12:18:04	Trial 53	59.0381	561.941	4.76685	3	Inf	5.33044	9	61.2399	47.21742	10	61.8812	F344/DuCrl	M
3B9ACD62	0:02:00-0:03:00	20/02/2020	12:18:04	Trial 53	57.7481	267.075	0	0	Inf	4.12809	2	134.864	53.49981	7	136.347	F344/DuCrl	M
3B9ACD62	0:03:00-0:04:00	20/02/2020	12:18:04	Trial 53	54.2663	80.9485	0	0	Inf	0	0	0	54.2663	5	181.516	F344/DuCrl	M
3B9ACD62	0:04:00-0:05:00	20/02/2020	12:18:04	Trial 53	55.5612	69.1596	0	0	Inf	0	0	0	55.5612	2	241.874	F344/DuCrl	M
3B9ACD62	0:05:00-0:06:00	20/02/2020	12:18:04	Trial 53	60	10.8242	0	0	Inf	0	0	0	60	1	Inf	F344/DuCrl	M
3B9ACD64	0:00:00-0:01:00	19/02/2020	13:13:42	Trial 45	60	516.564	30.3052	5	4.91654	6.52256	9	0	22.7692	3	0.604492	SHR/NCrl	M
3B9ACD64	0:01:00-0:02:00	19/02/2020	13:13:42	Trial 45	60	417.18	12.27943	5	70.242	15.078	9	60	32.19925	4	65.7688	SHR/NCrl	M
3B9ACD64	0:02:00-0:03:00	19/02/2020	13:13:42	Trial 45	60	316.176	11.94056	2	159.989	10.76	7	129.845	36.25173	8	131.255	SHR/NCrl	M
3B9ACD64	0:03:00-0:04:00	19/02/2020	13:13:42	Trial 45	60	461.344	13.46	1	215.078	4.19115	3	203.593	42.2279	3	204.359	SHR/NCrl	M
3B9ACD64	0:04:00-0:05:00	19/02/2020	13:13:42	Trial 45	60	306.36	12.61378	2	255.176	15.7676	8	241.313	30.9335	4	245.827	SHR/NCrl	M
3B9ACD64	0:05:00-0:06:00	19/02/2020	13:13:42	Trial 45	59.8745	333.494	26.83946	2	314.82	7.68668	7	300	24.3006	2	300.554	SHR/NCrl	M
3B9ACD67	0:00:00-0:01:00	14/02/2020	12:24:59	Trial 36	58.8388	187.425	0	0	Inf	0	0	0	58.8388	2	Inf	LEW/Chrna4	M
3B9ACD67	0:01:00-0:02:00	14/02/2020	12:24:59	Trial 36	60	117.609	0.040042	1	119.445	1.51572	3	117.003	57.7635	2	Inf	LEW/Chrna4	M
3B9ACD67	0:02:00-0:03:00	14/02/2020	12:24:59	Trial 36	60	199.139	0	0	Inf	3.04906	1	120	56.9509	1	123.049	LEW/Chrna4	M
3B9ACD67	0:03:00-0:04:00	14/02/2020	12:24:59	Trial 36	60	111.219	0	0	Inf	0	0	0	60	1	Inf	LEW/Chrna4	M
3B9ACD67	0:04:00-0:05:00	14/02/2020	12:24:59	Trial 36	60	25.9734	0	0	Inf	0	0	0	60	1	Inf	LEW/Chrna4	M
3B9ACD67	0:05:00-0:06:00	14/02/2020	12:24:59	Trial 36	60	28.2855	0	0	Inf	0	0	0	60	1	Inf	LEW/Chrna4	M
3B9ACD6E	0:00:00-0:01:00	20/02/2020	12:25:40	Trial 67	60	523.171	22.92898	4	6.1624	16.7832	10	0	20.0478	4	1.32051	F344/DuCrl	F
3B9ACD6E	0:01:00-0:02:00	20/02/2020	12:25:40	Trial 67	60	452.108	17.07988	5	62.1442	9.30702	8	60	33.333	3	63.3047	F344/DuCrl	F
3B9ACD6E	0:02:00-0:03:00	20/02/2020	12:25:40	Trial 67	57.8392	357.625	12.06131	4	127.01	7.72301	8	124.288	37.7748	7	129.37	F344/DuCrl	F
3B9ACD6E	0:03:00-0:04:00	20/02/2020	12:25:40	Trial 67	59.5998	422.288	35.7105	4	191.835	6.4025	6	191.395	17.1667	4	211.362	F344/DuCrl	F
3B9ACD6E	0:04:00-0:05:00	20/02/2020	12:25:40	Trial 67	57.479	285.738	9.13713	4	246.616	17.6899	12	242.735	27.5308	5	254.619	F344/DuCrl	F
3B9ACD6E	0:05:00-0:06:00	20/02/2020	12:25:40	Trial 67	60	306.408	16.4864	1	331.929	22.7258	6	300	19.9074	4	313.642	F344/DuCrl	F
3B9ACD76	0:00:00-0:01:00	16/02/2020	13:18:08	Trial 41	60	7.6785	0	0	Inf	0	0	0	60	1	Inf	WLI/Ere	F
3B9ACD76	0:01:00-0:02:00	16/02/2020	13:18:08	Trial 41	60	59.1425	0	0	Inf	0	0	0	60	1	Inf	WLI/Ere	F
3B9ACD76	0:02:00-0:03:00	16/02/2020	13:18:08	Trial 41	60	49.5924	0	0	Inf	0	0	0	60	1	Inf	WLI/Ere	F
3B9ACD76	0:03:00-0:04:00	16/02/2020	13:18:08	Trial 41	59.3986	95.6085	0	0	Inf	0	0	0	59.3986	2	Inf	WLI/Ere	F
3B9ACD76	0:04:00-0:05:00	16/02/2020	13:18:08	Trial 41	60	87.855	0	0	Inf	0	0	0	60	1	Inf	WLI/Ere	F
3B9ACD76	0:05:00-0:06:00	16/02/2020	13:18:08	Trial 41	59.2382	271.249	9.61766	9	347.095	0.080188	2	350.623	49.4602	4	Inf	WLI/Ere	F
3B9ACD7A	0:00:00-0:01:00	12/02/2020	13:51:03	Trial 34	60	375.382	8.96938	4	4.60482	19.878	10	0.080083	29.47085	5	8.68909	BN-Lx/Cub	F
3B9ACD7A	0:01:00-0:02:00	12/02/2020	13:51:03	Trial 34	60	346.11	10.0105	1	100.025	12.7906	7	60	36.5983	4	60.4232	BN-Lx/Cub	F
3B9ACD7A	0:02:00-0:03:00	12/02/2020	13:51:03	Trial 34	60	278.506	0.572247	1	179.428	20.7873	6	120	35.357	7	124.05	BN-Lx/Cub	F
3B9ACD7A	0:03:00-0:04:00	12/02/2020	13:51:03	Trial 34	60	343.549	35.5456	3	222.913	14.6041	5	183.632	8.80922	1	211.501	BN-Lx/Cub	F
3B9ACD7A	0:04:00-0:05:00	12/02/2020	13:51:03	Trial 34	60	262.42	7.88826	1	260.392	24.677	5	240	27.15446	4	255.748	BN-Lx/Cub	F
3B9ACD7A	0:05:00-0:06:00	12/02/2020	13:51:03	Trial 34	60	172.953	0	0	Inf	4.06755	3	301.475	55.93247	3	302.076	BN-Lx/Cub	F
3B9ACD7D	0:00:00-0:01:00	16/02/2020	13:33:58	Trial 43	60	401.908	6.9256	7	2.85882	19.7349	9	1.69113	32.4536	5	16.2268	WLI/Ere	F
3B9ACD7D	0:01:00-0:02:00	16/02/2020	13:33:58	Trial 43	60	367.515	0.805302	1	62.1693	11.5108	3	60	47.6437	2	64.3839	WLI/Ere	F
3B9ACD7D	0:02:00-0:03:00	16/02/2020	13:33:58	Trial 43	59.5973	307.877	1.65087	1	127.52	5.63711	3	123.574	52.30932	4	132.674	WLI/Ere	F
3B9ACD7D	0:03:00-0:04:00	16/02/2020	13:33:58	Trial 43	60	273.749	0.603976	4	183.287	11.1534	3	181.153	47.96078	2	193.192	WLI/Ere	F
3B9ACD7D	0:04:00-0:05:00	16/02/2020	13:33:58	Trial 43	60	272.723	0	0	Inf	1.97299	1	271.306	57.9868	2	273.279	WLI/Ere	F
3B9ACD7D	0:05:00-0:06:00	16/02/2020	13:33:58	Trial 43	60	187.43	0	0	Inf	6.16056	1	353.044	53.839443	2	359.205	WLI/Ere	F
3B9ACD82	0:00:00-0:01:00	12/02/2020	14:00:44	Trial 35	60	524.196	24.777	5	9.28636	6.20425	8	8.84605	28.21821	4	20.5741	BN-Lx/Cub	F
3B9ACD82	0:01:00-0:02:00	12/02/2020	14:00:44	Trial 35	60	342.468	3.522412	4	84.4578	14.8101	9	61.362	41.1071	5	62.0024	BN-Lx/Cub	F
3B9ACD82	0:02:00-0:03:00	12/02/2020	14:00:44	Trial 35	60	237.216	9.68663	3	146.46	3.76258	4	146.18	45.3933	2	156.907	BN-Lx/Cub	F
3B9ACD82	0:03:00-0:04:00	12/02/2020	14:00:44	Trial 35	60	147.547	13.649384	4	182.485	24.6169	5	180.043	20.2496	1	219.75	BN-Lx/Cub	F
3B9ACD82	0:04:00-0:05:00	12/02/2020	14:00:44	Trial 35	60	241.703	3.5971	1	296.403	10.3671	3	271.346	45.8757	2	280.112	BN-Lx/Cub	F
3B9ACD82	0:05:00-0:06:00	12/02/2020	14:00:44	Trial 35	60	348.469	33.2681	3	317.297	8.48581	6	305.369	18.166	4	306.33	BN-Lx/Cub	F
3B9ACD86	0:00:00-0:01:00	28/02/2020	12:11:05	Trial 61	60	604.578	9.32326	5	11.1639	17.185	13	0.920321	32.89151	9	5.04176	BN/NHsdMcwi	M
3B9ACD86	0:01:00-0:02:00	28/02/2020	12:11:05	Trial 61	60	578.249	23.4062	3	67.7437	14.1059	7	60	22.12774	4	60.3411	BN/NHsdMcwi	M
3B9ACD86	0:02:00-0:03:00	28/02/2020	12:11:05	Trial 61	60	506.952	32.35028	4	156.855	13.4447	8	127.365	13.40469	4	130.766	BN/NHsdMcwi	M
3B9ACD86	0:03:00-0:04:00	28/02/2020	12:11:05	Trial 61	60	459.455	29.4733	7	191.427	10.7238	12	181.944	19.12271	6	183.344	BN/NHsdMcwi	M
3B9ACD86	0:04:00-0:05:00	28/02/2020	12:11:05	Trial 61	60	451.498	29.26532	5	244.365	12.4043	8	243.325	18.05032	4	246.766	BN/NHsdMcwi	M
3B9ACD86	0:05:00-0:06:00	28/02/2020	12:11:05	Trial 61	60	447.1	16.27066	3	350.883	8.20287	6	306.107	35.32644	3	307.868	BN/NHsdMcwi	M
3B9ACD88	0:00:00-0:01:00	27/02/2020	14:41:00	Trial 59	60	375.657	20.16749	4	7.8029	17.3041	10	4.96185	21.28795	3	45.9371	SHR/OlaIpcv	F
3B9ACD88	0:01:00-0:02:00	27/02/2020	14:41:00	Trial 59	60	391.005	10.039054	4	61.3028	8.78561	9	60	40.6151	3	63.7437	SHR/OlaIpcv	F
3B9ACD88	0:02:00-0:03:00	27/02/2020	14:41:00	Trial 59	60	359.909	12.06215	3	175.986	12.8448	9	121.485	34.65289	6	122.085	SHR/OlaIpcv	F
3B9ACD88	0:03:00-0:04:00	27/02/2020	14:41:00	Trial 59	60	377.583	25.1964	2	195.273	4.00149	5	191.431	30.44198	3	191.831	SHR/OlaIpcv	F
3B9ACD88	0:04:00-0:05:00	27/02/2020	14:41:00	Trial 59	60	255.435	1.52057	2	283.746	7.36274	6	242.09	50.63655	6	247.972	SHR/OlaIpcv	F
3B9ACD88	0:05:00-0:06:00	27/02/2020	14:41:00	Trial 59	60	308.778	0	0	Inf	4.80179	7	309.675	55.1982	8	321.68	SHR/OlaIpcv	F
3B9ACDA2	0:00:00-0:01:00	28/02/2020	12:28:20	Trial 63	60	384.545	13.5028	4	9.80363	17.0463	5	0	29.2508	3	12.1645	HXB31	F
3B9ACDA2	0:01:00-0:02:00	28/02/2020	12:28:20	Trial 63	60	506.094	13.4672	5	Inf	10.6839	9	66.5446	35.0485	5	67.465	HXB31	F
3B9ACDA2	0:02:00-0:03:00	28/02/2020	12:28:20	Trial 63	59.4798	313.366	14.9655	2	161.82	14.939	3	123.646	29.45532	2	133.129	HXB31	F
3B9ACDA2	0:03:00-0:04:00	28/02/2020	12:28:20	Trial 63	60	344.878	17.8778	2	183.988	10.9106	4	180	31.0515	2	189.83	HXB31	F
3B9ACDA2	0:04:00-0:05:00	28/02/2020	12:28:20	Trial 63	60	340.362	7.21144	4	244.811	13.3249	6	242.89	38.9835	3	259.256	HXB31	F
3B9ACDA2	0:05:00-0:06:00	28/02/2020	12:28:20	Trial 63	60	156.258	0	0	Inf	0	0	0	60	1	Inf	HXB31	F
3B9ACDB0	0:00:00-0:01:00	27/02/2020	14:16:15	Trial 56	60	339.761	0	0	Inf	25.5073	6	5.04185	34.2126	5	17.7265	SHR/OlaIpcv	M
3B9ACDB0	0:01:00-0:02:00	27/02/2020	14:16:15	Trial 56	60	327.013	13.44085	5	60.1821	8.26508	5	60	37.6538	3	73.7871	SHR/OlaIpcv	M
3B9ACDB0	0:02:00-0:03:00	27/02/2020	14:16:15	Trial 56	60	263.594	6.8466	1	Inf	6.56241	2	126.927	46.5109	2	130.608	SHR/OlaIpcv	M
3B9ACDB0	0:03:00-0:04:00	27/02/2020	14:16:15	Trial 56	60	381.96	13.957	4	188.949	8.52313	8	188.549	36.9197	5	202.194	SHR/OlaIpcv	M
3B9ACDB0	0:04:00-0:05:00	27/02/2020	14:16:15	Trial 56	60	348.203	10.5818	2	Inf	4.6417	4	243.049	44.4963	3	243.609	SHR/OlaIpcv	M
3B9ACDB0	0:05:00-0:06:00	27/02/2020	14:16:15	Trial 56	60	282.16	7.83309	1	Inf	1.00037	2	307.833	51.16652	2	308.473	SHR/OlaIpcv	M
3B9ACDBC	0:00:00-0:01:00	28/02/2020	12:01:20	Trial 60	60	460.025	6.24925	1	38.9376	4.92729	5	2.44362	47.7819	4	24.6765	BN/NHsdMcwi	M
3B9ACDBC	0:01:00-0:02:00	28/02/2020	12:01:20	Trial 60	60	384.964	14.6617	2	80.359	14.3012	4	71.626	30.7967	3	107.599	BN/NHsdMcwi	M
3B9ACDBC	0:02:00-0:03:00	28/02/2020	12:01:20	Trial 60	60	335.03	13.7403	2	134.599	10.6293	5	133.958	35.35	4	151.584	BN/NHsdMcwi	M
3B9ACDBC	0:03:00-0:04:00	28/02/2020	12:01:20	Trial 60	60	285.642	32.1323	2	187.037	9.88108	4	180	17.86647	2	209.71	BN/NHsdMcwi	M
3B9ACDBC	0:04:00-0:05:00	28/02/2020	12:01:20	Trial 60	60	382.709	24.2712	3	259.023	9.89055	6	243.641	25.1172	3	245.123	BN/NHsdMcwi	M
3B9ACDBC	0:05:00-0:06:00	28/02/2020	12:01:20	Trial 60	60	249.848	7.93174	3	302.368	19.553	6	300	32.1547	2	327.405	BN/NHsdMcwi	M
3B9ACDBD	0:00:00-0:01:00	01/03/2020	16:13:48	Trial 66	60	614.24	2.882199	3	3.32253	24.3328	11	2.24171	32.02445	6	6.28479	HXB31	M
3B9ACDBD	0:01:00-0:02:00	01/03/2020	16:13:48	Trial 66	60	431.463	14.0907	2	81.2219	10.814	5	60	34.4948	4	64.8894	HXB31	M
3B9ACDBD	0:02:00-0:03:00	01/03/2020	16:13:48	Trial 66	60	290.976	0	0	Inf	1.32101	2	130.099	58.6789	3	130.82	HXB31	M
3B9ACDBD	0:03:00-0:04:00	01/03/2020	16:13:48	Trial 66	60	315.447	13.08998	2	197.19	10.2478	10	191.306	35.3813	5	214.764	HXB31	M
3B9ACDBD	0:04:00-0:05:00	01/03/2020	16:13:48	Trial 66	60	252.29	0	0	Inf	3.16241	3	269.325	56.6374	3	272.087	HXB31	M
3B9ACDBD	0:05:00-0:06:00	01/03/2020	16:13:48	Trial 66	60	107.664	0	0	Inf	0	0	0	60	1	Inf	HXB31	M
3B9ACDC1	0:00:00-0:01:00	28/02/2020	12:19:40	Trial 62	60	433.803	19.69187	7	9.00628	19.4135	11	0	19.77377	4	1.60112	HXB31	F
3B9ACDC1	0:01:00-0:02:00	28/02/2020	12:19:40	Trial 62	60	292.812	6.20614	4	111.918	16.6079	5	61.5229	36.4654	2	68.1675	HXB31	F
3B9ACDC1	0:02:00-0:03:00	28/02/2020	12:19:40	Trial 62	60	364.035	12.9636	3	122.365	11.5317	5	120	35.38469	2	127.729	HXB31	F
3B9ACDC1	0:03:00-0:04:00	28/02/2020	12:19:40	Trial 62	60	368.904	22.5011	1	Inf	4.60321	3	202.501	32.8957	3	204.222	HXB31	F
3B9ACDC1	0:04:00-0:05:00	28/02/2020	12:19:40	Trial 62	60	302.915	6.8848	1	252.856	3.88271	3	251.615	49.1524	3	261.983	HXB31	F
3B9ACDC1	0:05:00-0:06:00	28/02/2020	12:19:40	Trial 62	60	252.21	0	0	Inf	16.6916	4	306.894	42.9081	6	318.822	HXB31	F
3B9ACDD7	0:00:00-0:01:00	01/03/2020	16:05:00	Trial 65	60	151.622	0	0	Inf	0	0	0	60	1	Inf	HXB31	M
3B9ACDD7	0:01:00-0:02:00	01/03/2020	16:05:00	Trial 65	60	37.1061	0	0	Inf	0	0	0	60	1	Inf	HXB31	M
3B9ACDD7	0:02:00-0:03:00	01/03/2020	16:05:00	Trial 65	60	34.7607	0	0	Inf	0	0	0	60	1	Inf	HXB31	M
3B9ACDD7	0:03:00-0:04:00	01/03/2020	16:05:00	Trial 65	60	211.894	0	0	Inf	0.801448	1	221.2	59.1585	2	222.001	HXB31	M
3B9ACDD7	0:04:00-0:05:00	01/03/2020	16:05:00	Trial 65	60	274.446	0	0	Inf	1.04188	2	241.236	58.9581	3	241.717	HXB31	M
3B9ACDD7	0:05:00-0:06:00	01/03/2020	16:05:00	Trial 65	60	232.205	0	0	Inf	5.12927	4	313.286	52.5866	2	320.659	HXB31	M
3B9ACDDE	0:00:00-0:01:00	27/02/2020	14:24:30	Trial 57	60	346.421	4.20152	2	17.4463	27.57	6	0	27.7884	4	2.56093	SHR/OlaIpcv	M
3B9ACDDE	0:01:00-0:02:00	27/02/2020	14:24:30	Trial 57	60	334.378	5.95867	1	114.041	4.76173	2	76.8679	49.2396	2	81.3095	SHR/OlaIpcv	M
3B9ACDDE	0:02:00-0:03:00	27/02/2020	14:24:30	Trial 57	60	410.585	22.4116	2	Inf	10.3237	7	127.286	26.06422	3	128.327	SHR/OlaIpcv	M
3B9ACDDE	0:03:00-0:04:00	27/02/2020	14:24:30	Trial 57	60	353.066	0	0	Inf	17.8865	4	186.147	41.7134	5	190.669	SHR/OlaIpcv	M
3B9ACDDE	0:04:00-0:05:00	27/02/2020	14:24:30	Trial 57	60	364.313	6.32229	3	280.222	12.4158	8	259.774	40.5017	5	264.776	SHR/OlaIpcv	M
3B9ACDDE	0:05:00-0:06:00	27/02/2020	14:24:30	Trial 57	60	352.064	25.72936	5	300.589	6.11092	5	300	26.9993	2	314.994	SHR/OlaIpcv	M
3B9ACDE7	0:00:00-0:01:00	27/02/2020	14:33:11	Trial 58	60	580.462	17.17201	6	6.36445	17.7324	15	2.40168	24.0548	9	2.68188	SHR/OlaIpcv	F
3B9ACDE7	0:01:00-0:02:00	27/02/2020	14:33:11	Trial 58	60	506.708	9.2025	5	61.403	14.8904	8	60.2421	35.747	6	63.3643	SHR/OlaIpcv	F
3B9ACDE7	0:02:00-0:03:00	27/02/2020	14:33:11	Trial 58	60	430.967	1.92529	2	Inf	8.88622	4	120.764	48.8282	3	121.365	SHR/OlaIpcv	F
3B9ACDE7	0:03:00-0:04:00	27/02/2020	14:33:11	Trial 58	60	402.365	0.80056	2	201.901	24.5372	12	182.087	33.1813	9	183.168	SHR/OlaIpcv	F
3B9ACDE7	0:04:00-0:05:00	27/02/2020	14:33:11	Trial 58	60	448.804	8.12568	2	265.185	8.96627	6	256.459	41.1067	5	257.94	SHR/OlaIpcv	F
3B9ACDE7	0:05:00-0:06:00	27/02/2020	14:33:11	Trial 58	60	419.655	3.88272	2	347.283	7.32512	6	314.18	48.3518	5	316.621	SHR/OlaIpcv	F
3B9ACE04	0:00:00-0:01:00	05/06/2020	11:38:06	Trial 1	60	428.511	13.92473	3	21.8474	10.0434	6	19.0464	34.55146	3	52.2976	BN/NHsdMcwi	M
3B9ACE04	0:01:00-0:02:00	05/06/2020	11:38:06	Trial 1	55.1184	354.603	29.2898	4	61.1006	12.3237	7	60.3804	13.304758	4	75.3054	BN/NHsdMcwi	M
3B9ACE04	0:02:00-0:03:00	05/06/2020	11:38:06	Trial 1	60	241.536	0	0	0	0.480648	2	120	59.5193	2	120.161	BN/NHsdMcwi	M
3B9ACE04	0:03:00-0:04:00	05/06/2020	11:38:06	Trial 1	60	192.804	0	0	0	8.44285	1	220.594	51.4771	2	229.077	BN/NHsdMcwi	M
3B9ACE04	0:04:00-0:05:00	05/06/2020	11:38:06	Trial 1	60	348.119	14.6049	1	266.21	11.1025	6	240.561	34.0124	4	249.004	BN/NHsdMcwi	M
3B9ACE04	0:05:00-0:06:00	05/06/2020	11:38:06	Trial 1	60	359.908	21.4473	2	330.191	9.22433	4	300	29.2084	2	305.423	BN/NHsdMcwi	M
3B9ACE2E	0:00:00-0:01:00	05/06/2020	11:59:07	Trial 3	60	509.262	12.65634	5	21.7429	7.74795	8	5.88195	39.2712	4	6.85552	BN/NHsdMcwi	F
3B9ACE2E	0:01:00-0:02:00	05/06/2020	11:59:07	Trial 3	60	485.944	16.02325	3	61.7402	12.6563	6	60.9695	30.99584	4	71.557	BN/NHsdMcwi	F
3B9ACE2E	0:02:00-0:03:00	05/06/2020	11:59:07	Trial 3	60	418.335	4.38104	1	140.274	6.93665	7	123.724	48.1549	4	124.981	BN/NHsdMcwi	F
3B9ACE2E	0:03:00-0:04:00	05/06/2020	11:59:07	Trial 3	60	319.069	12.9403	3	187.817	17.9055	6	185.707	28.8296	3	207.288	BN/NHsdMcwi	F
3B9ACE2E	0:04:00-0:05:00	05/06/2020	11:59:07	Trial 3	60	360.722	5.76026	2	281.198	2.3365	5	240	51.4164	3	240.957	BN/NHsdMcwi	F
3B9ACE2E	0:05:00-0:06:00	05/06/2020	11:59:07	Trial 3	58.1746	137.286	0	0	0	0	0	0	58.1746	7	Inf	BN/NHsdMcwi	F
3B9ACE33	0:00:00-0:01:00	05/06/2020	12:09:51	Trial 4	60	481.278	17.59182	2	10.2484	7.90825	6	9.60287	34.0965	5	42.8094	BN/NHsdMcwi	F
3B9ACE33	0:01:00-0:02:00	05/06/2020	12:09:51	Trial 4	60	343.17	5.81014	2	80.3736	7.38372	4	75.4511	46.6044	3	88.0801	BN/NHsdMcwi	F
3B9ACE33	0:02:00-0:03:00	05/06/2020	12:09:51	Trial 4	60	253.355	35.1096	5	124.313	7.42407	7	122.255	16.05415	2	143.317	BN/NHsdMcwi	F
3B9ACE33	0:03:00-0:04:00	05/06/2020	12:09:51	Trial 4	60	287.202	1.88968	1	Inf	3.35781	3	181.89	54.71219	2	182.535	BN/NHsdMcwi	F
3B9ACE33	0:04:00-0:05:00	05/06/2020	12:09:51	Trial 4	58.9106	228.128	7.435201	4	253.508	37.9184	7	240	12.5886	3	264.16	BN/NHsdMcwi	F
3B9ACE33	0:05:00-0:06:00	05/06/2020	12:09:51	Trial 4	60	323.585	2.00628	1	Inf	4.23656	4	302.087	53.7572	4	303.58	BN/NHsdMcwi	F
3B9ACE54	0:00:00-0:01:00	05/06/2020	11:49:24	Trial 2	54.678	432.33	22.3683	4	17.8867	4.65939	5	16.4061	26.3298	2	28.4506	BN/NHsdMcwi	M
3B9ACE54	0:01:00-0:02:00	05/06/2020	11:49:24	Trial 2	60	375.046	12.92013	8	61.3028	7.74522	8	60	35.37315	3	67.7852	BN/NHsdMcwi	M
3B9ACE54	0:02:00-0:03:00	05/06/2020	11:49:24	Trial 2	60	349.727	18.30451	3	174.545	3.68137	5	131.769	37.8141	3	131.969	BN/NHsdMcwi	M
3B9ACE54	0:03:00-0:04:00	05/06/2020	11:49:24	Trial 2	55.5984	366.322	18.59396	3	192.592	15.0856	5	190.631	21.8388	4	205.517	BN/NHsdMcwi	M
3B9ACE54	0:04:00-0:05:00	05/06/2020	11:49:24	Trial 2	60	306.935	5.48204	1	259.937	11.4042	3	240.65	43.033708	3	241.13	BN/NHsdMcwi	M
3B9ACE54	0:05:00-0:06:00	05/06/2020	11:49:24	Trial 2	60	262.877	0	0	0	3.24121	2	307.635	56.7187	3	309.835	BN/NHsdMcwi	M
3B9ACEC3	0:00:00-0:01:00	26/06/2020	15:04:43	Trial 7	60	413.642	34.44	4	4.28	7.12	5	3.28	18.2	2	Inf	SHR/NHsd	F
3B9ACEC3	0:01:00-0:02:00	26/06/2020	15:04:43	Trial 7	60	522.494	21.12	4	99.68	12.68	10	60.2	25.24	6	60.72	SHR/NHsd	F
3B9ACEC3	0:02:00-0:03:00	26/06/2020	15:04:43	Trial 7	60	363.129	28.72	4	136.08	12.48	7	120	18.56	3	120.56	SHR/NHsd	F
3B9ACEC3	0:03:00-0:04:00	26/06/2020	15:04:43	Trial 7	60	414.533	19	2	226.52	10.64	6	185.52	30	3	194.52	SHR/NHsd	F
3B9ACEC3	0:04:00-0:05:00	26/06/2020	15:04:43	Trial 7	60	410.734	7	5	249.12	10.48	15	240.64	40.96	8	240.96	SHR/NHsd	F
3B9ACEC3	0:05:00-0:06:00	26/06/2020	15:04:43	Trial 7	60	541.793	27.24	5	313.68	13.96	10	300.12	18.48	5	311.84	SHR/NHsd	F
3B9ACECA	0:00:00-0:01:00	26/06/2020	15:15:48	Trial 8	59.12	413.833	14.44	5	39.6	19.08	8	2.4	24.56	6	4.52	SHR/NHsd	M
3B9ACECA	0:01:00-0:02:00	26/06/2020	15:15:48	Trial 8	58.76	334.155	21.88	7	60.68	15.72	12	60	19.92	4	75.88	SHR/NHsd	M
3B9ACECA	0:02:00-0:03:00	26/06/2020	15:15:48	Trial 8	58.84	255.97	3.28	2	158.48	10.96	3	120	43.8	3	127.76	SHR/NHsd	M
3B9ACECA	0:03:00-0:04:00	26/06/2020	15:15:48	Trial 8	59.96	344.659	4.64	1	192.24	1.8	2	196.88	53.4	5	198.12	SHR/NHsd	M
3B9ACECA	0:04:00-0:05:00	26/06/2020	15:15:48	Trial 8	57.96	296.785	16.6	2	248.12	9.44	3	241.84	31.68	5	282.52	SHR/NHsd	M
3B9ACECA	0:05:00-0:06:00	26/06/2020	15:15:48	Trial 8	57.92	278.055	4.2	3	326.44	9.84	8	318.16	42.28	11	319.48	SHR/NHsd	M
3B9ACECE	0:00:00-0:01:00	03/07/2020	13:11:43	Trial 10	60	524.439	7.28	3	3.4	7.56	10	2.72	44.76	7	9.2	SS/JrHsdMcwi	M
3B9ACECE	0:01:00-0:02:00	03/07/2020	13:11:43	Trial 10	60	384.939	33.28	4	63.8	14.96	5	60	11.44	1	88.4	SS/JrHsdMcwi	M
3B9ACECE	0:02:00-0:03:00	03/07/2020	13:11:43	Trial 10	60	403.163	27.48	4	144.56	6.56	5	128.48	25.68	2	129.36	SS/JrHsdMcwi	M
3B9ACECE	0:03:00-0:04:00	03/07/2020	13:11:43	Trial 10	60	378.153	42	5	191.16	6.88	5	185.88	10.8	2	187.96	SS/JrHsdMcwi	M
3B9ACECE	0:04:00-0:05:00	03/07/2020	13:11:43	Trial 10	60	56.3135	58.08	1	241.92	0.16	1	241.76	1.76	1	Inf	SS/JrHsdMcwi	M
3B9ACECE	0:05:00-0:06:00	03/07/2020	13:11:43	Trial 10	60	141.229	36.56	1	Inf	3.04	2	336.56	20.4	1	338.4	SS/JrHsdMcwi	M
3B9ACED7	0:00:00-0:01:00	03/07/2020	13:21:09	Trial 11	60	441.623	38.16	3	0.76	6.2	6	0	15.36	3	19.96	SS/JrHsdMcwi	F
3B9ACED7	0:01:00-0:02:00	03/07/2020	13:21:09	Trial 11	60	380.898	21.56	3	98.24	7.28	4	60.12	30.64	3	60.56	SS/JrHsdMcwi	F
3B9ACED7	0:02:00-0:03:00	03/07/2020	13:21:09	Trial 11	60	393.481	15.04	2	Inf	17.44	4	123.44	27.16	3	124.52	SS/JrHsdMcwi	F
3B9ACED7	0:03:00-0:04:00	03/07/2020	13:21:09	Trial 11	60	263.991	5.48	3	205.96	15.76	10	180	36.96	2	182.28	SS/JrHsdMcwi	F
3B9ACED7	0:04:00-0:05:00	03/07/2020	13:21:09	Trial 11	60	354.392	36.4	3	Inf	9.36	4	263	14.12	2	266.2	SS/JrHsdMcwi	F
3B9ACED7	0:05:00-0:06:00	03/07/2020	13:21:09	Trial 11	60	195.212	57.4	2	328.88	2.36	2	326.28	0.12	1	326.84	SS/JrHsdMcwi	F
3B9ACEF5	0:00:00-0:01:00	03/07/2020	12:59:57	Trial 9	60	445.109	16.76	5	13.92	16.32	8	0	26.08	5	6.16	SS/JrHsdMcwi	M
3B9ACEF5	0:01:00-0:02:00	03/07/2020	12:59:57	Trial 9	60	355.315	41.52	4	Inf	7.76	6	76.56	10.28	2	84.6	SS/JrHsdMcwi	M
3B9ACEF5	0:02:00-0:03:00	03/07/2020	12:59:57	Trial 9	60	403.156	22.16	2	147.88	12.36	6	133.24	25.36	3	134.52	SS/JrHsdMcwi	M
3B9ACEF5	0:03:00-0:04:00	03/07/2020	12:59:57	Trial 9	60	377.272	18.52	5	199.12	20.16	9	180	20.36	2	185.72	SS/JrHsdMcwi	M
3B9ACEF5	0:04:00-0:05:00	03/07/2020	12:59:57	Trial 9	60	269.107	51.2	3	297.2	3.32	3	270.24	5.32	1	271.08	SS/JrHsdMcwi	M
3B9ACEF5	0:05:00-0:06:00	03/07/2020	12:59:57	Trial 9	60	153.384	28.84	5	318.56	21.88	6	311.28	8.36	1	351.64	SS/JrHsdMcwi	M
3B9ACEFB	0:00:00-0:01:00	18/06/2020	10:16:32	Trial 5	60	433.052	33.68	3	16.28	2.84	5	2.32	23.04	2	3.32	HXB31	M
3B9ACEFB	0:01:00-0:02:00	18/06/2020	10:16:32	Trial 5	60	418.857	11.96	2	Inf	9.52	4	71.24	38.08	3	75.68	HXB31	M
3B9ACEFB	0:02:00-0:03:00	18/06/2020	10:16:32	Trial 5	60	294.499	17.84	3	147.2	8.84	4	146.32	32.76	3	173.16	HXB31	M
3B9ACEFB	0:03:00-0:04:00	18/06/2020	10:16:32	Trial 5	60	323.755	27.28	3	Inf	13.68	4	186.08	17.84	2	192.6	HXB31	M
3B9ACEFB	0:04:00-0:05:00	18/06/2020	10:16:32	Trial 5	60	337.81	54.12	4	Inf	4.6	4	253.04	1.08	1	275.96	HXB31	M
3B9ACEFB	0:05:00-0:06:00	18/06/2020	10:16:32	Trial 5	60	329.782	14.08	1	Inf	7.92	3	314.08	37.88	2	316.96	HXB31	M
3B9ACEFF	0:00:00-0:01:00	18/06/2020	10:26:54	Trial 6	60	400.613	32.32	2	19.2	7.04	3	16.04	20.36	2	36.84	HXB31	F
3B9ACEFF	0:01:00-0:02:00	18/06/2020	10:26:54	Trial 6	60	275.967	17.36	4	77.76	8.2	6	76.36	34.16	3	101.16	HXB31	F
3B9ACEFF	0:02:00-0:03:00	18/06/2020	10:26:54	Trial 6	60	200.958	32.12	1	147.88	0.24	1	147.6	27.56	1	Inf	HXB31	F
3B9ACEFF	0:03:00-0:04:00	18/06/2020	10:26:54	Trial 6	60	309.018	23	3	194.76	7.04	4	192.76	29.52	3	197.28	HXB31	F
3B9ACEFF	0:04:00-0:05:00	18/06/2020	10:26:54	Trial 6	59.64	404.029	31.4	3	261.6	6.52	4	260.04	21.48	2	276.88	HXB31	F
3B9ACEFF	0:05:00-0:06:00	18/06/2020	10:26:54	Trial 6	58.24	212.925	55.64	5	300.96	2.56	3	300	0	0	0	HXB31	F
3B9ACF0B	0:00:00-0:01:00	03/07/2020	13:29:59	Trial 12	60	522.81	19.24	3	5.28	10.04	7	3.88	30.24	4	18.8	SS/JrHsdMcwi	F
3B9ACF0B	0:01:00-0:02:00	03/07/2020	13:29:59	Trial 12	60	396.037	15.08	2	60.72	12.64	5	60.4	32	4	97.08	SS/JrHsdMcwi	F
3B9ACF0B	0:02:00-0:03:00	03/07/2020	13:29:59	Trial 12	60	318.934	35.4	2	131.04	2.68	3	130.24	21.88	2	151.08	SS/JrHsdMcwi	F
3B9ACF0B	0:03:00-0:04:00	03/07/2020	13:29:59	Trial 12	60	370.585	29.12	3	211.92	7.72	4	189.16	23.12	2	195.72	SS/JrHsdMcwi	F
3B9ACF0B	0:04:00-0:05:00	03/07/2020	13:29:59	Trial 12	60	265.1	47.96	2	270.84	0.48	2	258.8	11.56	1	259.04	SS/JrHsdMcwi	F
3B9ACF0B	0:05:00-0:06:00	03/07/2020	13:29:59	Trial 12	60	353.714	14	1	Inf	6.48	9	314	38.72	3	314.24	SS/JrHsdMcwi	F
3B9ACF15	0:00:00-0:01:00	13/08/2020	13:45:16	Trial 16	58.56	380.895	16.16	8	5.2	16.48	10	4.04	25.4	9	36.72	BN/NHsdMcwi	M
3B9ACF15	0:01:00-0:02:00	13/08/2020	13:45:16	Trial 16	58.24	316.431	34.44	8	74.8	4.04	5	68.84	19.56	7	69.56	BN/NHsdMcwi	M
3B9ACF15	0:02:00-0:03:00	13/08/2020	13:45:16	Trial 16	59.2	312.611	4.68	5	Inf	11.92	5	122.6	41.88	8	126.32	BN/NHsdMcwi	M
3B9ACF15	0:03:00-0:04:00	13/08/2020	13:45:16	Trial 16	58.24	269.894	33.96	10	187.08	8.72	6	180.72	15.2	6	183.96	BN/NHsdMcwi	M
3B9ACF15	0:04:00-0:05:00	13/08/2020	13:45:16	Trial 16	58.52	255.013	0.2	2	242.32	5.64	4	241.76	52.4	8	243.72	BN/NHsdMcwi	M
3B9ACF15	0:05:00-0:06:00	13/08/2020	13:45:16	Trial 16	58.68	156.364	11.44	5	347.52	6.24	1	341.16	40.88	4	Inf	BN/NHsdMcwi	M
3B9ACF1B	0:00:00-0:01:00	13/08/2020	14:20:01	Trial 18	60	368.072	0.48	4	9.24	16.52	6	2.4	42	4	3.28	SHR/OlaIpcv	M
3B9ACF1B	0:01:00-0:02:00	13/08/2020	14:20:01	Trial 18	60	326.516	2.72	2	74.4	2.72	3	73.96	53.52	6	80.84	SHR/OlaIpcv	M
3B9ACF1B	0:02:00-0:03:00	13/08/2020	14:20:01	Trial 18	60	303.968	0.64	1	170.24	8.04	3	162.04	51	3	163.44	SHR/OlaIpcv	M
3B9ACF1B	0:03:00-0:04:00	13/08/2020	14:20:01	Trial 18	60	354.437	20.16	1	183.88	8.32	4	183.48	31.4	4	204.2	SHR/OlaIpcv	M
3B9ACF1B	0:04:00-0:05:00	13/08/2020	14:20:01	Trial 18	60	183.373	0	0	0	1.68	2	260.16	58.28	2	261.8	SHR/OlaIpcv	M
3B9ACF1B	0:05:00-0:06:00	13/08/2020	14:20:01	Trial 18	60	298.18	19.12	3	310.6	5.84	6	300	34.48	2	302.08	SHR/OlaIpcv	M
3B9ACF1C	0:00:00-0:01:00	06/08/2020	12:09:27	Trial 13	58.2	258.905	10.52	3	37.12	17.08	7	7	30.08	10	14.12	SS/JrHsdMcwi	M
3B9ACF1C	0:01:00-0:02:00	06/08/2020	12:09:27	Trial 13	57.88	278.256	6.56	7	Inf	13.48	4	71.68	37.72	6	81.84	SS/JrHsdMcwi	M
3B9ACF1C	0:02:00-0:03:00	06/08/2020	12:09:27	Trial 13	57.96	239.728	19.24	5	121.64	17.16	10	120	20.72	8	122.84	SS/JrHsdMcwi	M
3B9ACF1C	0:03:00-0:04:00	06/08/2020	12:09:27	Trial 13	57.72	175.889	14.8	6	223.88	6.4	3	189.56	36.04	9	193.08	SS/JrHsdMcwi	M
3B9ACF1C	0:04:00-0:05:00	06/08/2020	12:09:27	Trial 13	58.04	219.559	14.76	8	271.72	6.8	6	244.68	35.84	7	286.16	SS/JrHsdMcwi	M
3B9ACF1C	0:05:00-0:06:00	06/08/2020	12:09:27	Trial 13	58.04	206.506	0.44	2	314.68	17.24	8	306.8	39.48	13	341.04	SS/JrHsdMcwi	M
3B9ACF1E	0:00:00-0:01:00	13/08/2020	14:09:17	Trial 17	60	499.384	14.76	3	10.92	11.72	7	4.32	33.4	5	5.2	BN/NHsdMcwi	F
3B9ACF1E	0:01:00-0:02:00	13/08/2020	14:09:17	Trial 17	60	411.037	15.12	2	117.88	13.72	4	66.8	31.12	3	85.24	BN/NHsdMcwi	F
3B9ACF1E	0:02:00-0:03:00	13/08/2020	14:09:17	Trial 17	60	354.96	24.16	3	133.8	9.32	5	130.4	26.32	2	143.24	BN/NHsdMcwi	F
3B9ACF1E	0:03:00-0:04:00	13/08/2020	14:09:17	Trial 17	60	348.606	4.36	2	184.56	12.52	13	184.04	39.36	8	205.16	BN/NHsdMcwi	F
3B9ACF1E	0:04:00-0:05:00	13/08/2020	14:09:17	Trial 17	60	166.695	26.88	2	273.08	0.48	1	272.52	32.52	1	Inf	BN/NHsdMcwi	F
3B9ACF1E	0:05:00-0:06:00	13/08/2020	14:09:17	Trial 17	59.96	363.355	25.64	4	303.48	8.96	5	301.44	25.16	2	316.32	BN/NHsdMcwi	F
3B9ACF27	0:00:00-0:01:00	13/08/2020	14:38:42	Trial 20	60	423.682	17.56	5	11.44	17.08	14	2.4	24.12	6	4.28	SHR/OlaIpcv	M
3B9ACF27	0:01:00-0:02:00	13/08/2020	14:38:42	Trial 20	60	442.717	4.6	1	Inf	8.56	4	64.6	46.76	4	65.28	SHR/OlaIpcv	M
3B9ACF27	0:02:00-0:03:00	13/08/2020	14:38:42	Trial 20	60	367.962	24.88	2	130.76	3.16	4	130.64	31.8	3	154.36	SHR/OlaIpcv	M
3B9ACF27	0:03:00-0:04:00	13/08/2020	14:38:42	Trial 20	60	312.785	0	0	0	3.56	1	210.2	56.4	2	213.8	SHR/OlaIpcv	M
3B9ACF27	0:04:00-0:05:00	13/08/2020	14:38:42	Trial 20	60	248.731	18.28	4	257.88	11.4	7	251.72	28.44	4	266.08	SHR/OlaIpcv	M
3B9ACF27	0:05:00-0:06:00	13/08/2020	14:38:42	Trial 20	60	278.559	0.6	1	325.24	22.72	9	305.04	35.56	7	310.48	SHR/OlaIpcv	M
3B9ACF32	0:00:00-0:01:00	13/08/2020	13:36:18	Trial 15	58.8	232.233	0.24	1	10.32	3.44	5	9.12	54.56	7	13.36	BN/NHsdMcwi	M
3B9ACF32	0:01:00-0:02:00	13/08/2020	13:36:18	Trial 15	58.36	204.408	19.84	8	75.28	7.68	9	75.08	29.32	10	97.92	BN/NHsdMcwi	M
3B9ACF32	0:02:00-0:03:00	13/08/2020	13:36:18	Trial 15	54.04	214.682	33.76	12	146.48	14.68	5	120.44	5.36	3	141.32	BN/NHsdMcwi	M
3B9ACF32	0:03:00-0:04:00	13/08/2020	13:36:18	Trial 15	58.8	202.882	7.52	2	214.36	12.76	7	180.88	37.72	12	Inf	BN/NHsdMcwi	M
3B9ACF32	0:04:00-0:05:00	13/08/2020	13:36:18	Trial 15	58.4	267.637	11.44	3	245.2	7.8	8	244.92	38.36	9	253.76	BN/NHsdMcwi	M
3B9ACF32	0:05:00-0:06:00	13/08/2020	13:36:18	Trial 15	57.24	203.802	43.24	6	341.04	8.44	5	335.08	5.12	3	337.16	BN/NHsdMcwi	M
3B9ACF39	0:00:00-0:01:00	13/08/2020	15:00:05	Trial 23	60	398.049	11.48	6	7.12	16.92	11	3.28	30.76	8	17.52	SHR/OlaIpcv	F
3B9ACF39	0:01:00-0:02:00	13/08/2020	15:00:05	Trial 23	60	393.205	9.28	2	80.4	6.68	4	79.32	43.76	3	101.4	SHR/OlaIpcv	F
3B9ACF39	0:02:00-0:03:00	13/08/2020	15:00:05	Trial 23	60	321.835	21.32	2	164.4	6.32	3	125.72	32.36	2	126.4	SHR/OlaIpcv	F
3B9ACF39	0:03:00-0:04:00	13/08/2020	15:00:05	Trial 23	60	278.764	13.6	2	181.88	15.2	8	180.24	30.12	5	180.8	SHR/OlaIpcv	F
3B9ACF39	0:04:00-0:05:00	13/08/2020	15:00:05	Trial 23	60	278.983	0	0	0	8.48	12	240	45.6	18	241.84	SHR/OlaIpcv	F
3B9ACF39	0:05:00-0:06:00	13/08/2020	15:00:05	Trial 23	60	393.11	22.72	3	320.6	15.28	10	305.76	21.16	5	313.08	SHR/OlaIpcv	F
3B9ACF4D	0:00:00-0:01:00	13/08/2020	15:08:13	Trial 24	60	409.648	23.56	6	3.08	15.24	10	2.28	20.56	4	42.96	SHR/OlaIpcv	F
3B9ACF4D	0:01:00-0:02:00	13/08/2020	15:08:13	Trial 24	60	483.492	14.6	5	60.8	14.92	12	60	29.6	8	63.36	SHR/OlaIpcv	F
3B9ACF4D	0:02:00-0:03:00	13/08/2020	15:08:13	Trial 24	60	472.296	24.28	5	128.64	7.4	7	128.12	28.08	3	133.6	SHR/OlaIpcv	F
3B9ACF4D	0:03:00-0:04:00	13/08/2020	15:08:13	Trial 24	60	351.255	17.4	5	217.48	12.28	7	188	29.92	4	188.36	SHR/OlaIpcv	F
3B9ACF4D	0:04:00-0:05:00	13/08/2020	15:08:13	Trial 24	60	408.042	21.4	2	280.04	5.68	7	250.44	32.04	8	250.92	SHR/OlaIpcv	F
3B9ACF4D	0:05:00-0:06:00	13/08/2020	15:08:13	Trial 24	60	216.205	0	0	0	0	0	0	60	1	Inf	SHR/OlaIpcv	F
3B9ACF5E	0:00:00-0:01:00	15/08/2020	11:45:59	Trial 25	60	341.755	20.52	3	32.08	9.84	5	12.64	29.4	3	35.8	SHR/OlaIpcv	M
3B9ACF5E	0:01:00-0:02:00	15/08/2020	11:45:59	Trial 25	59.76	381.623	6.2	2	Inf	7.84	6	61.16	44.6	8	64.04	SHR/OlaIpcv	M
3B9ACF5E	0:02:00-0:03:00	15/08/2020	11:45:59	Trial 25	59.72	444.168	18	3	123.44	14.04	6	120.76	27.56	5	137.96	SHR/OlaIpcv	M
3B9ACF5E	0:03:00-0:04:00	15/08/2020	11:45:59	Trial 25	58.68	316.959	21.56	3	199.8	11.88	5	189.08	25.08	3	190.36	SHR/OlaIpcv	M
3B9ACF5E	0:04:00-0:05:00	15/08/2020	11:45:59	Trial 25	55.6	290.16	0.92	1	258.48	3.8	4	257.8	50.52	7	242.36	SHR/OlaIpcv	M
3B9ACF5E	0:05:00-0:06:00	15/08/2020	11:45:59	Trial 25	60	272.116	0	0	0	4.16	2	334.04	55.8	3	335.48	SHR/OlaIpcv	M
3B9ACF5F	0:00:00-0:01:00	06/08/2020	12:19:50	Trial 14	53.32	298.144	19.96	14	28.04	15.56	11	0.88	16.64	16	2.28	SS/JrHsdMcwi	M
3B9ACF5F	0:01:00-0:02:00	06/08/2020	12:19:50	Trial 14	57.2	263.182	12.04	7	90.88	18.52	5	60.44	26.36	8	62.56	SS/JrHsdMcwi	M
3B9ACF5F	0:02:00-0:03:00	06/08/2020	12:19:50	Trial 14	57.56	285.912	12.4	6	135.12	3.52	7	134.16	41.48	12	149.4	SS/JrHsdMcwi	M
3B9ACF5F	0:03:00-0:04:00	06/08/2020	12:19:50	Trial 14	58.76	208.072	13.36	2	182.16	13.08	4	180	30.16	5	205.12	SS/JrHsdMcwi	M
3B9ACF5F	0:04:00-0:05:00	06/08/2020	12:19:50	Trial 14	58.76	217.632	24.28	7	269.84	16.16	6	246.12	17.52	7	257.84	SS/JrHsdMcwi	M
3B9ACF5F	0:05:00-0:06:00	06/08/2020	12:19:50	Trial 14	58.28	219.9	19.32	5	322.72	9.96	5	307.52	28.64	9	311.4	SS/JrHsdMcwi	M
3B9ACF6C	0:00:00-0:01:00	13/08/2020	14:29:43	Trial 19	60	435.629	22.96	6	2.84	11.72	9	2.16	24.92	4	6.96	SHR/OlaIpcv	M
3B9ACF6C	0:01:00-0:02:00	13/08/2020	14:29:43	Trial 19	60	418.131	15.52	3	70.92	11.08	7	68.8	32.96	5	72.84	SHR/OlaIpcv	M
3B9ACF6C	0:02:00-0:03:00	13/08/2020	14:29:43	Trial 19	60	315.609	0	0	0	9.6	5	132.56	49.32	3	134.04	SHR/OlaIpcv	M
3B9ACF6C	0:03:00-0:04:00	13/08/2020	14:29:43	Trial 19	60	293.333	2.68	2	210.2	12.52	6	181.84	44.12	5	189.04	SHR/OlaIpcv	M
3B9ACF6C	0:04:00-0:05:00	13/08/2020	14:29:43	Trial 19	60	355.92	0	0	0	3.68	3	240.76	56.16	4	290.76	SHR/OlaIpcv	M
3B9ACF6C	0:05:00-0:06:00	13/08/2020	14:29:43	Trial 19	60	254.814	0	0	0	2.2	3	330.52	57.52	4	343.32	SHR/OlaIpcv	M
3B9ACF76	0:00:00-0:01:00	13/08/2020	14:47:46	Trial 21	60	564.282	19.72	5	25.4	14.6	11	6.44	24.4	5	6.76	SHR/OlaIpcv	F
3B9ACF76	0:01:00-0:02:00	13/08/2020	14:47:46	Trial 21	60	448.007	2.16	4	69.88	18.84	11	60	37.36	4	62.48	SHR/OlaIpcv	F
3B9ACF76	0:02:00-0:03:00	13/08/2020	14:47:46	Trial 21	60	408.261	33.8	2	123.96	8.48	6	120.52	17.6	4	135.24	SHR/OlaIpcv	F
3B9ACF76	0:03:00-0:04:00	13/08/2020	14:47:46	Trial 21	60	392.633	35.44	5	181.04	4.48	6	180	19.6	1	197.16	SHR/OlaIpcv	F
3B9ACF76	0:04:00-0:05:00	13/08/2020	14:47:46	Trial 21	60	301.206	16.24	4	271.08	5.04	6	240.12	37.56	4	241.36	SHR/OlaIpcv	F
3B9ACF76	0:05:00-0:06:00	13/08/2020	14:47:46	Trial 21	60	403.851	10.92	2	331.52	10.44	6	321.48	38.28	4	323.8	SHR/OlaIpcv	F
3B9ACFDC	0:00:00-0:01:00	09/09/2020	11:15:07	Trial 5	60	472.096	25.6	7	0.64	13.04	14	0.32	20.12	6	15.28	SHR/NHsd	F
3B9ACFDC	0:01:00-0:02:00	09/09/2020	11:15:07	Trial 5	60	468.799	16.24	4	60.68	8.72	11	60	34.04	5	63.28	SHR/NHsd	F
3B9ACFDC	0:02:00-0:03:00	09/09/2020	11:15:07	Trial 5	60	476.38	28.16	4	128.6	8.56	14	128.2	20.04	7	178.32	SHR/NHsd	F
3B9ACFDC	0:03:00-0:04:00	09/09/2020	11:15:07	Trial 5	60	456.758	19.12	6	190.76	10.24	11	188.36	29.6	6	211.8	SHR/NHsd	F
3B9ACFDC	0:04:00-0:05:00	09/09/2020	11:15:07	Trial 5	60	491.383	20.6	2	240.56	5.6	7	240.24	33.44	6	246.84	SHR/NHsd	F
3B9ACFDC	0:05:00-0:06:00	09/09/2020	11:15:07	Trial 5	60	252.579	1.2	2	319.36	22.48	5	305.48	34.04	5	323.92	SHR/NHsd	F
3B9ACFE2	0:00:00-0:01:00	12/09/2020	11:11:39	Trial 12	60	315.334	21.36	5	3.36	3.96	8	3.16	33.52	3	24.16	HXB10	M
3B9ACFE2	0:01:00-0:02:00	12/09/2020	11:11:39	Trial 12	60	196.976	52.64	2	65.4	6.36	2	60.84	0.8	1	Inf	HXB10	M
3B9ACFE2	0:02:00-0:03:00	12/09/2020	11:11:39	Trial 12	60	216.611	33.08	2	Inf	11.04	4	139.84	15.2	1	144.56	HXB10	M
3B9ACFE2	0:03:00-0:04:00	12/09/2020	11:11:39	Trial 12	60	255.252	10.6	2	206.04	4.88	4	180	44.2	2	180.48	HXB10	M
3B9ACFE2	0:04:00-0:05:00	12/09/2020	11:11:39	Trial 12	60	273.104	24.16	1	Inf	3.32	2	264.2	32.44	2	265.2	HXB10	M
3B9ACFE2	0:05:00-0:06:00	12/09/2020	11:11:39	Trial 12	60	220.028	13.52	2	321.08	11.2	5	318.88	34.4	4	322.92	HXB10	M
3B9ACFE4	0:00:00-0:01:00	09/09/2020	11:06:17	Trial 4	60	422.878	9.84	3	Inf	11.92	8	4.44	37.04	6	6.48	SHR/NHsd	M
3B9ACFE4	0:01:00-0:02:00	09/09/2020	11:06:17	Trial 4	60	363.656	19.76	3	Inf	11.24	4	60.92	28.76	2	62.6	SHR/NHsd	M
3B9ACFE4	0:02:00-0:03:00	09/09/2020	11:06:17	Trial 4	60	350.37	28.16	5	139.24	5.76	6	125.92	25.32	3	127.52	SHR/NHsd	M
3B9ACFE4	0:03:00-0:04:00	09/09/2020	11:06:17	Trial 4	60	189.61	0	0	0	7.4	5	228.68	52.16	5	239.2	SHR/NHsd	M
3B9ACFE4	0:04:00-0:05:00	09/09/2020	11:06:17	Trial 4	60	216.115	13	2	253.04	30.84	3	252.48	15.72	2	276.08	SHR/NHsd	M
3B9ACFE4	0:05:00-0:06:00	09/09/2020	11:06:17	Trial 4	60	332.876	17.52	3	333.28	9.28	7	301.56	32.16	4	301.72	SHR/NHsd	M
3B9ACFF0	0:00:00-0:01:00	17/09/2020	12:00:49	Trial 18	60	327.981	26.24	2	44.32	10.72	3	10.6	22.72	3	11.76	HXB10	F
3B9ACFF0	0:01:00-0:02:00	17/09/2020	12:00:49	Trial 18	60	351.383	35.4	3	93.04	11.64	4	73.04	12.76	2	77.44	HXB10	F
3B9ACFF0	0:02:00-0:03:00	17/09/2020	12:00:49	Trial 18	60	269.772	0	0	0	10.8	2	145.08	48.96	3	148.08	HXB10	F
3B9ACFF0	0:03:00-0:04:00	17/09/2020	12:00:49	Trial 18	60	259.713	1.92	2	210.16	10	6	208.76	47.08	3	215.28	HXB10	F
3B9ACFF0	0:04:00-0:05:00	17/09/2020	12:00:49	Trial 18	60	337.948	16.32	4	254.64	10.36	7	240	32.24	5	240.52	HXB10	F
3B9ACFF0	0:05:00-0:06:00	17/09/2020	12:00:49	Trial 18	60	251.694	0	0	0	17.6	4	301.44	41.08	3	334.92	HXB10	F
3B9ACFF9	0:00:00-0:01:00	09/09/2020	11:42:00	Trial 8	60	468.744	28.92	10	7.88	16.44	16	0.68	11.52	4	0.96	SHR/NHsd	F
3B9ACFF9	0:01:00-0:02:00	09/09/2020	11:42:00	Trial 8	60	368.241	21.88	4	Inf	10.48	10	73.28	26.52	6	73.76	SHR/NHsd	F
3B9ACFF9	0:02:00-0:03:00	09/09/2020	11:42:00	Trial 8	60	250.791	1.12	1	146.96	9.64	4	140	48.96	4	149.2	SHR/NHsd	F
3B9ACFF9	0:03:00-0:04:00	09/09/2020	11:42:00	Trial 8	60	318.827	0	0	0	15.04	2	191.88	44.68	2	207.2	SHR/NHsd	F
3B9ACFF9	0:04:00-0:05:00	09/09/2020	11:42:00	Trial 8	60	326.899	15.4	3	254.64	9.52	6	245.12	34.48	5	246.92	SHR/NHsd	F
3B9ACFF9	0:05:00-0:06:00	09/09/2020	11:42:00	Trial 8	60	358.403	14	3	321.6	5.08	6	319.24	40.16	3	351.92	SHR/NHsd	F
3B9ACFFE	0:00:00-0:01:00	09/09/2020	10:48:32	Trial 2	60	539.958	10.44	5	10.28	18.6	13	0	30	5	3.76	SHR/NHsd	M
3B9ACFFE	0:01:00-0:02:00	09/09/2020	10:48:32	Trial 2	60	361.509	16.24	2	84.36	11.8	5	68	31.8	4	69.88	SHR/NHsd	M
3B9ACFFE	0:02:00-0:03:00	09/09/2020	10:48:32	Trial 2	60	326.209	0	0	0	5.2	2	138.4	54.32	3	142.8	SHR/NHsd	M
3B9ACFFE	0:03:00-0:04:00	09/09/2020	10:48:32	Trial 2	60	340.18	12.36	1	206.52	8.24	4	180	39.28	3	184.72	SHR/NHsd	M
3B9ACFFE	0:04:00-0:05:00	09/09/2020	10:48:32	Trial 2	60	417.27	15.28	3	Inf	6.2	6	243.12	37.96	4	276.8	SHR/NHsd	M
3B9ACFFE	0:05:00-0:06:00	09/09/2020	10:48:32	Trial 2	60	297.498	5.2	1	Inf	6.72	6	320.12	47.76	6	327.64	SHR/NHsd	M
3B9AD000	0:00:00-0:01:00	10/09/2020	13:51:15	Trial 10	60	315.105	24.64	4	48.16	13.68	7	0	21.32	2	6.4	F344/DuCrl	F
3B9AD000	0:01:00-0:02:00	10/09/2020	13:51:15	Trial 10	60	327.431	16.2	2	100.96	17.04	5	60	26.44	3	69.88	F344/DuCrl	F
3B9AD000	0:02:00-0:03:00	10/09/2020	13:51:15	Trial 10	60	323.689	23.16	4	125.2	20.92	7	124.88	15.68	3	135.44	F344/DuCrl	F
3B9AD000	0:03:00-0:04:00	10/09/2020	13:51:15	Trial 10	60	249.492	44.88	9	180.08	11.32	6	180	0.56	1	208.4	F344/DuCrl	F
3B9AD000	0:04:00-0:05:00	10/09/2020	13:51:15	Trial 10	60	248.426	1.12	3	270.96	10.4	6	240.68	47.44	3	242.84	F344/DuCrl	F
3B9AD000	0:05:00-0:06:00	10/09/2020	13:51:15	Trial 10	60	244.23	0	0	0	5.76	2	314.64	54.2	3	319.84	F344/DuCrl	F
3B9AD002	0:00:00-0:01:00	25/08/2020	14:17:56	Trial 30	60	487.481	0.16	1	23.08	15.24	5	0	44.56	4	26.16	F344/DuCrl	F
3B9AD002	0:01:00-0:02:00	25/08/2020	14:17:56	Trial 30	60	278.969	0.8	1	85.96	4.36	3	67.6	54.84	3	69.56	F344/DuCrl	F
3B9AD002	0:02:00-0:03:00	25/08/2020	14:17:56	Trial 30	60	341.428	12.32	2	140.08	7.44	5	122.56	40	4	123.88	F344/DuCrl	F
3B9AD002	0:03:00-0:04:00	25/08/2020	14:17:56	Trial 30	60	290.427	29.2	4	201.72	14.04	6	181.8	16.68	3	183.04	F344/DuCrl	F
3B9AD002	0:04:00-0:05:00	25/08/2020	14:17:56	Trial 30	60	244.834	0	0	0	1.64	2	244.88	58.24	3	266.52	F344/DuCrl	F
3B9AD002	0:05:00-0:06:00	25/08/2020	14:17:56	Trial 30	60	220.16	0	0	0	2.28	2	301.68	57.72	3	302.92	F344/DuCrl	F
3B9AD003	0:00:00-0:01:00	09/09/2020	10:39:57	Trial 1	60	507.557	19.88	3	7.24	12.36	9	6.28	27.48	5	21.44	SHR/NHsd	M
3B9AD003	0:01:00-0:02:00	09/09/2020	10:39:57	Trial 1	60	390.713	6.96	4	104.08	15.44	8	70.8	36.88	8	81.88	SHR/NHsd	M
3B9AD003	0:02:00-0:03:00	09/09/2020	10:39:57	Trial 1	60	394.403	6.64	5	130.88	7.44	7	129.72	44.6	3	137.16	SHR/NHsd	M
3B9AD003	0:03:00-0:04:00	09/09/2020	10:39:57	Trial 1	60	331.952	16.48	4	185.84	12.28	6	183.76	30.12	3	187.64	SHR/NHsd	M
3B9AD003	0:04:00-0:05:00	09/09/2020	10:39:57	Trial 1	60	458.255	23.36	3	273.32	3.16	5	244.68	33.36	3	244.84	SHR/NHsd	M
3B9AD003	0:05:00-0:06:00	09/09/2020	10:39:57	Trial 1	60	205.799	4.64	1	319.44	2.44	3	318.56	52.68	4	324.6	SHR/NHsd	M
3B9AD004	0:00:00-0:01:00	25/08/2020	13:59:05	Trial 28	60	511.779	13.8	2	17.6	6	4	16.28	40.2	3	33.64	F344/DuCrl	M
3B9AD004	0:01:00-0:02:00	25/08/2020	13:59:05	Trial 28	60	289.956	8.88	3	88.6	7.36	5	87.2	43.64	3	108.92	F344/DuCrl	M
3B9AD004	0:02:00-0:03:00	25/08/2020	13:59:05	Trial 28	60	387.343	10.44	3	147.12	17.56	11	120.88	31	9	122.36	F344/DuCrl	M
3B9AD004	0:03:00-0:04:00	25/08/2020	13:59:05	Trial 28	60	149.102	1.36	1	184.8	8.84	2	183.16	49.72	2	193.44	F344/DuCrl	M
3B9AD004	0:04:00-0:05:00	25/08/2020	13:59:05	Trial 28	60	107.257	0	0	0	0	0	0	60	1	Inf	F344/DuCrl	M
3B9AD004	0:05:00-0:06:00	25/08/2020	13:59:05	Trial 28	60	332.648	19.24	4	312.6	8.64	6	311.08	32.08	3	341.04	F344/DuCrl	M
3B9AD006	0:00:00-0:01:00	09/09/2020	11:32:37	Trial 7	60	423.444	8	2	30.68	7.76	5	0	43.92	3	0.76	SHR/NHsd	F
3B9AD006	0:01:00-0:02:00	09/09/2020	11:32:37	Trial 7	60	317.589	8.68	4	93.76	5.28	6	93.12	45.32	2	104.52	SHR/NHsd	F
3B9AD006	0:02:00-0:03:00	09/09/2020	11:32:37	Trial 7	60	354.578	0	0	0	5.24	4	120	54.56	4	121.6	SHR/NHsd	F
3B9AD006	0:03:00-0:04:00	09/09/2020	11:32:37	Trial 7	60	331.316	1.84	1	226.32	6.32	6	195.04	51	6	197.44	SHR/NHsd	F
3B9AD006	0:04:00-0:05:00	09/09/2020	11:32:37	Trial 7	60	317.979	7.52	3	280.88	6.8	5	251.36	45.32	3	252.04	SHR/NHsd	F
3B9AD006	0:05:00-0:06:00	09/09/2020	11:32:37	Trial 7	60	173.231	4.12	1	312.76	2.48	4	308.8	53.04	3	Inf	SHR/NHsd	F
3B9AD011	0:00:00-0:01:00	17/09/2020	11:42:25	Trial 16	60	336.278	11.64	2	13.56	15.96	4	5.28	32.16	3	39.44	HXB10	M
3B9AD011	0:01:00-0:02:00	17/09/2020	11:42:25	Trial 16	60	390.424	15.04	1	Inf	7.72	4	75.08	37.08	3	76.88	HXB10	M
3B9AD011	0:02:00-0:03:00	17/09/2020	11:42:25	Trial 16	60	313.59	46.56	4	121.6	7.8	5	120	5.52	1	174.48	HXB10	M
3B9AD011	0:03:00-0:04:00	17/09/2020	11:42:25	Trial 16	60	206.928	16.72	1	Inf	2.72	3	219.48	40.4	2	Inf	HXB10	M
3B9AD011	0:04:00-0:05:00	17/09/2020	11:42:25	Trial 16	60	246.542	15.76	4	240.48	9.84	9	240	31.96	3	246.28	HXB10	M
3B9AD011	0:05:00-0:06:00	17/09/2020	11:42:25	Trial 16	60	210.271	0	0	0	3.56	1	319.12	56.32	2	322.76	HXB10	M
3B9AD016	0:00:00-0:01:00	25/08/2020	14:08:12	Trial 29	60	513.591	0	0	0	4.48	5	0	55.44	5	0.28	F344/DuCrl	M
3B9AD016	0:01:00-0:02:00	25/08/2020	14:08:12	Trial 29	60	283.613	5.44	3	97.56	25.56	8	66.36	28.56	5	67.4	F344/DuCrl	M
3B9AD016	0:02:00-0:03:00	25/08/2020	14:08:12	Trial 29	60	339.627	14.84	6	125.48	15.44	8	120	29.64	2	129.32	F344/DuCrl	M
3B9AD016	0:03:00-0:04:00	25/08/2020	14:08:12	Trial 29	60	259.909	13.36	2	Inf	11.24	4	189.4	35	3	190.92	F344/DuCrl	M
3B9AD016	0:04:00-0:05:00	25/08/2020	14:08:12	Trial 29	60	47.0949	0	0	0	0	0	0	60	1	Inf	F344/DuCrl	M
3B9AD016	0:05:00-0:06:00	25/08/2020	14:08:12	Trial 29	60	47.4261	0	0	0	0	0	0	60	1	Inf	F344/DuCrl	M
3B9AD01F	0:00:00-0:01:00	29/08/2020	12:30:42	Trial 33	60	583.199	7.12	2	24.32	7.6	7	6.32	44.76	6	7.76	LEW/Chrna3	F
3B9AD01F	0:01:00-0:02:00	29/08/2020	12:30:42	Trial 33	60	345.622	3.72	2	100.4	17.76	4	86.4	38.16	2	87.2	LEW/Chrna3	F
3B9AD01F	0:02:00-0:03:00	29/08/2020	12:30:42	Trial 33	60	406.967	25.04	3	126.68	6.48	5	125.72	28.36	2	140.56	LEW/Chrna3	F
3B9AD01F	0:03:00-0:04:00	29/08/2020	12:30:42	Trial 33	60	467.227	21.44	4	194.6	3.84	7	180	34.24	3	180.08	LEW/Chrna3	F
3B9AD01F	0:04:00-0:05:00	29/08/2020	12:30:42	Trial 33	60	242.01	4.92	1	Inf	17.6	13	253.4	35.36	9	260.56	LEW/Chrna3	F
3B9AD01F	0:05:00-0:06:00	29/08/2020	12:30:42	Trial 33	60	240.075	0	0	0	0.64	1	325.24	59.28	2	325.92	LEW/Chrna3	F
3B9AD020	0:00:00-0:01:00	09/09/2020	10:56:39	Trial 3	60	298.118	18.72	7	9.24	16.2	9	5.92	24.48	2	19.16	SHR/NHsd	M
3B9AD020	0:01:00-0:02:00	09/09/2020	10:56:39	Trial 3	60	312.326	15.96	2	100.64	10.08	6	62.56	33.16	5	63.76	SHR/NHsd	M
3B9AD020	0:02:00-0:03:00	09/09/2020	10:56:39	Trial 3	60	333.614	11.36	1	168.64	11.36	6	120	36.52	5	120.48	SHR/NHsd	M
3B9AD020	0:03:00-0:04:00	09/09/2020	10:56:39	Trial 3	60	328.065	23.92	2	216.8	2.24	4	191.16	33.72	3	191.64	SHR/NHsd	M
3B9AD020	0:04:00-0:05:00	09/09/2020	10:56:39	Trial 3	60	139.242	0	0	0	11.64	1	274.56	48.24	2	Inf	SHR/NHsd	M
3B9AD020	0:05:00-0:06:00	09/09/2020	10:56:39	Trial 3	60	161.252	0	0	0	0	0	0	60	1	Inf	SHR/NHsd	M
3B9AD023	0:00:00-0:01:00	22/08/2020	13:21:53	Trial 26	60	366.92	26.28	4	48.84	14.76	10	8.32	17.72	4	8.8	BN/NHsdMcwi	F
3B9AD023	0:01:00-0:02:00	22/08/2020	13:21:53	Trial 26	60	313.563	17.6	2	82.8	6.6	5	82.64	35.36	4	97.12	BN/NHsdMcwi	F
3B9AD023	0:02:00-0:03:00	22/08/2020	13:21:53	Trial 26	60	259.25	24.04	4	155.72	17.04	7	133.64	16.36	2	134.64	BN/NHsdMcwi	F
3B9AD023	0:03:00-0:04:00	22/08/2020	13:21:53	Trial 26	60	283.946	23.8	1	204.68	2.28	2	203.72	33.88	2	229.84	BN/NHsdMcwi	F
3B9AD023	0:04:00-0:05:00	22/08/2020	13:21:53	Trial 26	60	386.66	32.24	3	245.64	4.48	5	245.08	23.24	3	292.16	BN/NHsdMcwi	F
3B9AD023	0:05:00-0:06:00	22/08/2020	13:21:53	Trial 26	60	301.365	0.08	1	311.4	16.72	7	308.08	42.48	6	331.88	BN/NHsdMcwi	F
3B9AD025	0:00:00-0:01:00	29/08/2020	12:22:49	Trial 32	60	400.53	9.44	2	3.28	6.08	4	2.12	43.88	4	7.84	LEW/Chrna3	F
3B9AD025	0:01:00-0:02:00	29/08/2020	12:22:49	Trial 32	60	452.033	35.96	6	96.4	7.76	9	67.52	15.04	5	68.44	LEW/Chrna3	F
3B9AD025	0:02:00-0:03:00	29/08/2020	12:22:49	Trial 32	60	341.185	22.84	2	156.04	4.04	4	126.24	32.68	3	127.56	LEW/Chrna3	F
3B9AD025	0:03:00-0:04:00	29/08/2020	12:22:49	Trial 32	60	462.628	15.92	3	185.96	14.44	9	184.36	28.24	8	193.56	LEW/Chrna3	F
3B9AD025	0:04:00-0:05:00	29/08/2020	12:22:49	Trial 32	60	301.196	36.28	4	250.64	7.36	4	249.68	16.08	2	280.44	LEW/Chrna3	F
3B9AD025	0:05:00-0:06:00	29/08/2020	12:22:49	Trial 32	60	334.875	1.16	1	358.84	4.52	4	329.68	53.44	3	330.52	LEW/Chrna3	F
3B9AD028	0:00:00-0:01:00	12/09/2020	11:20:41	Trial 13	60	364.531	18.76	5	1.44	14.68	8	0	24.84	3	24.84	HXB10	F
3B9AD028	0:01:00-0:02:00	12/09/2020	11:20:41	Trial 13	60	261.561	23.16	2	75.12	8.28	8	67.24	27.44	7	70.04	HXB10	F
3B9AD028	0:02:00-0:03:00	12/09/2020	11:20:41	Trial 13	60	302.515	44.6	3	120.44	3.6	4	120	11.44	1	168.56	HXB10	F
3B9AD028	0:03:00-0:04:00	12/09/2020	11:20:41	Trial 13	60	301.824	0.6	1	215.68	15.92	5	188.16	42.76	4	218.44	HXB10	F
3B9AD028	0:04:00-0:05:00	12/09/2020	11:20:41	Trial 13	60	325.968	33.6	2	264.84	7.52	3	249.72	18.56	2	255.08	HXB10	F
3B9AD028	0:05:00-0:06:00	12/09/2020	11:20:41	Trial 13	60	312.656	17.44	4	308.2	9.52	7	307.36	32.32	3	311.84	HXB10	F
3B9AD02B	0:00:00-0:01:00	22/08/2020	13:30:26	Trial 27	60	488.15	21.28	5	5.8	8.88	10	4.64	29.4	5	14.08	BN/NHsdMcwi	F
3B9AD02B	0:01:00-0:02:00	22/08/2020	13:30:26	Trial 27	60	439.122	27.92	3	66.36	15.68	8	60	15.4	4	91.68	BN/NHsdMcwi	F
3B9AD02B	0:02:00-0:03:00	22/08/2020	13:30:26	Trial 27	60	322.885	12.08	2	132.08	26.84	6	130.84	20.64	5	155.24	BN/NHsdMcwi	F
3B9AD02B	0:03:00-0:04:00	22/08/2020	13:30:26	Trial 27	60	307.301	15.36	2	184.04	3.76	5	183.76	40.4	4	194.88	BN/NHsdMcwi	F
3B9AD02B	0:04:00-0:05:00	22/08/2020	13:30:26	Trial 27	60	378.088	27.16	3	260.92	10.68	5	255.4	22	3	273.88	BN/NHsdMcwi	F
3B9AD02B	0:05:00-0:06:00	22/08/2020	13:30:26	Trial 27	60	241.224	0	0	0	11.52	3	316.36	48.16	6	317.4	BN/NHsdMcwi	F
3B9AD02D	0:00:00-0:01:00	10/09/2020	13:42:01	Trial 9	60	478.934	15.84	3	3.72	11.48	6	3.16	32.32	4	6.64	F344/DuCrl	F
3B9AD02D	0:01:00-0:02:00	10/09/2020	13:42:01	Trial 9	60	468.202	26.92	5	60.4	7.12	9	60	25.2	4	86.56	F344/DuCrl	F
3B9AD02D	0:02:00-0:03:00	10/09/2020	13:42:01	Trial 9	60	95.5333	0	0	0	0	0	0	60	1	Inf	F344/DuCrl	F
3B9AD02D	0:03:00-0:04:00	10/09/2020	13:42:01	Trial 9	60	282.194	5	3	198.92	26.8	7	197.12	27.52	6	210.2	F344/DuCrl	F
3B9AD02D	0:04:00-0:05:00	10/09/2020	13:42:01	Trial 9	60	317.436	17.6	4	246.32	26.28	6	245.2	16	3	261.4	F344/DuCrl	F
3B9AD02D	0:05:00-0:06:00	10/09/2020	13:42:01	Trial 9	60	358.644	1.6	1	339.08	11.36	6	300.64	46.2	4	302.68	F344/DuCrl	F
3B9AD03A	0:00:00-0:01:00	09/09/2020	11:23:41	Trial 6	60	557.864	29.44	6	1.08	8.76	10	0	21.36	4	2.04	SHR/NHsd	F
3B9AD03A	0:01:00-0:02:00	09/09/2020	11:23:41	Trial 6	60	384.569	25.12	6	73.56	10.24	7	61.44	24	3	63.16	SHR/NHsd	F
3B9AD03A	0:02:00-0:03:00	09/09/2020	11:23:41	Trial 6	60	468.574	21.28	4	134.24	10.2	10	122.64	27.36	5	125.6	SHR/NHsd	F
3B9AD03A	0:03:00-0:04:00	09/09/2020	11:23:41	Trial 6	60	411.841	16.52	3	190.24	7	6	189.72	36.36	3	202.84	SHR/NHsd	F
3B9AD03A	0:04:00-0:05:00	09/09/2020	11:23:41	Trial 6	60	624.396	33.88	5	259.68	12.08	8	242.84	13.8	4	243.4	SHR/NHsd	F
3B9AD03A	0:05:00-0:06:00	09/09/2020	11:23:41	Trial 6	60	404.373	4.72	1	353.84	13.56	6	307.76	41.12	5	310.52	SHR/NHsd	F
3B9AD03E	0:00:00-0:01:00	12/09/2020	11:29:03	Trial 14	60	331.794	31.68	3	0.84	6.6	5	0	21.2	2	30.32	HXB10	F
3B9AD03E	0:01:00-0:02:00	12/09/2020	11:29:03	Trial 14	60	361.536	17.2	2	83.12	9.88	4	67.68	32.04	5	69.64	HXB10	F
3B9AD03E	0:02:00-0:03:00	12/09/2020	11:29:03	Trial 14	60	242.553	6.8	2	127.96	12.72	6	121.6	39.52	3	143.48	HXB10	F
3B9AD03E	0:03:00-0:04:00	12/09/2020	11:29:03	Trial 14	60	331.966	39.44	3	183.68	7.96	9	180.08	11.28	1	228.72	HXB10	F
3B9AD03E	0:04:00-0:05:00	12/09/2020	11:29:03	Trial 14	60	280.091	24.92	3	272.32	5.92	3	243.32	28.68	5	246.6	HXB10	F
3B9AD03E	0:05:00-0:06:00	12/09/2020	11:29:03	Trial 14	60	186.418	1.08	1	Inf	4.96	2	301.16	53.8	1	302.44	HXB10	F
3B9AD03F	0:00:00-0:01:00	25/08/2020	14:26:00	Trial 31	60	483.438	5.32	2	5.76	11.36	11	5.36	42.32	8	7.8	F344/DuCrl	F
3B9AD03F	0:01:00-0:02:00	25/08/2020	14:26:00	Trial 31	60	320.357	12.16	5	65.48	7.28	9	60.08	40.2	5	Inf	F344/DuCrl	F
3B9AD03F	0:02:00-0:03:00	25/08/2020	14:26:00	Trial 31	60	318.203	14.6	4	144.84	16.56	9	124.08	27.84	5	125.68	F344/DuCrl	F
3B9AD03F	0:03:00-0:04:00	25/08/2020	14:26:00	Trial 31	60	50.0761	0	0	0	0	0	0	60	1	Inf	F344/DuCrl	F
3B9AD03F	0:04:00-0:05:00	25/08/2020	14:26:00	Trial 31	60	136.791	0	0	0	4.4	1	295.56	55.48	1	Inf	F344/DuCrl	F
3B9AD03F	0:05:00-0:06:00	25/08/2020	14:26:00	Trial 31	60	237.474	0	0	0	18.52	4	319.12	41.24	4	324.4	F344/DuCrl	F
3B9AD043	0:00:00-0:01:00	30/12/2020	14:52:21	Trial 24	60	341.237	7.08	1	34.52	7.56	3	17.88	45.2	3	Inf	LEXF1C/Stm	M
3B9AD043	0:01:00-0:02:00	30/12/2020	14:52:21	Trial 24	60	72.0459	0	0	0	0	0	0	60	1	Inf	LEXF1C/Stm	M
3B9AD043	0:02:00-0:03:00	30/12/2020	14:52:21	Trial 24	60	169.399	0	0	0	1.88	1	172.28	58.04	2	174.16	LEXF1C/Stm	M
3B9AD043	0:03:00-0:04:00	30/12/2020	14:52:21	Trial 24	60	345.346	4.36	3	184.84	14.16	6	184.24	40.76	4	193.56	LEXF1C/Stm	M
3B9AD043	0:04:00-0:05:00	30/12/2020	14:52:21	Trial 24	60	295.894	18.24	3	262.08	10.2	6	247.8	30.08	3	248.48	LEXF1C/Stm	M
3B9AD043	0:05:00-0:06:00	30/12/2020	14:52:21	Trial 24	60	333.762	0	0	0	10.48	7	303.68	45.52	9	305.6	LEXF1C/Stm	M
3B9AD04E	0:00:00-0:01:00	30/12/2020	15:07:36	Trial 26	60	564.012	14.12	3	24.12	10.32	7	0.68	35.24	5	2.36	LEXF1C/Stm	M
3B9AD04E	0:01:00-0:02:00	30/12/2020	15:07:36	Trial 26	60	277.842	19.72	3	69.96	11.48	4	68.6	28.32	2	Inf	LEXF1C/Stm	M
3B9AD04E	0:02:00-0:03:00	30/12/2020	15:07:36	Trial 26	60	271.247	1.2	1	Inf	5.4	2	121.2	53.36	2	123.24	LEXF1C/Stm	M
3B9AD04E	0:03:00-0:04:00	30/12/2020	15:07:36	Trial 26	60	179.037	0	0	0	1.76	1	229.6	58.16	2	231.4	LEXF1C/Stm	M
3B9AD04E	0:04:00-0:05:00	30/12/2020	15:07:36	Trial 26	60	245.273	18.2	2	257.84	17.56	5	253.36	23.16	3	Inf	LEXF1C/Stm	M
3B9AD04E	0:05:00-0:06:00	30/12/2020	15:07:36	Trial 26	60	342.342	5.04	1	Inf	9.2	2	305.04	45.64	2	306.72	LEXF1C/Stm	M
3B9AD05A	0:00:00-0:01:00	28/11/2020	16:40:58	Trial 20	58.64	316.472	1.28	1	10.56	4.84	3	9.52	51.12	5	Inf	F344/DuCrl	M
3B9AD05A	0:01:00-0:02:00	28/11/2020	16:40:58	Trial 20	59	461.913	21.56	4	76.08	7.16	7	63.44	30.2	6	64.2	F344/DuCrl	M
3B9AD05A	0:02:00-0:03:00	28/11/2020	16:40:58	Trial 20	60	284.412	21.32	2	178.32	8.28	13	140.08	29.84	11	143.32	F344/DuCrl	M
3B9AD05A	0:03:00-0:04:00	28/11/2020	16:40:58	Trial 20	60	346.984	1.2	2	183.64	12.52	9	180	45.2	7	191.12	F344/DuCrl	M
3B9AD05A	0:04:00-0:05:00	28/11/2020	16:40:58	Trial 20	60	274.709	13.64	1	244.28	6.32	3	243.08	39.88	2	Inf	F344/DuCrl	M
3B9AD05A	0:05:00-0:06:00	28/11/2020	16:40:58	Trial 20	60	299.985	40	5	301.12	9.36	6	300	10.36	1	349.64	F344/DuCrl	M
3B9AD076	0:00:00-0:01:00	30/12/2020	14:59:51	Trial 25	60	514.198	7.08	2	9.32	12.08	6	6.08	40.52	5	16.8	LEXF1C/Stm	M
3B9AD076	0:01:00-0:02:00	30/12/2020	14:59:51	Trial 25	60	273.677	0	0	0	1.24	1	88.12	58.72	2	89.36	LEXF1C/Stm	M
3B9AD076	0:02:00-0:03:00	30/12/2020	14:59:51	Trial 25	60	280.108	17.4	3	121.6	13.76	5	121.24	28.2	2	Inf	LEXF1C/Stm	M
3B9AD076	0:03:00-0:04:00	30/12/2020	14:59:51	Trial 25	60	267.481	4.2	4	204.96	22.12	6	180	32.76	2	187.84	LEXF1C/Stm	M
3B9AD076	0:04:00-0:05:00	30/12/2020	14:59:51	Trial 25	60	218.092	1.88	1	247.88	9.24	3	244.24	48.6	3	251.16	LEXF1C/Stm	M
3B9AD076	0:05:00-0:06:00	30/12/2020	14:59:51	Trial 25	60	140.425	8.4	1	350.2	5.84	2	345.68	45.64	1	Inf	LEXF1C/Stm	M
3B9AD095	0:00:00-0:01:00	30/12/2020	15:14:44	Trial 27	60	475.675	6.76	1	30.76	12.48	5	6.96	40.48	5	9.72	LEXF1C/Stm	M
3B9AD095	0:01:00-0:02:00	30/12/2020	15:14:44	Trial 27	60	323.62	11.24	2	66.24	6.2	5	66.16	42.12	4	99.56	LEXF1C/Stm	M
3B9AD095	0:02:00-0:03:00	30/12/2020	15:14:44	Trial 27	60	202.21	0	0	0	1.04	1	165.8	58.96	2	166.84	LEXF1C/Stm	M
3B9AD095	0:03:00-0:04:00	30/12/2020	15:14:44	Trial 27	60	269.969	11.64	4	182.56	13.16	8	181.64	33.56	3	196.68	LEXF1C/Stm	M
3B9AD095	0:04:00-0:05:00	30/12/2020	15:14:44	Trial 27	60	256.286	0	0	0	1.24	3	252.24	58.64	3	252.88	LEXF1C/Stm	M
3B9AD095	0:05:00-0:06:00	30/12/2020	15:14:44	Trial 27	60	125.61	0	0	0	2.12	2	300	57.72	2	301.56	LEXF1C/Stm	M
3B9AD0AD	0:00:00-0:01:00	18/11/2020	10:06:03	Trial 19	60	110.701	0.04	1	Inf	5.6	1	0.08	54.32	1	5.68	HXB31	M
3B9AD0AD	0:01:00-0:02:00	18/11/2020	10:06:03	Trial 19	60	271.977	1.92	2	76.84	24.24	5	72.24	32.8	5	82.36	HXB31	M
3B9AD0AD	0:02:00-0:03:00	18/11/2020	10:06:03	Trial 19	60	305.441	1.52	1	165.32	14.72	4	138.52	42.52	4	147.96	HXB31	M
3B9AD0AD	0:03:00-0:04:00	18/11/2020	10:06:03	Trial 19	60	107.592	0	0	0	0	0	0	60	1	Inf	HXB31	M
3B9AD0AD	0:04:00-0:05:00	18/11/2020	10:06:03	Trial 19	60	32.0107	0	0	0	0	0	0	60	1	Inf	HXB31	M
3B9AD0AD	0:05:00-0:06:00	18/11/2020	10:06:03	Trial 19	60	173.024	0	0	0	1.36	1	354.16	58.6	2	355.52	HXB31	M
3B9AD0B3	0:00:00-0:01:00	17/09/2020	11:32:44	Trial 15	60	223.106	0	0	0	0	0	0	60	1	Inf	HXB10	M
3B9AD0B3	0:01:00-0:02:00	17/09/2020	11:32:44	Trial 15	60	336.53	17.92	2	73.76	5.8	6	68.32	34.2	5	90.36	HXB10	M
3B9AD0B3	0:02:00-0:03:00	17/09/2020	11:32:44	Trial 15	60	312.445	27.56	3	124.84	7.56	5	123.4	24.32	2	127.16	HXB10	M
3B9AD0B3	0:03:00-0:04:00	17/09/2020	11:32:44	Trial 15	60	273.089	23.84	3	189.32	4.68	4	188.52	31.04	3	204.76	HXB10	M
3B9AD0B3	0:04:00-0:05:00	17/09/2020	11:32:44	Trial 15	60	304.51	46.68	3	250.92	2.56	3	250.56	10.48	1	Inf	HXB10	M
3B9AD0B3	0:05:00-0:06:00	17/09/2020	11:32:44	Trial 15	60	283.974	10.72	3	306.24	10.44	5	300.8	38.12	3	313.96	HXB10	M
3B9AD0B5	0:00:00-0:01:00	12/09/2020	11:00:37	Trial 11	60	324.179	14.24	2	28.88	11.6	3	19.72	33.96	2	34.8	HXB10	M
3B9AD0B5	0:01:00-0:02:00	12/09/2020	11:00:37	Trial 11	60	325.366	31.4	4	69.28	12	5	68.12	16.28	2	99.24	HXB10	M
3B9AD0B5	0:02:00-0:03:00	12/09/2020	11:00:37	Trial 11	60	259.854	31.8	4	138.48	9.04	5	135	18.6	2	Inf	HXB10	M
3B9AD0B5	0:03:00-0:04:00	12/09/2020	11:00:37	Trial 11	60	271.648	27.04	2	211.92	4.52	5	187.2	27.52	2	189.2	HXB10	M
3B9AD0B5	0:04:00-0:05:00	12/09/2020	11:00:37	Trial 11	60	321.519	40.04	3	272.08	4.76	3	253.64	14.88	1	254.88	HXB10	M
3B9AD0B5	0:05:00-0:06:00	12/09/2020	11:00:37	Trial 11	60	261.514	9.28	1	Inf	3.72	4	309.32	46.48	3	310.88	HXB10	M
3B9AD0EF	0:00:00-0:01:00	17/09/2020	11:51:51	Trial 17	60	264.142	0	0	0	3.2	3	17.8	56.2	4	Inf	HXB10	F
3B9AD0EF	0:01:00-0:02:00	17/09/2020	11:51:51	Trial 17	60	218.105	0	0	0	17.04	2	87.32	42.56	3	Inf	HXB10	F
3B9AD0EF	0:02:00-0:03:00	17/09/2020	11:51:51	Trial 17	60	220.911	5.88	2	137.16	8.08	3	135.44	45.6	3	Inf	HXB10	F
3B9AD0EF	0:03:00-0:04:00	17/09/2020	11:51:51	Trial 17	60	228.601	26.12	7	216.32	3.92	4	196.28	28.96	2	196.64	HXB10	F
3B9AD0EF	0:04:00-0:05:00	17/09/2020	11:51:51	Trial 17	60	243.506	29.64	1	268.04	14.52	3	245.84	15.56	3	Inf	HXB10	F
3B9AD0EF	0:05:00-0:06:00	17/09/2020	11:51:51	Trial 17	60	222.236	20.8	2	312.84	1.92	3	312.24	37	3	Inf	HXB10	F
3B9AD213	0:00:00-0:01:00	27/05/2021	11:11:57	Trial 55	60	386.779	24.36	6	2.76	12.88	10	1.88	22.16	3	10.88	HXB18	M
3B9AD213	0:01:00-0:02:00	27/05/2021	11:11:57	Trial 55	60	365.753	12.72	3	66.32	15.2	10	65.56	31.24	6	74.52	HXB18	M
3B9AD213	0:02:00-0:03:00	27/05/2021	11:11:57	Trial 55	60	342.266	5.12	3	164.72	3.88	3	163.76	50.6	2	173.08	HXB18	M
3B9AD213	0:03:00-0:04:00	27/05/2021	11:11:57	Trial 55	60	248.973	0.32	2	185.28	2.72	2	183.64	56.16	2	187.44	HXB18	M
3B9AD213	0:04:00-0:05:00	27/05/2021	11:11:57	Trial 55	60	257.832	3.64	2	294.28	7.92	4	273.36	46.84	3	276.64	HXB18	M
3B9AD213	0:05:00-0:06:00	27/05/2021	11:11:57	Trial 55	60	391.531	36.4	2	322.88	4.36	2	320.72	19.16	1	340.84	HXB18	M
3B9AD299	0:00:00-0:01:00	08/03/2021	12:54:40	Trial 47	60	630.602	26	6	4.48	11.56	10	0	21.92	4	0.28	LE/Stm	F
3B9AD299	0:01:00-0:02:00	08/03/2021	12:54:40	Trial 47	60	441.538	25.48	3	80.76	8.08	5	66.64	25.96	3	70.08	LE/Stm	F
3B9AD299	0:02:00-0:03:00	08/03/2021	12:54:40	Trial 47	60	424.103	6.76	2	147.36	4.64	5	132.32	48.36	4	134.52	LE/Stm	F
3B9AD299	0:03:00-0:04:00	08/03/2021	12:54:40	Trial 47	60	507.695	24.84	2	196.2	1.6	4	196.08	33.2	4	222.12	LE/Stm	F
3B9AD299	0:04:00-0:05:00	08/03/2021	12:54:40	Trial 47	60	277.211	3	1	253.04	3.72	3	250.64	52.96	2	Inf	LE/Stm	F
3B9AD299	0:05:00-0:06:00	08/03/2021	12:54:40	Trial 47	60	431.386	0.48	1	302.8	5	5	301.08	54.28	5	304.56	LE/Stm	F
3B9AD2A3	0:00:00-0:01:00	08/03/2021	12:37:21	Trial 45	60	219.876	0	0	0	0	0	0	60	1	Inf	LE/Stm	M
3B9AD2A3	0:01:00-0:02:00	08/03/2021	12:37:21	Trial 45	60	369.959	17.64	2	99.8	22.36	5	69.6	19.28	2	Inf	LE/Stm	M
3B9AD2A3	0:02:00-0:03:00	08/03/2021	12:37:21	Trial 45	60	414.793	0	0	0	1	2	120	58.96	2	120.28	LE/Stm	M
3B9AD2A3	0:03:00-0:04:00	08/03/2021	12:37:21	Trial 45	60	374.752	17.32	3	195.68	7.72	6	190.68	34.24	3	Inf	LE/Stm	M
3B9AD2A3	0:04:00-0:05:00	08/03/2021	12:37:21	Trial 45	60	409.912	14.8	1	285.2	3.2	2	272.6	41.96	2	274.04	LE/Stm	M
3B9AD2A3	0:05:00-0:06:00	08/03/2021	12:37:21	Trial 45	60	186.789	12.44	1	Inf	0.52	1	312.44	47	1	Inf	LE/Stm	M
3B9AD2A5	0:00:00-0:01:00	04/03/2021	10:20:44	Trial 33	60	544.665	18.36	6	19.2	15	12	5.48	25.84	8	5.92	LEXF1C/Stm	M
3B9AD2A5	0:01:00-0:02:00	04/03/2021	10:20:44	Trial 33	60	464.027	15.6	2	110.48	14.28	6	67.04	29.84	5	69.96	LEXF1C/Stm	M
3B9AD2A5	0:02:00-0:03:00	04/03/2021	10:20:44	Trial 33	60	337.775	2.16	1	138.56	9.84	4	127.6	47.92	4	128.92	LEXF1C/Stm	M
3B9AD2A5	0:03:00-0:04:00	04/03/2021	10:20:44	Trial 33	60	216.05	4.52	1	206.04	6.2	4	200.4	48.92	3	Inf	LEXF1C/Stm	M
3B9AD2A5	0:04:00-0:05:00	04/03/2021	10:20:44	Trial 33	60	150.07	11.6	1	288.4	0.72	1	287.68	47.64	1	Inf	LEXF1C/Stm	M
3B9AD2A5	0:05:00-0:06:00	04/03/2021	10:20:44	Trial 33	60	353.187	23.56	3	325.68	10.8	6	305.6	25.32	3	306.44	LEXF1C/Stm	M
3B9AD2B2	0:00:00-0:01:00	08/03/2021	12:17:08	Trial 43	60	372.057	5.2	3	33.44	8.92	5	16.24	45.44	3	17.28	FXLE15/Stm	F
3B9AD2B2	0:01:00-0:02:00	08/03/2021	12:17:08	Trial 43	60	308.519	0	0	0	6.4	5	92.68	52.08	5	94.2	FXLE15/Stm	F
3B9AD2B2	0:02:00-0:03:00	08/03/2021	12:17:08	Trial 43	60	358.587	11.76	3	124.72	9.76	7	124.64	37.36	4	131.8	FXLE15/Stm	F
3B9AD2B2	0:03:00-0:04:00	08/03/2021	12:17:08	Trial 43	60	172.417	0	0	0	1.16	1	203.32	58.76	2	204.52	FXLE15/Stm	F
3B9AD2B2	0:04:00-0:05:00	08/03/2021	12:17:08	Trial 43	60	172.12	3.28	1	296.12	1.72	3	243.48	54.76	2	244.16	FXLE15/Stm	F
3B9AD2B2	0:05:00-0:06:00	08/03/2021	12:17:08	Trial 43	60	225.577	19.08	7	303.16	10.76	6	300	27.56	1	324.88	FXLE15/Stm	F
3B9AD2BD	0:00:00-0:01:00	08/03/2021	11:59:10	Trial 41	60	316.004	3.68	2	1.12	5	4	0	51.08	2	6.24	FXLE15/Stm	M
3B9AD2BD	0:01:00-0:02:00	08/03/2021	11:59:10	Trial 41	60	379.112	25.16	2	71.8	6.36	4	69.36	27.72	3	Inf	FXLE15/Stm	M
3B9AD2BD	0:02:00-0:03:00	08/03/2021	11:59:10	Trial 41	60	330.201	2.68	1	152.52	6.24	3	152	50.84	3	157.6	FXLE15/Stm	M
3B9AD2BD	0:03:00-0:04:00	08/03/2021	11:59:10	Trial 41	60	174.362	0	0	0	0	0	0	60	1	Inf	FXLE15/Stm	M
3B9AD2BD	0:04:00-0:05:00	08/03/2021	11:59:10	Trial 41	60	152.057	0	0	0	0	0	0	60	1	Inf	FXLE15/Stm	M
3B9AD2BD	0:05:00-0:06:00	08/03/2021	11:59:10	Trial 41	60	262.141	0	0	0	1.04	1	320.2	58.92	2	321.24	FXLE15/Stm	M
3B9AD2CB	0:00:00-0:01:00	08/03/2021	12:45:08	Trial 46	60	453.974	9.68	3	6.12	11.88	6	0	38.24	3	0.56	LE/Stm	M
3B9AD2CB	0:01:00-0:02:00	08/03/2021	12:45:08	Trial 46	60	485.862	8.12	4	93.92	6.8	5	65.68	44.28	4	67.88	LE/Stm	M
3B9AD2CB	0:02:00-0:03:00	08/03/2021	12:45:08	Trial 46	60	467.082	22.64	2	152.08	9	5	121.12	28.08	4	122.24	LE/Stm	M
3B9AD2CB	0:03:00-0:04:00	08/03/2021	12:45:08	Trial 46	60	282.604	0	0	0	2.2	2	183.2	57	4	195.88	LE/Stm	M
3B9AD2CB	0:04:00-0:05:00	08/03/2021	12:45:08	Trial 46	60	356.677	7.16	3	263.8	5.2	7	263.16	46.88	5	265.12	LE/Stm	M
3B9AD2CB	0:05:00-0:06:00	08/03/2021	12:45:08	Trial 46	60	430.394	28.32	3	317.96	4.52	5	305.08	27.04	3	305.88	LE/Stm	M
3B9AD2CC	0:00:00-0:01:00	08/03/2021	12:08:07	Trial 42	60	472.316	14.24	5	12.96	24.48	12	0	19.52	6	0.12	FXLE15/Stm	M
3B9AD2CC	0:01:00-0:02:00	08/03/2021	12:08:07	Trial 42	60	360.442	4.68	3	60.56	8.2	6	60	46.48	3	65.64	FXLE15/Stm	M
3B9AD2CC	0:02:00-0:03:00	08/03/2021	12:08:07	Trial 42	60	293.386	0	0	0	8.88	2	127.92	50.96	2	132.24	FXLE15/Stm	M
3B9AD2CC	0:03:00-0:04:00	08/03/2021	12:08:07	Trial 42	60	212.906	6.04	4	182.96	22.92	7	180	29.52	2	203.48	FXLE15/Stm	M
3B9AD2CC	0:04:00-0:05:00	08/03/2021	12:08:07	Trial 42	60	166.459	0	0	0	0	0	0	60	1	Inf	FXLE15/Stm	M
3B9AD2CC	0:05:00-0:06:00	08/03/2021	12:08:07	Trial 42	60	144.825	3.6	1	353.92	5.08	2	351.24	51.16	1	Inf	FXLE15/Stm	M
3B9AD2D3	0:00:00-0:01:00	04/03/2021	10:12:47	Trial 32	60	636.573	24.12	4	15.24	13.6	9	0.32	22.12	6	1.6	LEXF1C/Stm	M
3B9AD2D3	0:01:00-0:02:00	04/03/2021	10:12:47	Trial 32	60	271.373	7.08	1	Inf	0.84	2	69.88	52.04	2	Inf	LEXF1C/Stm	M
3B9AD2D3	0:02:00-0:03:00	04/03/2021	10:12:47	Trial 32	60	208.68	0	0	0	1.36	1	167.88	58	4	169.32	LEXF1C/Stm	M
3B9AD2D3	0:03:00-0:04:00	04/03/2021	10:12:47	Trial 32	60	334.661	26.2	1	201.28	12.56	4	182.96	20.6	4	190.56	LEXF1C/Stm	M
3B9AD2D3	0:04:00-0:05:00	04/03/2021	10:12:47	Trial 32	60	353.851	16.72	2	282.04	4.12	3	256.76	38.96	2	258.8	LEXF1C/Stm	M
3B9AD2D3	0:05:00-0:06:00	04/03/2021	10:12:47	Trial 32	60	317.458	15.48	2	309.44	3.16	3	308.16	41.32	2	317.96	LEXF1C/Stm	M
3B9AD2D4	0:00:00-0:01:00	04/03/2021	11:09:18	Trial 40	60	470.815	18.6	3	4.52	9.48	6	4.12	31.72	4	12.56	LEXF1C/Stm	F
3B9AD2D4	0:01:00-0:02:00	04/03/2021	11:09:18	Trial 40	60	266.734	9.84	2	95.6	6.6	3	95.24	43.28	2	101.16	LEXF1C/Stm	F
3B9AD2D4	0:02:00-0:03:00	04/03/2021	11:09:18	Trial 40	60	383.486	15.96	2	126.08	9.96	3	124.8	34	2	138.64	LEXF1C/Stm	F
3B9AD2D4	0:03:00-0:04:00	04/03/2021	11:09:18	Trial 40	60	67.1757	0	0	0	0	0	0	60	1	Inf	LEXF1C/Stm	F
3B9AD2D4	0:04:00-0:05:00	04/03/2021	11:09:18	Trial 40	60	209.453	0	0	0	1.44	1	287.68	58.48	2	289.16	LEXF1C/Stm	F
3B9AD2D4	0:05:00-0:06:00	04/03/2021	11:09:18	Trial 40	60	291.693	23.76	2	325.52	5.76	4	303.28	30.24	3	304.8	LEXF1C/Stm	F
3B9AD2D5	0:00:00-0:01:00	04/03/2021	10:04:06	Trial 31	60	390.68	0.92	1	Inf	2.32	2	0.92	56.68	2	2.24	LEXF1C/Stm	M
3B9AD2D5	0:01:00-0:02:00	04/03/2021	10:04:06	Trial 31	60	206.663	0	0	0	1.72	1	72	58.2	2	73.72	LEXF1C/Stm	M
3B9AD2D5	0:02:00-0:03:00	04/03/2021	10:04:06	Trial 31	60	103.313	0	0	0	0	0	0	60	1	Inf	LEXF1C/Stm	M
3B9AD2D5	0:03:00-0:04:00	04/03/2021	10:04:06	Trial 31	60	291.967	13.64	2	183.8	4.76	4	183.4	41.44	2	Inf	LEXF1C/Stm	M
3B9AD2D5	0:04:00-0:05:00	04/03/2021	10:04:06	Trial 31	60	303.179	41.52	3	240.44	5.2	5	240	13	1	260.12	LEXF1C/Stm	M
3B9AD2D5	0:05:00-0:06:00	04/03/2021	10:04:06	Trial 31	60	368.505	22.92	2	Inf	9.96	4	302.8	27	2	303.12	LEXF1C/Stm	M
3B9AD2D8	0:00:00-0:01:00	04/03/2021	11:02:11	Trial 39	60	476.214	15.28	3	5.44	16.8	7	0	27.36	4	0.44	LEXF1C/Stm	F
3B9AD2D8	0:01:00-0:02:00	04/03/2021	11:02:11	Trial 39	60	260.109	0.92	2	92.2	7.8	4	91.72	50.96	3	97.08	LEXF1C/Stm	F
3B9AD2D8	0:02:00-0:03:00	04/03/2021	11:02:11	Trial 39	60	101.335	0	0	0	0	0	0	60	1	Inf	LEXF1C/Stm	F
3B9AD2D8	0:03:00-0:04:00	04/03/2021	11:02:11	Trial 39	60	192.263	24.28	4	210.44	17.28	4	198.16	18.16	1	Inf	LEXF1C/Stm	F
3B9AD2D8	0:04:00-0:05:00	04/03/2021	11:02:11	Trial 39	60	352.356	16.32	4	247.84	15.64	6	246.12	27.48	3	249.72	LEXF1C/Stm	F
3B9AD2D8	0:05:00-0:06:00	04/03/2021	11:02:11	Trial 39	60	244.621	28.64	1	329.36	3.04	2	328.28	28.24	1	Inf	LEXF1C/Stm	F
3B9AD2D9	0:00:00-0:01:00	04/03/2021	10:38:43	Trial 35	60	660.824	21.68	4	17.76	12.28	10	2.04	25.8	7	2.64	LEXF1C/Stm	F
3B9AD2D9	0:01:00-0:02:00	04/03/2021	10:38:43	Trial 35	60	499.462	11.64	6	102.24	10.64	11	61.36	36.6	6	62.32	LEXF1C/Stm	F
3B9AD2D9	0:02:00-0:03:00	04/03/2021	10:38:43	Trial 35	60	348.165	4.24	1	160.96	15.64	5	120	39.56	5	121.08	LEXF1C/Stm	F
3B9AD2D9	0:03:00-0:04:00	04/03/2021	10:38:43	Trial 35	60	285.522	15.56	2	224.36	3.52	2	197.28	40.72	2	200.44	LEXF1C/Stm	F
3B9AD2D9	0:04:00-0:05:00	04/03/2021	10:38:43	Trial 35	60	296.817	5.32	1	Inf	7.28	3	245.32	47.28	3	250.96	LEXF1C/Stm	F
3B9AD2D9	0:05:00-0:06:00	04/03/2021	10:38:43	Trial 35	60	307.374	15.12	1	332.84	3.52	3	325.84	41.08	3	326.56	LEXF1C/Stm	F
3B9AD2DB	0:00:00-0:01:00	04/03/2021	10:54:17	Trial 38	60	214.888	0	0	0	0.24	1	12.48	59.28	6	Inf	LEXF1C/Stm	F
3B9AD2DB	0:01:00-0:02:00	04/03/2021	10:54:17	Trial 38	60	99.3141	0	0	0	0	0	0	60	1	Inf	LEXF1C/Stm	F
3B9AD2DB	0:02:00-0:03:00	04/03/2021	10:54:17	Trial 38	60	201.293	0	0	0	4.12	1	155.96	55.88	2	160.08	LEXF1C/Stm	F
3B9AD2DB	0:03:00-0:04:00	04/03/2021	10:54:17	Trial 38	60	194.947	0	0	0	1.56	1	183.88	58.28	2	185.44	LEXF1C/Stm	F
3B9AD2DB	0:04:00-0:05:00	04/03/2021	10:54:17	Trial 38	60	117.499	0	0	0	0	0	0	60	1	Inf	LEXF1C/Stm	F
3B9AD2DB	0:05:00-0:06:00	04/03/2021	10:54:17	Trial 38	60	45.8798	0	0	0	0	0	0	60	1	Inf	LEXF1C/Stm	F
3B9AD2DE	0:00:00-0:01:00	08/03/2021	13:05:27	Trial 48	60	576.006	32.24	6	3.44	8.8	8	0.2	18.64	3	11.4	LE/Stm	F
3B9AD2DE	0:01:00-0:02:00	08/03/2021	13:05:27	Trial 48	60	465.057	17.04	5	62.6	12.4	8	62.08	29.92	4	77.64	LE/Stm	F
3B9AD2DE	0:02:00-0:03:00	08/03/2021	13:05:27	Trial 48	60	446.333	20.24	3	125.32	4.56	5	124.96	34.96	3	171.56	LE/Stm	F
3B9AD2DE	0:03:00-0:04:00	08/03/2021	13:05:27	Trial 48	60	519.995	27.4	5	189.12	7.64	9	180.8	23.68	6	181.2	LE/Stm	F
3B9AD2DE	0:04:00-0:05:00	08/03/2021	13:05:27	Trial 48	60	404.717	22.92	3	241.4	2.48	6	241.2	34.04	4	271.12	LE/Stm	F
3B9AD2DE	0:05:00-0:06:00	08/03/2021	13:05:27	Trial 48	60	337.981	5.28	1	303.6	4.64	4	303.48	49.92	4	311.72	LE/Stm	F
3B9AD2E5	0:00:00-0:01:00	04/03/2021	10:28:03	Trial 34	60	448.567	20.16	5	5.68	9.32	8	4.48	30.24	3	14.96	LEXF1C/Stm	M
3B9AD2E5	0:01:00-0:02:00	04/03/2021	10:28:03	Trial 34	60	348.865	2.24	1	83.4	14.16	10	61	42.08	6	61.88	LEXF1C/Stm	M
3B9AD2E5	0:02:00-0:03:00	04/03/2021	10:28:03	Trial 34	60	287.981	12.36	5	147.52	8.76	6	147.36	38.44	3	162.36	LEXF1C/Stm	M
3B9AD2E5	0:03:00-0:04:00	04/03/2021	10:28:03	Trial 34	60	108.031	0	0	0	0	0	0	60	1	Inf	LEXF1C/Stm	M
3B9AD2E5	0:04:00-0:05:00	04/03/2021	10:28:03	Trial 34	60	105.675	0	0	0	0	0	0	60	1	Inf	LEXF1C/Stm	M
3B9AD2E5	0:05:00-0:06:00	04/03/2021	10:28:03	Trial 34	60	74.1507	0	0	0	0	0	0	60	1	Inf	LEXF1C/Stm	M
3B9AD2E8	0:00:00-0:01:00	08/03/2021	12:27:12	Trial 44	60	435.93	0.8	1	26.76	17.92	4	0	40.88	3	6.16	FXLE15/Stm	F
3B9AD2E8	0:01:00-0:02:00	08/03/2021	12:27:12	Trial 44	60	267.147	1.08	2	60.92	16.12	6	60.2	41.52	7	67.64	FXLE15/Stm	F
3B9AD2E8	0:02:00-0:03:00	08/03/2021	12:27:12	Trial 44	60	266.247	0	0	0	1.28	2	144	58.6	3	144.84	FXLE15/Stm	F
3B9AD2E8	0:03:00-0:04:00	08/03/2021	12:27:12	Trial 44	60	247.009	7.92	6	194.28	13.52	7	193.68	33.32	6	210.44	FXLE15/Stm	F
3B9AD2E8	0:04:00-0:05:00	08/03/2021	12:27:12	Trial 44	60	294.993	16.6	1	283.08	11.84	7	242.44	30.72	5	248.44	FXLE15/Stm	F
3B9AD2E8	0:05:00-0:06:00	08/03/2021	12:27:12	Trial 44	60	260.824	27.56	3	307.6	17.88	5	300	14.04	1	309.2	FXLE15/Stm	F
3B9AD36B	0:00:00-0:01:00	06/05/2021	10:40:00	Trial 49	60	368.447	17.36	3	Inf	8.28	8	2.64	33.32	4	4.2	FXLE15/Stm	M
3B9AD36B	0:01:00-0:02:00	06/05/2021	10:40:00	Trial 49	60	247.332	0.28	1	119.72	5.08	1	114.44	54.4	1	Inf	FXLE15/Stm	M
3B9AD36B	0:02:00-0:03:00	06/05/2021	10:40:00	Trial 49	60	288.821	11.72	2	179.8	3.16	7	131.52	43.28	6	132.32	FXLE15/Stm	M
3B9AD36B	0:03:00-0:04:00	06/05/2021	10:40:00	Trial 49	60	159.062	20.88	5	Inf	13.76	2	191.56	22.92	1	217.08	FXLE15/Stm	M
3B9AD36B	0:04:00-0:05:00	06/05/2021	10:40:00	Trial 49	60	140.664	0	0	0	15.88	1	265.44	43.92	3	281.36	FXLE15/Stm	M
3B9AD36B	0:05:00-0:06:00	06/05/2021	10:40:00	Trial 49	60	56.6582	0	0	0	0	0	0	60	1	Inf	FXLE15/Stm	M
3B9AD392	0:00:00-0:01:00	06/05/2021	10:58:48	Trial 51	60	234.072	0	0	0	2.08	2	35.48	57.84	3	37.12	FXLE15/Stm	M
3B9AD392	0:01:00-0:02:00	06/05/2021	10:58:48	Trial 51	60	149.298	0	0	0	0	0	0	60	1	Inf	FXLE15/Stm	M
3B9AD392	0:02:00-0:03:00	06/05/2021	10:58:48	Trial 51	60	113.248	0	0	0	0	0	0	60	1	Inf	FXLE15/Stm	M
3B9AD392	0:03:00-0:04:00	06/05/2021	10:58:48	Trial 51	60	287.965	11.12	2	199.8	19.36	3	185.36	29.28	2	Inf	FXLE15/Stm	M
3B9AD392	0:04:00-0:05:00	06/05/2021	10:58:48	Trial 51	60	327.627	16.52	3	241.76	12.16	6	240.88	30.28	3	256.08	FXLE15/Stm	M
3B9AD392	0:05:00-0:06:00	06/05/2021	10:58:48	Trial 51	60	150.501	11	5	308.52	10.36	6	306.76	37.12	2	329.6	FXLE15/Stm	M
3B9AD3B8	0:00:00-0:01:00	06/05/2021	11:16:15	Trial 53	60	607.3	20.76	4	16.16	17.28	15	1.56	20.4	11	5.72	FXLE15/Stm	F
3B9AD3B8	0:01:00-0:02:00	06/05/2021	11:16:15	Trial 53	60	427.18	8.4	3	64.48	10.56	6	60	40.32	3	74.88	FXLE15/Stm	F
3B9AD3B8	0:02:00-0:03:00	06/05/2021	11:16:15	Trial 53	60	270.776	14	1	Inf	3.28	4	132.36	42.16	3	133.48	FXLE15/Stm	F
3B9AD3B8	0:03:00-0:04:00	06/05/2021	11:16:15	Trial 53	60	309.147	24	3	219.88	16.88	5	189.8	18.64	3	190.68	FXLE15/Stm	F
3B9AD3B8	0:04:00-0:05:00	06/05/2021	11:16:15	Trial 53	60	262.721	0	0	0	1.8	3	251.56	57.84	4	253.24	FXLE15/Stm	F
3B9AD3B8	0:05:00-0:06:00	06/05/2021	11:16:15	Trial 53	60	178.855	0	0	0	0.68	1	346.72	59.24	2	347.44	FXLE15/Stm	F
3B9AD3C6	0:00:00-0:01:00	11/06/2021	13:28:29	Trial 58	60	308.397	9.04	1	50.88	14.64	7	0	36.04	3	4.2	SSJrHsdMcwiXWLIEre	M
3B9AD3C6	0:01:00-0:02:00	11/06/2021	13:28:29	Trial 58	60	334.098	4.92	2	63.6	8.56	4	60	46	2	71.72	SSJrHsdMcwiXWLIEre	M
3B9AD3C6	0:02:00-0:03:00	11/06/2021	13:28:29	Trial 58	60	290.112	4.24	2	159.32	6.48	4	137.24	47.84	3	138.8	SSJrHsdMcwiXWLIEre	M
3B9AD3C6	0:03:00-0:04:00	11/06/2021	13:28:29	Trial 58	60	262.525	0	0	0	7.32	2	185.6	52.6	3	190.48	SSJrHsdMcwiXWLIEre	M
3B9AD3C6	0:04:00-0:05:00	11/06/2021	13:28:29	Trial 58	60	293.438	3.64	4	251.24	11.6	9	249.92	41.88	7	254.64	SSJrHsdMcwiXWLIEre	M
3B9AD3C6	0:05:00-0:06:00	11/06/2021	13:28:29	Trial 58	60	360.278	1.48	1	358.52	27.36	6	300	30.44	4	300.72	SSJrHsdMcwiXWLIEre	M
3B9AD3DA	0:00:00-0:01:00	06/14/2021	13:45:35.939	Trial 5	60	718.368	21.44	5	21.8	8.32	10	0.32	30.84	4	1.56	LE/Stm	F
3B9AD3DA	0:01:00-0:02:00	06/14/2021	13:45:35.939	Trial 5	60	717.495	19.68	3	94.44	10.16	8	62.36	30	5	63.04	LE/Stm	F
3B9AD3DA	0:02:00-0:03:00	06/14/2021	13:45:35.939	Trial 5	60	714.347	15.08	5	139.2	11.32	10	120	34.32	4	120.2	LE/Stm	F
3B9AD3DA	0:03:00-0:04:00	06/14/2021	13:45:35.939	Trial 5	60	602.743	15.2	5	181.2	17.44	9	180.4	27.16	5	186.72	LE/Stm	F
3B9AD3DA	0:04:00-0:05:00	06/14/2021	13:45:35.939	Trial 5	60	529.194	34.12	5	259.32	16.08	7	258	9.84	3	268.08	LE/Stm	F
3B9AD3DA	0:05:00-0:06:00	06/14/2021	13:45:35.939	Trial 5	60	541.143	19.96	4	301.44	11.56	6	301.12	28.48	2	324.8	LE/Stm	F
3B9AD3E0	0:00:00-0:01:00	27/05/2021	11:21:38	Trial 56	60	449.242	11.52	2	18.44	7.08	5	5.96	41.2	4	Inf	HXB18	F
3B9AD3E0	0:01:00-0:02:00	27/05/2021	11:21:38	Trial 56	60	376.039	4.64	1	115.36	9.96	7	66.84	44.6	6	71.72	HXB18	F
3B9AD3E0	0:02:00-0:03:00	27/05/2021	11:21:38	Trial 56	60	369.429	8.36	2	Inf	2.92	3	120.76	48.4	2	154.76	HXB18	F
3B9AD3E0	0:03:00-0:04:00	27/05/2021	11:21:38	Trial 56	60	341.817	0	0	0	2.2	2	197.8	57.36	4	198.44	HXB18	F
3B9AD3E0	0:04:00-0:05:00	27/05/2021	11:21:38	Trial 56	60	256.595	0	0	0	13.56	5	241.76	44.6	4	255.48	HXB18	F
3B9AD3E0	0:05:00-0:06:00	27/05/2021	11:21:38	Trial 56	60	188.919	0	0	0	0	0	0	60	1	Inf	HXB18	F
3B9AD3E2	0:00:00-0:01:00	11/06/2021	13:52:50	Trial 61	60	413.351	20.2	5	10.24	6.64	6	13	32.36	5	Inf	SSJrHsdMcwiXWLIEre	F
3B9AD3E2	0:01:00-0:02:00	11/06/2021	13:52:50	Trial 61	60	348.449	17.76	3	83.32	9.28	9	73.36	29.88	5	73.44	SSJrHsdMcwiXWLIEre	F
3B9AD3E2	0:02:00-0:03:00	11/06/2021	13:52:50	Trial 61	60	339.073	18.16	5	161.16	4.88	3	140.84	35.8	2	145.56	SSJrHsdMcwiXWLIEre	F
3B9AD3E2	0:03:00-0:04:00	11/06/2021	13:52:50	Trial 61	60	198.607	33.88	2	206.84	5.16	2	180.76	20.68	1	184.12	SSJrHsdMcwiXWLIEre	F
3B9AD3E2	0:04:00-0:05:00	11/06/2021	13:52:50	Trial 61	60	237.452	8.92	1	Inf	2.52	2	248.96	48.32	2	249.48	SSJrHsdMcwiXWLIEre	F
3B9AD3E2	0:05:00-0:06:00	11/06/2021	13:52:50	Trial 61	60	233.891	0	0	0	10.44	2	319.56	49.4	3	329.2	SSJrHsdMcwiXWLIEre	F
3B9AD3E4	0:00:00-0:01:00	27/05/2021	11:30:08	Trial 57	60	479.336	11.56	2	6.96	15.96	7	5.84	31.44	3	13.72	HXB18	F
3B9AD3E4	0:01:00-0:02:00	27/05/2021	11:30:08	Trial 57	60	332.887	0	0	0	2.28	3	84.96	57.44	4	86.44	HXB18	F
3B9AD3E4	0:02:00-0:03:00	27/05/2021	11:30:08	Trial 57	60	293.656	4.56	2	163.08	10	6	129.84	44.4	4	132.8	HXB18	F
3B9AD3E4	0:03:00-0:04:00	27/05/2021	11:30:08	Trial 57	60	317.31	2.52	1	204.92	6.2	6	191.64	50	5	194.92	HXB18	F
3B9AD3E4	0:04:00-0:05:00	27/05/2021	11:30:08	Trial 57	60	228.383	0	0	0	1	2	240	58.96	2	240.52	HXB18	F
3B9AD3E4	0:05:00-0:06:00	27/05/2021	11:30:08	Trial 57	60	182.398	0	0	0	0	0	0	60	1	Inf	HXB18	F
3B9AD3F5	0:00:00-0:01:00	06/14/2021	13:29:16.429	Trial 3	60	114.211	0	0	0	0	0	0	60	1	Inf	LE/Stm	F
3B9AD3F5	0:01:00-0:02:00	06/14/2021	13:29:16.429	Trial 3	60	153.923	0	0	0	3.6	1	110.24	56.4	2	113.84	LE/Stm	F
3B9AD3F5	0:02:00-0:03:00	06/14/2021	13:29:16.429	Trial 3	60	412.162	3.96	1	154.28	5.56	3	153	50.48	3	159.28	LE/Stm	F
3B9AD3F5	0:03:00-0:04:00	06/14/2021	13:29:16.429	Trial 3	60	239.863	9.08	2	184.92	18.76	4	180.12	32.2	3	203.16	LE/Stm	F
3B9AD3F5	0:04:00-0:05:00	06/14/2021	13:29:16.429	Trial 3	60	365.006	9.72	2	289.6	2.76	3	269.32	47.72	2	270.92	LE/Stm	F
3B9AD3F5	0:05:00-0:06:00	06/14/2021	13:29:16.429	Trial 3	60	297.002	17	3	345.28	22	7	303.6	21.12	5	311.92	LE/Stm	F
3B9AD3F8	0:00:00-0:01:00	11/06/2021	14:10:28	Trial 63	60	472.267	16.96	5	11.2	15.24	9	2.84	27.12	5	4.16	SSJrHsdMcwiXWLIEre	F
3B9AD3F8	0:01:00-0:02:00	11/06/2021	14:10:28	Trial 63	60	385.011	0.8	1	68.52	4.48	3	67.2	54.56	3	71.8	SSJrHsdMcwiXWLIEre	F
3B9AD3F8	0:02:00-0:03:00	11/06/2021	14:10:28	Trial 63	60	294.972	5.4	2	156.76	7.24	5	141.8	46.92	3	142.56	SSJrHsdMcwiXWLIEre	F
3B9AD3F8	0:03:00-0:04:00	11/06/2021	14:10:28	Trial 63	60	345.174	14.2	2	191.68	13.92	6	190.8	30.84	6	238.28	SSJrHsdMcwiXWLIEre	F
3B9AD3F8	0:04:00-0:05:00	11/06/2021	14:10:28	Trial 63	60	239.994	0	0	0	4.44	2	268.12	55.4	3	272.84	SSJrHsdMcwiXWLIEre	F
3B9AD3F8	0:05:00-0:06:00	11/06/2021	14:10:28	Trial 63	60	377.922	1.92	2	312.88	13.12	5	301.32	44.52	4	301.92	SSJrHsdMcwiXWLIEre	F
3B9AD3FB	0:00:00-0:01:00	06/14/2021	13:10:01.337	Trial 1	60	503.225	20.88	3	2.92	8.4	4	1.48	30.84	2	30.64	LE/Stm	F
3B9AD3FB	0:01:00-0:02:00	06/14/2021	13:10:01.337	Trial 1	60	384.167	9.16	1	88.16	14.76	4	60.12	35.96	4	Inf	LE/Stm	F
3B9AD3FB	0:02:00-0:03:00	06/14/2021	13:10:01.337	Trial 1	60	341.586	13.28	3	124.32	16.28	6	123.96	30.24	4	150.48	LE/Stm	F
3B9AD3FB	0:03:00-0:04:00	06/14/2021	13:10:01.337	Trial 1	60	358.659	15.88	1	207.28	8.24	2	199.92	35.84	2	224.08	LE/Stm	F
3B9AD3FB	0:04:00-0:05:00	06/14/2021	13:10:01.337	Trial 1	60	373.551	27.6	2	271.88	4.48	3	253.32	27.96	2	254.48	LE/Stm	F
3B9AD3FB	0:05:00-0:06:00	06/14/2021	13:10:01.337	Trial 1	60	351.715	25.08	4	305.24	25.8	5	304.76	9	2	329.68	LE/Stm	F
3B9AD407	0:00:00-0:01:00	11/06/2021	14:02:50	Trial 62	60	556.274	15.76	3	14.52	8.12	6	5.24	35.68	4	6.84	SSJrHsdMcwiXWLIEre	F
3B9AD407	0:01:00-0:02:00	11/06/2021	14:02:50	Trial 62	60	306.808	12.16	5	64.32	26.6	10	62.48	19.76	4	99.24	SSJrHsdMcwiXWLIEre	F
3B9AD407	0:02:00-0:03:00	11/06/2021	14:02:50	Trial 62	60	424.674	31.32	5	144.6	14.04	8	135.24	13.84	3	136.16	SSJrHsdMcwiXWLIEre	F
3B9AD407	0:03:00-0:04:00	11/06/2021	14:02:50	Trial 62	60	254.673	17.88	1	Inf	4.36	2	197.88	37.64	2	201.52	SSJrHsdMcwiXWLIEre	F
3B9AD407	0:04:00-0:05:00	11/06/2021	14:02:50	Trial 62	60	201.551	0	0	0	6.92	1	285.8	53	2	292.72	SSJrHsdMcwiXWLIEre	F
3B9AD407	0:05:00-0:06:00	11/06/2021	14:02:50	Trial 62	60	180.771	13.16	1	319.72	1.6	2	319.04	44.92	3	333.84	SSJrHsdMcwiXWLIEre	F
3B9AD40D	0:00:00-0:01:00	06/14/2021	13:38:00.693	Trial 4	60	619.517	10.92	2	6.76	13.12	7	5.32	35.84	5	20.72	LE/Stm	F
3B9AD40D	0:01:00-0:02:00	06/14/2021	13:38:00.693	Trial 4	60	546.037	24.56	3	72.68	6.16	6	60	29.12	4	61.28	LE/Stm	F
3B9AD40D	0:02:00-0:03:00	06/14/2021	13:38:00.693	Trial 4	60	552.128	19.2	5	143.68	21.52	8	120.36	19.24	4	130.36	LE/Stm	F
3B9AD40D	0:03:00-0:04:00	06/14/2021	13:38:00.693	Trial 4	60	382.649	6.6	2	225.52	3.84	4	225.24	49.8	2	235.4	LE/Stm	F
3B9AD40D	0:04:00-0:05:00	06/14/2021	13:38:00.693	Trial 4	60	476.165	17.24	3	265.24	8.84	6	250.72	34	4	251.48	LE/Stm	F
3B9AD40D	0:05:00-0:06:00	06/14/2021	13:38:00.693	Trial 4	60	450.708	12.08	3	301.6	5.8	4	300.36	42.2	2	313.48	LE/Stm	F
3B9AD412	0:00:00-0:01:00	11/06/2021	13:37:05	Trial 59	60	324.192	23.76	6	2.56	10.2	11	0.56	24.12	3	16.16	SSJrHsdMcwiXWLIEre	M
3B9AD412	0:01:00-0:02:00	11/06/2021	13:37:05	Trial 59	60	374.221	31.88	2	85.4	7.88	3	72.68	20.16	2	73.52	SSJrHsdMcwiXWLIEre	M
3B9AD412	0:02:00-0:03:00	11/06/2021	13:37:05	Trial 59	60	242.051	5.68	4	125.2	10.32	4	125	42.88	2	142.08	SSJrHsdMcwiXWLIEre	M
3B9AD412	0:03:00-0:04:00	11/06/2021	13:37:05	Trial 59	60	206.533	2.72	2	195.6	15.08	3	193.12	41.96	2	Inf	SSJrHsdMcwiXWLIEre	M
3B9AD412	0:04:00-0:05:00	11/06/2021	13:37:05	Trial 59	60	279.061	10.36	2	277.8	6.2	3	273.76	43.2	2	Inf	SSJrHsdMcwiXWLIEre	M
3B9AD412	0:05:00-0:06:00	11/06/2021	13:37:05	Trial 59	60	276.852	2.48	3	319.96	6.68	5	317	48.96	7	325.36	SSJrHsdMcwiXWLIEre	M
3B9AD423	0:00:00-0:01:00	27/05/2021	11:02:25	Trial 54	60	145.639	0	0	0	0	0	0	60	1	Inf	HXB18	M
3B9AD423	0:01:00-0:02:00	27/05/2021	11:02:25	Trial 54	60	167.963	0	0	0	0	0	0	60	1	Inf	HXB18	M
3B9AD423	0:02:00-0:03:00	27/05/2021	11:02:25	Trial 54	60	196.096	0	0	0	0	0	0	60	1	Inf	HXB18	M
3B9AD423	0:03:00-0:04:00	27/05/2021	11:02:25	Trial 54	60	147.255	0	0	0	0	0	0	60	1	Inf	HXB18	M
3B9AD423	0:04:00-0:05:00	27/05/2021	11:02:25	Trial 54	60	81.0807	0	0	0	0	0	0	60	1	Inf	HXB18	M
3B9AD423	0:05:00-0:06:00	27/05/2021	11:02:25	Trial 54	60	153.592	0	0	0	0	0	0	60	1	Inf	HXB18	M
3B9AD426	0:00:00-0:01:00	11/06/2021	13:45:11	Trial 60	60	521.045	24.84	4	4.96	9.08	8	4.68	25.68	4	31.6	SSJrHsdMcwiXWLIEre	F
3B9AD426	0:01:00-0:02:00	11/06/2021	13:45:11	Trial 60	60	352.941	31.8	6	60.44	15.16	7	60	12.08	2	87.8	SSJrHsdMcwiXWLIEre	F
3B9AD426	0:02:00-0:03:00	11/06/2021	13:45:11	Trial 60	60	398.402	5.8	2	Inf	11.84	7	125.44	41.56	3	127.6	SSJrHsdMcwiXWLIEre	F
3B9AD426	0:03:00-0:04:00	11/06/2021	13:45:11	Trial 60	60	190.89	21.44	2	181.72	5.96	4	180.16	32.04	2	180.4	SSJrHsdMcwiXWLIEre	F
3B9AD426	0:04:00-0:05:00	11/06/2021	13:45:11	Trial 60	60	242.406	0	0	0	0.84	1	256.96	59.12	2	257.8	SSJrHsdMcwiXWLIEre	F
3B9AD426	0:05:00-0:06:00	11/06/2021	13:45:11	Trial 60	60	279.3	42.04	2	305.16	5.36	3	304.96	12.28	2	352.56	SSJrHsdMcwiXWLIEre	F
3B9AD42D	0:00:00-0:01:00	07/24/2021	11:41:28.680	Trial 17	60	250.763	5.76	1	Inf	0.76	1	5.76	53.44	1	6.56	HXB10XWMIEre	F
3B9AD42D	0:01:00-0:02:00	07/24/2021	11:41:28.680	Trial 17	60	196.663	0	0	0	0	0	0	60	1	Inf	HXB10XWMIEre	F
3B9AD42D	0:02:00-0:03:00	07/24/2021	11:41:28.680	Trial 17	60	294.371	0.04	1	142.08	14.64	5	134.68	45.04	2	149.6	HXB10XWMIEre	F
3B9AD42D	0:03:00-0:04:00	07/24/2021	11:41:28.680	Trial 17	60	277.62	1.52	2	237.28	5.36	2	209.84	51.52	2	212.16	HXB10XWMIEre	F
3B9AD42D	0:04:00-0:05:00	07/24/2021	11:41:28.680	Trial 17	60	292.74	14.04	4	Inf	19.24	4	240.76	26.24	2	251.68	HXB10XWMIEre	F
3B9AD42D	0:05:00-0:06:00	07/24/2021	11:41:28.680	Trial 17	60	238.962	8.32	2	335.36	9.32	3	333.76	42.32	2	351.4	HXB10XWMIEre	F
3B9AD42E	0:00:00-0:01:00	07/24/2021	11:17:12.727	Trial 14	60	260.386	1.68	3	16.08	18.36	6	14.72	38.12	4	51.4	HXB10XWMIEre	M
3B9AD42E	0:01:00-0:02:00	07/24/2021	11:17:12.727	Trial 14	60	234.754	21.8	5	91.88	7.52	6	76.64	29.68	3	77.56	HXB10XWMIEre	M
3B9AD42E	0:02:00-0:03:00	07/24/2021	11:17:12.727	Trial 14	60	275.236	6.32	1	Inf	2.92	2	126.32	50.64	2	127.8	HXB10XWMIEre	M
3B9AD42E	0:03:00-0:04:00	07/24/2021	11:17:12.727	Trial 14	60	316.573	0	0	0	10.48	3	194.92	49.28	4	196.04	HXB10XWMIEre	M
3B9AD42E	0:04:00-0:05:00	07/24/2021	11:17:12.727	Trial 14	60	306.233	29.96	3	248.64	13.32	6	247.72	16.32	2	Inf	HXB10XWMIEre	M
3B9AD42E	0:05:00-0:06:00	07/24/2021	11:17:12.727	Trial 14	60	383.358	32.36	4	309.84	12.36	9	300	14.52	4	342.36	HXB10XWMIEre	M
3B9AD430	0:00:00-0:01:00	07/24/2021	10:53:23.180	Trial 12	60	563.41	27.68	5	3.52	11.64	9	1.72	20.04	5	45.92	F344/Stm	M
3B9AD430	0:01:00-0:02:00	07/24/2021	10:53:23.180	Trial 12	60	359.647	19.68	2	66.4	5.44	5	66.16	34.56	3	68.88	F344/Stm	M
3B9AD430	0:02:00-0:03:00	07/24/2021	10:53:23.180	Trial 12	60	438.384	21.16	4	126.92	22.08	7	120	16.24	4	120.52	F344/Stm	M
3B9AD430	0:03:00-0:04:00	07/24/2021	10:53:23.180	Trial 12	60	391.103	10.8	4	182.84	12.12	7	182.52	36.68	3	188.72	F344/Stm	M
3B9AD430	0:04:00-0:05:00	07/24/2021	10:53:23.180	Trial 12	60	191.385	0	0	0	2.92	1	244.32	57.08	2	247.24	F344/Stm	M
3B9AD430	0:05:00-0:06:00	07/24/2021	10:53:23.180	Trial 12	60	292.225	0	0	0	12.76	2	319.68	46.76	3	322.2	F344/Stm	M
3B9AD432	0:00:00-0:01:00	07/24/2021	11:24:48.385	Trial 15	60	336.839	24.2	4	22.52	17.2	5	5.2	18.28	2	7.72	HXB10XWMIEre	M
3B9AD432	0:01:00-0:02:00	07/24/2021	11:24:48.385	Trial 15	60	363.277	7.56	4	94.16	22	8	60.64	28.96	4	64.36	HXB10XWMIEre	M
3B9AD432	0:02:00-0:03:00	07/24/2021	11:24:48.385	Trial 15	60	317.993	29	2	166.92	11.72	3	135.92	18.96	2	136.64	HXB10XWMIEre	M
3B9AD432	0:03:00-0:04:00	07/24/2021	11:24:48.385	Trial 15	60	297.209	25.12	2	199.72	14.84	4	196.24	19.8	2	209.6	HXB10XWMIEre	M
3B9AD432	0:04:00-0:05:00	07/24/2021	11:24:48.385	Trial 15	60	281.721	5.52	2	241.64	3.52	3	240	50.76	1	244.16	HXB10XWMIEre	M
3B9AD432	0:05:00-0:06:00	07/24/2021	11:24:48.385	Trial 15	60	311.341	22.28	1	Inf	6.84	5	322.28	29.96	3	324.36	HXB10XWMIEre	M
3B9AD435	0:00:00-0:01:00	07/24/2021	12:11:48.208	Trial 21	60	471.12	24.8	4	8.48	7.64	8	1.44	26.4	5	2.16	F344/Stm	F
3B9AD435	0:01:00-0:02:00	07/24/2021	12:11:48.208	Trial 21	60	357.089	5.44	3	66.32	20.96	12	61.68	31.68	5	70.56	F344/Stm	F
3B9AD435	0:02:00-0:03:00	07/24/2021	12:11:48.208	Trial 21	60	340.994	23.72	5	122.36	8.32	7	120	27.4	3	150.6	F344/Stm	F
3B9AD435	0:03:00-0:04:00	07/24/2021	12:11:48.208	Trial 21	60	281.911	11.76	1	228.24	2.4	2	207.48	45.72	2	208.8	F344/Stm	F
3B9AD435	0:04:00-0:05:00	07/24/2021	12:11:48.208	Trial 21	60	298.103	39.04	3	259.88	2.08	3	258.44	18.2	3	265.96	F344/Stm	F
3B9AD435	0:05:00-0:06:00	07/24/2021	12:11:48.208	Trial 21	60	344.861	29	2	303.68	4.04	3	302.08	26.84	2	332.12	F344/Stm	F
3B9AD43E	0:00:00-0:01:00	07/24/2021	11:55:59.972	Trial 19	60	480.858	25.8	5	3.44	14.32	10	2.76	18.24	5	49.48	F344/Stm	F
3B9AD43E	0:01:00-0:02:00	07/24/2021	11:55:59.972	Trial 19	60	387.95	33.76	4	70.28	8.48	7	60.8	16.44	3	61.96	F344/Stm	F
3B9AD43E	0:02:00-0:03:00	07/24/2021	11:55:59.972	Trial 19	60	310.666	28	2	140.56	3.28	3	125.4	28.12	3	126.84	F344/Stm	F
3B9AD43E	0:03:00-0:04:00	07/24/2021	11:55:59.972	Trial 19	60	263.343	32.24	3	198.48	8.88	5	198.12	18.16	2	Inf	F344/Stm	F
3B9AD43E	0:04:00-0:05:00	07/24/2021	11:55:59.972	Trial 19	60	243.472	27.84	2	Inf	16.56	3	257.56	15.08	1	259.08	F344/Stm	F
3B9AD43E	0:05:00-0:06:00	07/24/2021	11:55:59.972	Trial 19	60	106.783	20	6	309.12	37.68	8	300	0.36	2	355.08	F344/Stm	F
3B9AD442	0:00:00-0:01:00	07/24/2021	11:33:33.398	Trial 16	60	332.618	26.08	5	39.44	13.68	6	4.28	18.48	3	5.68	HXB10XWMIEre	F
3B9AD442	0:01:00-0:02:00	07/24/2021	11:33:33.398	Trial 16	60	444.781	17.8	6	68.12	21.52	9	65.76	20.2	3	69.2	HXB10XWMIEre	F
3B9AD442	0:02:00-0:03:00	07/24/2021	11:33:33.398	Trial 16	60	324.213	9.32	7	124.4	12.28	6	120	37.48	2	130.76	HXB10XWMIEre	F
3B9AD442	0:03:00-0:04:00	07/24/2021	11:33:33.398	Trial 16	60	149.946	12.2	1	187.08	29.64	3	184.16	17.84	3	Inf	HXB10XWMIEre	F
3B9AD442	0:04:00-0:05:00	07/24/2021	11:33:33.398	Trial 16	60	326.349	13.88	1	269.16	5.68	4	253.72	40.32	4	254.76	HXB10XWMIEre	F
3B9AD442	0:05:00-0:06:00	07/24/2021	11:33:33.398	Trial 16	60	350.742	36.84	5	309.84	7.2	4	305.84	15.72	3	357.72	HXB10XWMIEre	F
3B9AD44F	0:00:00-0:01:00	07/24/2021	10:36:14.782	Trial 10	60	262.994	7.32	1	49.2	6.4	3	16.92	46.16	3	17.84	SSJrHsdMcwiXWLIEre	M
3B9AD44F	0:01:00-0:02:00	07/24/2021	10:36:14.782	Trial 10	60	350.598	0.16	1	106.48	10.96	5	76.76	48.48	4	Inf	SSJrHsdMcwiXWLIEre	M
3B9AD44F	0:02:00-0:03:00	07/24/2021	10:36:14.782	Trial 10	60	276.15	22.44	3	156.96	2.04	3	133.92	35	2	134.88	SSJrHsdMcwiXWLIEre	M
3B9AD44F	0:03:00-0:04:00	07/24/2021	10:36:14.782	Trial 10	60	324.921	0.68	1	199.6	28.68	6	180	29.68	4	180.6	SSJrHsdMcwiXWLIEre	M
3B9AD44F	0:04:00-0:05:00	07/24/2021	10:36:14.782	Trial 10	60	286.323	16.24	3	272.6	12	3	260.68	30.92	2	261.6	SSJrHsdMcwiXWLIEre	M
3B9AD44F	0:05:00-0:06:00	07/24/2021	10:36:14.782	Trial 10	60	316.474	8.04	3	Inf	6.24	4	300.64	45.56	2	307.76	SSJrHsdMcwiXWLIEre	M
3B9AD458	0:00:00-0:01:00	07/24/2021	10:44:22.998	Trial 11	60	330.861	18.56	5	3.24	12.32	9	0.92	27.96	2	9.72	SSJrHsdMcwiXWLIEre	M
3B9AD458	0:01:00-0:02:00	07/24/2021	10:44:22.998	Trial 11	60	258.41	15.56	3	Inf	19.16	5	73.56	24.28	4	79.92	SSJrHsdMcwiXWLIEre	M
3B9AD458	0:02:00-0:03:00	07/24/2021	10:44:22.998	Trial 11	60	397.484	29.48	4	129.44	11.48	7	126.64	17.56	2	159.36	SSJrHsdMcwiXWLIEre	M
3B9AD458	0:03:00-0:04:00	07/24/2021	10:44:22.998	Trial 11	60	324.912	16.4	4	227.4	15.12	5	188.04	28.08	4	189.12	SSJrHsdMcwiXWLIEre	M
3B9AD458	0:04:00-0:05:00	07/24/2021	10:44:22.998	Trial 11	60	359.224	24.2	4	266.28	10.6	8	250.36	24.16	4	252.6	SSJrHsdMcwiXWLIEre	M
3B9AD458	0:05:00-0:06:00	07/24/2021	10:44:22.998	Trial 11	60	359.143	11.76	1	322.88	11.32	9	300	35.52	4	300.2	SSJrHsdMcwiXWLIEre	M
3B9AD45A	0:00:00-0:01:00	07/24/2021	12:04:01.039	Trial 20	60	563.589	21.24	3	33.12	10.92	7	3.56	26.64	4	7.24	F344/Stm	F
3B9AD45A	0:01:00-0:02:00	07/24/2021	12:04:01.039	Trial 20	60	443.014	27.2	4	69.44	12.16	10	60	19.2	6	60.2	F344/Stm	F
3B9AD45A	0:02:00-0:03:00	07/24/2021	12:04:01.039	Trial 20	60	383.117	10.6	5	142.28	14.64	7	120.12	33.84	3	122.4	F344/Stm	F
3B9AD45A	0:03:00-0:04:00	07/24/2021	12:04:01.039	Trial 20	60	408.324	9.92	1	220.32	6.04	6	199.36	43.12	4	200.12	F344/Stm	F
3B9AD45A	0:04:00-0:05:00	07/24/2021	12:04:01.039	Trial 20	60	372.685	18.64	3	279.4	17.36	7	240	21.2	2	245.56	F344/Stm	F
3B9AD45A	0:05:00-0:06:00	07/24/2021	12:04:01.039	Trial 20	60	374.28	1.8	1	Inf	7.52	6	301.8	46.52	9	304.88	F344/Stm	F
3B9AD45E	0:00:00-0:01:00	07/02/2021	13:16:00.581	Trial 8	60	613.624	18	3	15.64	8.96	7	4.44	32.72	5	6.64	LE/Stm	M
3B9AD45E	0:01:00-0:02:00	07/02/2021	13:16:00.581	Trial 8	60	285.543	18.28	3	68.96	7.4	5	65	34.08	3	66.16	LE/Stm	M
3B9AD45E	0:02:00-0:03:00	07/02/2021	13:16:00.581	Trial 8	60	318.676	40.32	2	138.84	0.92	2	138.6	18.56	1	Inf	LE/Stm	M
3B9AD45E	0:03:00-0:04:00	07/02/2021	13:16:00.581	Trial 8	60	366.887	4.16	2	Inf	7.08	4	180.4	48.48	3	188.8	LE/Stm	M
3B9AD45E	0:04:00-0:05:00	07/02/2021	13:16:00.581	Trial 8	60	247.938	26.68	4	255.92	13.96	7	254.64	18.6	4	Inf	LE/Stm	M
3B9AD45E	0:05:00-0:06:00	07/02/2021	13:16:00.581	Trial 8	60	391.645	9.68	1	Inf	5.56	3	309.76	44.36	2	311.04	LE/Stm	M
3B9AD467	0:00:00-0:01:00	07/24/2021	11:49:00.384	Trial 18	60	361.889	16.6	4	2.52	15.4	11	2.32	26	5	34.8	F344/Stm	F
3B9AD467	0:01:00-0:02:00	07/24/2021	11:49:00.384	Trial 18	60	335.5	34.4	6	74.48	9.4	8	60.6	14.8	3	77.24	F344/Stm	F
3B9AD467	0:02:00-0:03:00	07/24/2021	11:49:00.384	Trial 18	60	356.363	24.96	2	132.56	10.88	4	130.44	23.08	3	154.04	F344/Stm	F
3B9AD467	0:03:00-0:04:00	07/24/2021	11:49:00.384	Trial 18	60	315.937	17.24	2	204.08	9.84	6	190.12	32.36	4	192.28	F344/Stm	F
3B9AD467	0:04:00-0:05:00	07/24/2021	11:49:00.384	Trial 18	60	329.374	45.28	4	252.24	14	6	250.44	0.24	1	299.76	F344/Stm	F
3B9AD467	0:05:00-0:06:00	07/24/2021	11:49:00.384	Trial 18	60	265.279	17.32	1	342.68	6.04	3	320.64	35.24	3	324.2	F344/Stm	F
3B9AD46C	0:00:00-0:01:00	06/22/2021	15:04:28.801	Trial 6	60	312.469	6.56	3	12.68	24.36	8	2.6	25.4	5	23.6	HXB10XWMIEre	M
3B9AD46C	0:01:00-0:02:00	06/22/2021	15:04:28.801	Trial 6	60	266.473	14.36	2	61.96	5.88	4	60	39.44	2	64.88	HXB10XWMIEre	M
3B9AD46C	0:02:00-0:03:00	06/22/2021	15:04:28.801	Trial 6	60	234.347	21.48	1	127.24	11.04	4	126.28	26.88	2	Inf	HXB10XWMIEre	M
3B9AD46C	0:03:00-0:04:00	06/22/2021	15:04:28.801	Trial 6	60	270.275	9.92	2	187.36	16.24	6	180	31.92	6	188.76	HXB10XWMIEre	M
3B9AD46C	0:04:00-0:05:00	06/22/2021	15:04:28.801	Trial 6	60	296.58	25.6	1	Inf	12.64	2	265.64	21.68	1	267.04	HXB10XWMIEre	M
3B9AD46C	0:05:00-0:06:00	06/22/2021	15:04:28.801	Trial 6	60	292.337	0.84	3	316.76	14.2	6	300	44.08	3	300.16	HXB10XWMIEre	M
3B9AD470	0:00:00-0:01:00	06/22/2021	15:13:36.143	Trial 7	60	252.319	23.92	4	14.4	19.72	5	0	13.88	2	5.96	HXB10XWMIEre	F
3B9AD470	0:01:00-0:02:00	06/22/2021	15:13:36.143	Trial 7	60	348.783	12.12	2	Inf	19.64	6	62.68	27.36	5	70.04	HXB10XWMIEre	F
3B9AD470	0:02:00-0:03:00	06/22/2021	15:13:36.143	Trial 7	60	242.762	5.6	2	124.2	19.52	4	120	34.56	1	145.44	HXB10XWMIEre	F
3B9AD470	0:03:00-0:04:00	06/22/2021	15:13:36.143	Trial 7	60	257.692	14.56	5	188.44	18.12	7	181.52	26.16	3	195.8	HXB10XWMIEre	F
3B9AD470	0:04:00-0:05:00	06/22/2021	15:13:36.143	Trial 7	60	255.716	12.12	2	Inf	11.4	8	241.08	34.52	6	244.24	HXB10XWMIEre	F
3B9AD470	0:05:00-0:06:00	06/22/2021	15:13:36.143	Trial 7	60	216.879	20	4	339.36	19.64	4	300.4	17.88	6	307.72	HXB10XWMIEre	F
3B9AD484	0:00:00-0:01:00	07/02/2021	13:25:18.431	Trial 9	60	536.38	20.48	4	47.56	7.4	8	4.08	31.64	5	4.48	LE/Stm	M
3B9AD484	0:01:00-0:02:00	07/02/2021	13:25:18.431	Trial 9	60	374.05	22.08	3	64.96	5.48	6	63.6	31.8	2	83.28	LE/Stm	M
3B9AD484	0:02:00-0:03:00	07/02/2021	13:25:18.431	Trial 9	60	392.28	1.4	3	131.4	13.04	8	129.44	42.6	9	138.16	LE/Stm	M
3B9AD484	0:03:00-0:04:00	07/02/2021	13:25:18.431	Trial 9	60	214.451	0	0	0	0	0	0	60	1	Inf	LE/Stm	M
3B9AD484	0:04:00-0:05:00	07/02/2021	13:25:18.431	Trial 9	60	349.962	14.36	2	277.2	2.76	3	274.76	42.64	2	Inf	LE/Stm	M
3B9AD484	0:05:00-0:06:00	07/02/2021	13:25:18.431	Trial 9	60	312.838	18.44	4	311.56	6.16	5	310.24	34.36	3	322.8	LE/Stm	M
3B9BD51B	0:00:00-0:01:00	09/07/2021	09:58:54.760	Trial 23	60	539.693	25.4	3	6.48	10.64	6	5.88	23.68	4	19.4	ACI/EurMcwi	M
3B9BD51B	0:01:00-0:02:00	09/07/2021	09:58:54.760	Trial 23	60	436.228	0.72	1	119.28	4.48	4	62.92	54.64	4	63.68	ACI/EurMcwi	M
3B9BD51B	0:02:00-0:03:00	09/07/2021	09:58:54.760	Trial 23	60	405.206	12.52	2	147.68	5.4	5	132.36	41.2	4	132.92	ACI/EurMcwi	M
3B9BD51B	0:03:00-0:04:00	09/07/2021	09:58:54.760	Trial 23	60	373.129	0	0	0	1.96	4	197.12	57.84	5	197.72	ACI/EurMcwi	M
3B9BD51B	0:04:00-0:05:00	09/07/2021	09:58:54.760	Trial 23	60	144.615	0	0	0	0.36	1	295.28	59.6	2	295.68	ACI/EurMcwi	M
3B9BD51B	0:05:00-0:06:00	09/07/2021	09:58:54.760	Trial 23	60	291.947	0.56	1	309.96	10.84	3	304.36	48.4	3	315.44	ACI/EurMcwi	M
3B9BD54D	0:00:00-0:01:00	07/24/2021	11:00:56.372	Trial 13	60	514.434	13.76	5	25.56	12	12	5.04	32.44	5	5.72	F344/Stm	M
3B9BD54D	0:01:00-0:02:00	07/24/2021	11:00:56.372	Trial 13	60	299.835	4.36	3	Inf	12.8	6	61.56	42.08	3	62.16	F344/Stm	M
3B9BD54D	0:02:00-0:03:00	07/24/2021	11:00:56.372	Trial 13	60	287.9	5	5	Inf	19.8	8	122.04	34.04	3	122.92	F344/Stm	M
3B9BD54D	0:03:00-0:04:00	07/24/2021	11:00:56.372	Trial 13	60	275.408	15.04	1	180.28	4.2	3	180	40.64	2	198.56	F344/Stm	M
3B9BD54D	0:04:00-0:05:00	07/24/2021	11:00:56.372	Trial 13	60	292.774	19.76	2	263.08	16.6	4	251.32	23.08	3	285.96	F344/Stm	M
3B9BD54D	0:05:00-0:06:00	07/24/2021	11:00:56.372	Trial 13	60	165.405	0.24	1	317.48	19.88	2	304.32	39.88	2	Inf	F344/Stm	M
3B9BD562	0:00:00-0:01:00	09/07/2021	09:50:48.136	Trial 22	60	255.793	8.48	1	3.12	4.68	5	1.8	45.6	5	Inf	ACI/EurMcwi	M
3B9BD562	0:01:00-0:02:00	09/07/2021	09:50:48.136	Trial 22	60	387.982	0	0	0	4.68	4	60	53.28	10	61.64	ACI/EurMcwi	M
3B9BD562	0:02:00-0:03:00	09/07/2021	09:50:48.136	Trial 22	60	97.0032	0	0	0	0	0	0	60	1	Inf	ACI/EurMcwi	M
3B9BD562	0:03:00-0:04:00	09/07/2021	09:50:48.136	Trial 22	60	288.682	9.32	4	197.36	3.36	5	194.96	45.88	3	208.44	ACI/EurMcwi	M
3B9BD562	0:04:00-0:05:00	09/07/2021	09:50:48.136	Trial 22	60	73.3846	0	0	0	0	0	0	60	1	Inf	ACI/EurMcwi	M
3B9BD562	0:05:00-0:06:00	09/07/2021	09:50:48.136	Trial 22	60	292.126	0	0	0	3.64	4	319.36	55.48	4	322.96	ACI/EurMcwi	M
3B9BD571	0:00:00-0:01:00	09/07/2021	10:09:11.548	Trial 24	60	431.576	32.8	6	2.2	9.88	11	1.52	16.48	4	19.2	ACI/EurMcwi	F
3B9BD571	0:01:00-0:02:00	09/07/2021	10:09:11.548	Trial 24	60	505.525	24.72	3	75.96	7.68	7	60	27.04	3	61.12	ACI/EurMcwi	F
3B9BD571	0:02:00-0:03:00	09/07/2021	10:09:11.548	Trial 24	60	400.936	16	6	148.44	9.8	7	133.2	33.72	3	134.48	ACI/EurMcwi	F
3B9BD571	0:03:00-0:04:00	09/07/2021	10:09:11.548	Trial 24	60	407.987	26.72	3	192.88	8	5	186.88	24.88	3	188.08	ACI/EurMcwi	F
3B9BD571	0:04:00-0:05:00	09/07/2021	10:09:11.548	Trial 24	60	104.037	0	0	0	0	0	0	59.68	2	Inf	ACI/EurMcwi	F
3B9BD571	0:05:00-0:06:00	09/07/2021	10:09:11.548	Trial 24	60	228.396	14.64	3	324.72	9.16	7	322.96	33.96	6	Inf	ACI/EurMcwi	F
3B9BD5A8	0:00:00-0:01:00	09/07/2021	10:17:34.223	Trial 25	60	553.644	4.16	3	31.44	18.32	9	0	37.04	6	1.52	ACI/EurMcwi	F
3B9BD5A8	0:01:00-0:02:00	09/07/2021	10:17:34.223	Trial 25	60	453.403	21.96	2	65.72	8.48	8	61.16	27.8	5	103.24	ACI/EurMcwi	F
3B9BD5A8	0:02:00-0:03:00	09/07/2021	10:17:34.223	Trial 25	60	390.876	16.72	2	124.04	5.36	5	121.56	37.76	4	126.12	ACI/EurMcwi	F
3B9BD5A8	0:03:00-0:04:00	09/07/2021	10:17:34.223	Trial 25	60	303.404	7.88	3	190.2	17.4	8	189.24	32.92	4	197.72	ACI/EurMcwi	F
3B9BD5A8	0:04:00-0:05:00	09/07/2021	10:17:34.223	Trial 25	60	381.464	28	3	260.6	7.56	7	258.32	24.08	2	290.12	ACI/EurMcwi	F
3B9BD5A8	0:05:00-0:06:00	09/07/2021	10:17:34.223	Trial 25	60	141.659	9.96	1	Inf	2	5	309.96	46.52	3	312.28	ACI/EurMcwi	F
3B9BD5C1	0:00:00-0:01:00	10/21/2021	11:40:57.956	Trial 28	59.64	482.451	15.24	18	2.76	41.6	28	0	1.64	9	0.08	F344/Stm	M
3B9BD5C1	0:01:00-0:02:00	10/21/2021	11:40:57.956	Trial 28	60	203.799	1.12	3	64.12	58.8	4	60	0	0	0	F344/Stm	M
3B9BD5C1	0:02:00-0:03:00	10/21/2021	11:40:57.956	Trial 28	58.96	247.988	0	0	0	56.32	10	120	2.52	7	142.36	F344/Stm	M
3B9BD5C1	0:03:00-0:04:00	10/21/2021	11:40:57.956	Trial 28	60	305.308	9.36	11	195.92	48.84	16	180	1.2	1	219.96	F344/Stm	M
3B9BD5C1	0:04:00-0:05:00	10/21/2021	11:40:57.956	Trial 28	60	240.911	2.84	6	248.84	56.6	8	240	0	0	0	F344/Stm	M
3B9BD5C1	0:05:00-0:06:00	10/21/2021	11:40:57.956	Trial 28	60	301.167	8.4	6	327.76	51.28	9	300	0	0	0	F344/Stm	M
3B9BD5FF	0:00:00-0:01:00	10/21/2021	11:27:29.387	Trial 26	60	521.09	8.52	9	16.72	50.24	9	0.16	0.12	1	16.48	F344/Stm	M
3B9BD5FF	0:01:00-0:02:00	10/21/2021	11:27:29.387	Trial 26	60	324.897	0.32	4	61.8	58.8	9	60	0.2	1	66.24	F344/Stm	M
3B9BD5FF	0:02:00-0:03:00	10/21/2021	11:27:29.387	Trial 26	58.52	237.468	0.16	2	120.28	53.52	10	120	4.16	11	121.36	F344/Stm	M
3B9BD5FF	0:03:00-0:04:00	10/21/2021	11:27:29.387	Trial 26	59.44	271.972	0	0	0	41.4	15	180	15	29	184.72	F344/Stm	M
3B9BD5FF	0:04:00-0:05:00	10/21/2021	11:27:29.387	Trial 26	58.8	276.372	0	0	0	53.8	7	240	4.92	4	254.84	F344/Stm	M
3B9BD5FF	0:05:00-0:06:00	10/21/2021	11:27:29.387	Trial 26	60	207.79	0	0	0	58.64	7	300	0.52	4	341.84	F344/Stm	M
3B9BD681	0:00:00-0:01:00	11/15/2021	14:52:29.037	Trial 29	60	304.842	11.04	1	33.6	6.2	4	26.76	42.08	4	47.32	ACI/EurMcwi	M
3B9BD681	0:01:00-0:02:00	11/15/2021	14:52:29.037	Trial 29	60	455.53	15.28	2	69.36	12.48	5	61.28	32.2	4	Inf	ACI/EurMcwi	M
3B9BD681	0:02:00-0:03:00	11/15/2021	14:52:29.037	Trial 29	60	288.934	0	0	0	29	3	120.52	30.52	4	128.44	ACI/EurMcwi	M
3B9BD681	0:03:00-0:04:00	11/15/2021	14:52:29.037	Trial 29	60	94.1182	0	0	0	0	0	0	60	1	Inf	ACI/EurMcwi	M
3B9BD681	0:04:00-0:05:00	11/15/2021	14:52:29.037	Trial 29	60	344.658	3.68	1	271.72	7.8	4	249.72	47.52	4	255.04	ACI/EurMcwi	M
3B9BD681	0:05:00-0:06:00	11/15/2021	14:52:29.037	Trial 29	60	401.203	14.08	1	338.12	4.44	5	309.48	40	5	310.4	ACI/EurMcwi	M
3B9BD695	0:00:00-0:01:00	11/15/2021	15:45:16.485	Trial 35	59.6	422.08	26.72	5	7.08	9.6	7	3.92	22.48	4	44.72	PVG/Seac	F
3B9BD695	0:01:00-0:02:00	11/15/2021	15:45:16.485	Trial 35	55.48	306.522	6.4	4	72.68	7.48	6	71.48	40.72	14	80.96	PVG/Seac	F
3B9BD695	0:02:00-0:03:00	11/15/2021	15:45:16.485	Trial 35	57.4	310.854	29.52	2	137.64	4.44	4	122.52	23.24	4	123.36	PVG/Seac	F
3B9BD695	0:03:00-0:04:00	11/15/2021	15:45:16.485	Trial 35	60	141.189	0	0	0	0	0	0	60	1	Inf	PVG/Seac	F
3B9BD695	0:04:00-0:05:00	11/15/2021	15:45:16.485	Trial 35	58.72	329.525	20.2	5	283.36	10.6	7	256.8	26.8	6	257.88	PVG/Seac	F
3B9BD695	0:05:00-0:06:00	11/15/2021	15:45:16.485	Trial 35	57.48	244.114	0	0	0	15.72	8	300	23.96	9	302.72	PVG/Seac	F
3B9BD6BA	0:00:00-0:01:00	11/15/2021	15:28:35.097	Trial 33	55.08	290.794	0	0	0	9.32	3	5.96	45.64	8	10.76	PVG/Seac	M
3B9BD6BA	0:01:00-0:02:00	11/15/2021	15:28:35.097	Trial 33	56.24	253.786	18.32	2	86.96	8.28	5	60	29.24	6	63.44	PVG/Seac	M
3B9BD6BA	0:02:00-0:03:00	11/15/2021	15:28:35.097	Trial 33	54.04	211.368	0	0	0	3.04	1	120	51	7	123.04	PVG/Seac	M
3B9BD6BA	0:03:00-0:04:00	11/15/2021	15:28:35.097	Trial 33	56.08	186.337	4.96	1	193.16	3.52	2	190.28	47.48	4	180.84	PVG/Seac	M
3B9BD6BA	0:04:00-0:05:00	11/15/2021	15:28:35.097	Trial 33	55.92	105.742	0	0	0	0	0	0	55.56	6	241.2	PVG/Seac	M
3B9BD6BA	0:05:00-0:06:00	11/15/2021	15:28:35.097	Trial 33	57.36	213.778	19.76	2	311.88	4.6	3	309.96	32.8	3	334.88	PVG/Seac	M
3B9BD6BD	0:00:00-0:01:00	11/15/2021	15:52:48.748	Trial 36	57.6	320.811	13.36	2	1.92	11.4	8	0	31.8	6	Inf	PVG/Seac	F
3B9BD6BD	0:01:00-0:02:00	11/15/2021	15:52:48.748	Trial 36	55.36	314.392	15.52	2	Inf	12.36	3	60	26.96	5	69.52	PVG/Seac	F
3B9BD6BD	0:02:00-0:03:00	11/15/2021	15:52:48.748	Trial 36	59.2	273.683	1.92	4	155.92	17.08	5	131.04	39.72	5	136.04	PVG/Seac	F
3B9BD6BD	0:03:00-0:04:00	11/15/2021	15:52:48.748	Trial 36	54.64	211.653	19.92	3	216.2	1.72	3	215.44	31.48	5	238.48	PVG/Seac	F
3B9BD6BD	0:04:00-0:05:00	11/15/2021	15:52:48.748	Trial 36	58.84	161.936	30.24	1	269.76	0.36	1	269.4	28.16	5	Inf	PVG/Seac	F
3B9BD6BD	0:05:00-0:06:00	11/15/2021	15:52:48.748	Trial 36	55.24	249.837	32.48	2	336.16	6.6	2	308.64	16.04	3	309.76	PVG/Seac	F
3B9BD6C8	0:00:00-0:01:00	11/15/2021	15:00:20.767	Trial 30	60	499.152	8.04	4	8.16	9.76	7	1.08	40.44	5	2.04	ACI/EurMcwi	M
3B9BD6C8	0:01:00-0:02:00	11/15/2021	15:00:20.767	Trial 30	60	424.247	13.92	3	64.16	13.72	5	63.64	31.56	3	68.44	ACI/EurMcwi	M
3B9BD6C8	0:02:00-0:03:00	11/15/2021	15:00:20.767	Trial 30	60	263.709	0.56	1	147.12	3.04	3	132.92	56.12	3	133.84	ACI/EurMcwi	M
3B9BD6C8	0:03:00-0:04:00	11/15/2021	15:00:20.767	Trial 30	60	386.609	9.44	1	198.96	8.96	3	193.56	41.44	3	210.16	ACI/EurMcwi	M
3B9BD6C8	0:04:00-0:05:00	11/15/2021	15:00:20.767	Trial 30	60	166.048	0	0	0	0	0	0	60	1	Inf	ACI/EurMcwi	M
3B9BD6C8	0:05:00-0:06:00	11/15/2021	15:00:20.767	Trial 30	60	97.2096	0	0	0	0	0	0	60	1	Inf	ACI/EurMcwi	M
3B9BD6D3	0:00:00-0:01:00	11/15/2021	15:36:56.895	Trial 34	59.44	441.993	4.44	1	43.72	21.2	6	8.2	33.64	5	34.8	PVG/Seac	M
3B9BD6D3	0:01:00-0:02:00	11/15/2021	15:36:56.895	Trial 34	53.64	350.551	7.04	2	111.44	14.04	10	60	32.04	10	60.72	PVG/Seac	M
3B9BD6D3	0:02:00-0:03:00	11/15/2021	15:36:56.895	Trial 34	59.12	276.754	9.84	2	149.84	3.44	3	126.68	43.36	18	128.2	PVG/Seac	M
3B9BD6D3	0:03:00-0:04:00	11/15/2021	15:36:56.895	Trial 34	58.76	86.3135	0	0	0	0	0	0	58.76	1	Inf	PVG/Seac	M
3B9BD6D3	0:04:00-0:05:00	11/15/2021	15:36:56.895	Trial 34	58.04	139.213	0.36	1	251.04	34.48	3	244.68	22.96	4	241.52	PVG/Seac	M
3B9BD6D3	0:05:00-0:06:00	11/15/2021	15:36:56.895	Trial 34	48.64	64.8572	0	0	0	0	0	0	48.64	5	Inf	PVG/Seac	M
3B9BD6DB	0:00:00-0:01:00	11/15/2021	15:18:04.133	Trial 32	60	692.911	39.68	9	3.4	7.96	10	2.84	11.48	4	16.64	ACI/EurMcwi	F
3B9BD6DB	0:01:00-0:02:00	11/15/2021	15:18:04.133	Trial 32	60	504.771	20.72	2	72.6	13	7	71.4	25.52	3	95.36	ACI/EurMcwi	F
3B9BD6DB	0:02:00-0:03:00	11/15/2021	15:18:04.133	Trial 32	60	369.574	4.12	2	149.4	23.72	4	124.84	31.2	6	129.04	ACI/EurMcwi	F
3B9BD6DB	0:03:00-0:04:00	11/15/2021	15:18:04.133	Trial 32	60	260.011	8.04	1	215.96	8.88	3	212.12	42.24	2	224.4	ACI/EurMcwi	F
3B9BD6DB	0:04:00-0:05:00	11/15/2021	15:18:04.133	Trial 32	60	418.459	7.12	2	242.88	9.6	5	240	42.04	3	244.04	ACI/EurMcwi	F
3B9BD6DB	0:05:00-0:06:00	11/15/2021	15:18:04.133	Trial 32	60	308.622	21.12	4	303.4	6.48	5	301.96	32.2	2	314.76	ACI/EurMcwi	F
3B9BD6E1	0:00:00-0:01:00	11/15/2021	15:09:46.907	Trial 31	60	704.28	50.72	8	1.76	3.6	9	1.44	5.48	2	55.92	ACI/EurMcwi	F
3B9BD6E1	0:01:00-0:02:00	11/15/2021	15:09:46.907	Trial 31	60	393.571	23.88	3	65.56	6.36	5	63.84	29.6	2	Inf	ACI/EurMcwi	F
3B9BD6E1	0:02:00-0:03:00	11/15/2021	15:09:46.907	Trial 31	60	549.735	7.92	3	125.04	20.08	8	120	31.6	3	126.32	ACI/EurMcwi	F
3B9BD6E1	0:03:00-0:04:00	11/15/2021	15:09:46.907	Trial 31	60	263.202	9.76	2	180.68	2	4	180	47.68	2	187.88	ACI/EurMcwi	F
3B9BD6E1	0:04:00-0:05:00	11/15/2021	15:09:46.907	Trial 31	60	596.462	37.84	6	250.48	9.72	9	244.56	11.16	4	245.44	ACI/EurMcwi	F
3B9BD6E1	0:05:00-0:06:00	11/15/2021	15:09:46.907	Trial 31	60	473.597	12.6	3	313.8	17.56	7	311.48	29.52	4	Inf	ACI/EurMcwi	F
3B9BD763	0:00:00-0:01:00	11/20/2021	12:59:39.174	Trial 38	60	363.738	34.84	4	2.04	5.4	5	0.72	19.2	2	Inf	M520/NMcwi	M
3B9BD763	0:01:00-0:02:00	11/20/2021	12:59:39.174	Trial 38	60	384.914	13.08	5	72.08	17.6	9	64.92	26.8	5	75.44	M520/NMcwi	M
3B9BD763	0:02:00-0:03:00	11/20/2021	12:59:39.174	Trial 38	60	219.521	21.2	3	127.52	12.96	3	126.56	25.6	1	154.4	M520/NMcwi	M
3B9BD763	0:03:00-0:04:00	11/20/2021	12:59:39.174	Trial 38	60	109.154	0	0	0	1.88	1	234.56	58	2	236.52	M520/NMcwi	M
3B9BD763	0:04:00-0:05:00	11/20/2021	12:59:39.174	Trial 38	60	143.202	0	0	0	0	0	0	60	1	Inf	M520/NMcwi	M
3B9BD763	0:05:00-0:06:00	11/20/2021	12:59:39.174	Trial 38	60	189.449	16.04	1	343.96	26	2	302.16	17.8	2	325.52	M520/NMcwi	M
3B9BD778	0:00:00-0:01:00	11/20/2021	12:52:01.130	Trial 37	60	342.555	25.08	3	2.96	6.04	6	2.56	28.48	4	8.4	M520/NMcwi	M
3B9BD778	0:01:00-0:02:00	11/20/2021	12:52:01.130	Trial 37	60	357.873	17.72	2	86.04	12.96	6	76.44	28.76	4	78.12	M520/NMcwi	M
3B9BD778	0:02:00-0:03:00	11/20/2021	12:52:01.130	Trial 37	60	389.438	18.28	2	158.36	4	4	137.24	37	3	138.16	M520/NMcwi	M
3B9BD778	0:03:00-0:04:00	11/20/2021	12:52:01.130	Trial 37	60	286.958	2.68	2	205.56	13.28	5	193.36	43.56	4	200.68	M520/NMcwi	M
3B9BD778	0:04:00-0:05:00	11/20/2021	12:52:01.130	Trial 37	60	100.751	0	0	0	0	0	0	60	1	Inf	M520/NMcwi	M
3B9BD778	0:05:00-0:06:00	11/20/2021	12:52:01.130	Trial 37	60	251.282	18.92	5	320.96	9.6	8	319.32	30.92	2	Inf	M520/NMcwi	M
3B9BD77B	0:00:00-0:01:00	11/20/2021	13:14:58.092	Trial 40	60	518.626	35.6	3	3.76	5.52	7	2.6	18.44	3	Inf	M520/NMcwi	F
3B9BD77B	0:01:00-0:02:00	11/20/2021	13:14:58.092	Trial 40	60	475.612	23.36	4	80.64	7.12	5	65.24	28.8	3	67.96	M520/NMcwi	F
3B9BD77B	0:02:00-0:03:00	11/20/2021	13:14:58.092	Trial 40	60	342.981	19	3	120.68	7.2	5	120.36	33.36	3	137.16	M520/NMcwi	F
3B9BD77B	0:03:00-0:04:00	11/20/2021	13:14:58.092	Trial 40	60	278.971	33.2	5	183.92	12.88	8	180	12.72	1	Inf	M520/NMcwi	F
3B9BD77B	0:04:00-0:05:00	11/20/2021	13:14:58.092	Trial 40	60	341.451	11.4	1	273.96	13.6	9	240	33.64	7	242.92	M520/NMcwi	F
3B9BD77B	0:05:00-0:06:00	11/20/2021	13:14:58.092	Trial 40	60	363.234	17.16	1	Inf	5.8	5	301.4	35.92	5	327.52	M520/NMcwi	F
3B9BD798	0:00:00-0:01:00	11/20/2021	13:07:28.307	Trial 39	60	377.296	20.92	3	41.76	10.64	10	10.92	27.6	4	12.24	M520/NMcwi	F
3B9BD798	0:01:00-0:02:00	11/20/2021	13:07:28.307	Trial 39	60	414.934	23.68	2	62.96	6.32	4	60	29.84	2	87.64	M520/NMcwi	F
3B9BD798	0:02:00-0:03:00	11/20/2021	13:07:28.307	Trial 39	60	302.886	23.56	2	154.28	3.76	2	152.6	32.56	1	Inf	M520/NMcwi	F
3B9BD798	0:03:00-0:04:00	11/20/2021	13:07:28.307	Trial 39	60	319.001	16.84	4	Inf	7.52	6	193.4	34.6	3	201.8	M520/NMcwi	F
3B9BD798	0:04:00-0:05:00	11/20/2021	13:07:28.307	Trial 39	60	283.836	18.44	2	245.56	4.32	3	243.32	37.04	2	261.84	M520/NMcwi	F
3B9BD798	0:05:00-0:06:00	11/20/2021	13:07:28.307	Trial 39	60	125.804	9.24	1	312.4	12.4	2	301.28	38.08	2	323.16	M520/NMcwi	F
3B9BD95B	0:00:00-0:01:00	02/11/2022	18:16:00.243	Trial 42	60	307.927	12.96	5	5.12	9.96	7	5.04	36.36	3	55.36	HXB2	M
3B9BD95B	0:01:00-0:02:00	02/11/2022	18:16:00.243	Trial 42	60	264.112	0	0	0	0	0	0	60	1	Inf	HXB2	M
3B9BD95B	0:02:00-0:03:00	02/11/2022	18:16:00.243	Trial 42	60	263.182	20.36	3	122.16	22.16	7	122.04	16.72	4	Inf	HXB2	M
3B9BD95B	0:03:00-0:04:00	02/11/2022	18:16:00.243	Trial 42	60	120.744	0	0	0	0	0	0	60	1	Inf	HXB2	M
3B9BD95B	0:04:00-0:05:00	02/11/2022	18:16:00.243	Trial 42	60	207.298	12.08	4	253.68	21.32	3	251.68	26.28	2	Inf	HXB2	M
3B9BD95B	0:05:00-0:06:00	02/11/2022	18:16:00.243	Trial 42	60	251.045	16.24	4	Inf	6.64	2	337.4	36.52	2	314.32	HXB2	M
3B9BD969	0:00:00-0:01:00	02/11/2022	18:42:49.987	Trial 46	60	383.13	20.44	11	5.68	19.64	14	2.88	18.12	4	4.32	HXB2	F
3B9BD969	0:01:00-0:02:00	02/11/2022	18:42:49.987	Trial 46	60	376.067	39.72	4	62.36	7	9	60	12.84	3	80.32	HXB2	F
3B9BD969	0:02:00-0:03:00	02/11/2022	18:42:49.987	Trial 46	60	323.375	37.2	2	121.76	8.36	4	121.08	13.48	2	Inf	HXB2	F
3B9BD969	0:03:00-0:04:00	02/11/2022	18:42:49.987	Trial 46	60	347.678	0.68	1	Inf	11.12	5	180	47.44	5	184.24	HXB2	F
3B9BD969	0:04:00-0:05:00	02/11/2022	18:42:49.987	Trial 46	60	232.712	15.08	2	244.32	15	8	244.12	28.44	4	253.04	HXB2	F
3B9BD969	0:05:00-0:06:00	02/11/2022	18:42:49.987	Trial 46	60	329.333	23.84	4	303.6	9.64	5	302.6	25.96	3	330.76	HXB2	F
3B9BD97F	0:00:00-0:01:00	02/11/2022	18:24:36.946	Trial 43	60	516.125	14.32	5	59.04	10.4	11	1.76	34.64	6	2.92	HXB2	M
3B9BD97F	0:01:00-0:02:00	02/11/2022	18:24:36.946	Trial 43	60	260.351	22.72	3	88.6	14.76	5	63.28	22.08	2	96.56	HXB2	M
3B9BD97F	0:02:00-0:03:00	02/11/2022	18:24:36.946	Trial 43	60	132.457	0	0	0	0	0	0	59.88	3	Inf	HXB2	M
3B9BD97F	0:03:00-0:04:00	02/11/2022	18:24:36.946	Trial 43	60	183.482	11.88	3	214.28	12.2	8	208.52	35.2	3	237.8	HXB2	M
3B9BD97F	0:04:00-0:05:00	02/11/2022	18:24:36.946	Trial 43	60	227.326	8.76	3	251.16	25.84	8	247.6	23.2	7	Inf	HXB2	M
3B9BD97F	0:05:00-0:06:00	02/11/2022	18:24:36.946	Trial 43	60	208.334	8.96	1	Inf	2.88	1	309	47.8	2	311.92	HXB2	M
3B9BD982	0:00:00-0:01:00	02/11/2022	18:34:32.399	Trial 45	60	198.381	19.04	4	7.68	1.52	5	1.24	36.2	7	1.8	HXB2	F
3B9BD982	0:00:00-0:01:00	02/11/2022	18:34:32.399	Trial 45	60	198.381	19.04	4	7.68	13.84	5	1.24	36.2	7	1.8	HXB2	F
3B9BD982	0:00:00-0:01:00	02/11/2022	18:34:32.399	Trial 45	60	198.381	19.04	4	7.68	13.84	5	7.2	36.2	7	1.8	HXB2	F
3B9BD982	0:00:00-0:01:00	02/11/2022	18:33:24.261	Trial 44	11.04	365.577	19.04	4	7.68	1.52	5	1.24	36.2	7	1.8	HXB2	F
3B9BD982	0:00:00-0:01:00	02/11/2022	18:33:24.261	Trial 44	11.04	365.577	19.04	4	7.68	1.52	5	7.2	36.2	7	1.8	HXB2	F
3B9BD982	0:00:00-0:01:00	02/11/2022	18:33:24.261	Trial 44	11.04	198.381	19.04	4	7.68	13.84	3	1.24	36.2	7	1.8	HXB2	F
3B9BD982	0:00:00-0:01:00	02/11/2022	18:33:24.261	Trial 44	11.04	198.381	19.04	4	7.68	13.84	3	7.2	36.2	7	1.8	HXB2	F
3B9BD982	0:00:00-0:01:00	02/11/2022	18:33:24.261	Trial 44	11.04	198.381	19.04	4	7.68	13.84	5	1.24	36.2	7	1.8	HXB2	F
3B9BD982	0:00:00-0:01:00	02/11/2022	18:33:24.261	Trial 44	11.04	198.381	19.04	4	7.68	13.84	5	7.2	36.2	7	1.8	HXB2	F
3B9BD982	0:00:00-0:01:00	02/11/2022	18:34:32.399	Trial 45	60	198.381	19.04	4	7.68	1.52	3	1.24	36.2	7	1.8	HXB2	F
3B9BD982	0:00:00-0:01:00	02/11/2022	18:34:32.399	Trial 45	60	198.381	19.04	4	7.68	1.52	3	7.2	36.2	7	1.8	HXB2	F
3B9BD982	0:00:00-0:01:00	02/11/2022	18:34:32.399	Trial 45	60	198.381	19.04	4	7.68	1.52	5	7.2	36.2	7	1.8	HXB2	F
3B9BD982	0:00:00-0:01:00	02/11/2022	18:34:32.399	Trial 45	60	198.381	19.04	4	7.68	13.84	3	1.24	36.2	7	1.8	HXB2	F
3B9BD982	0:00:00-0:01:00	02/11/2022	18:34:32.399	Trial 45	60	198.381	19.04	4	7.68	13.84	3	7.2	36.2	7	1.8	HXB2	F
3B9BD982	0:00:00-0:01:00	02/11/2022	18:34:32.399	Trial 45	60	365.577	19.04	4	7.68	13.84	3	7.2	36.2	7	1.8	HXB2	F
3B9BD982	0:00:00-0:01:00	02/11/2022	18:34:32.399	Trial 45	60	365.577	19.04	4	7.68	13.84	5	1.24	36.2	7	1.8	HXB2	F
3B9BD982	0:00:00-0:01:00	02/11/2022	18:34:32.399	Trial 45	60	365.577	19.04	4	7.68	13.84	5	7.2	36.2	7	1.8	HXB2	F
3B9BD982	0:00:00-0:01:00	02/11/2022	18:33:24.261	Trial 44	11.04	365.577	19.04	4	7.68	13.84	3	1.24	36.2	7	1.8	HXB2	F
3B9BD982	0:00:00-0:01:00	02/11/2022	18:33:24.261	Trial 44	11.04	365.577	19.04	4	7.68	13.84	3	7.2	36.2	7	1.8	HXB2	F
3B9BD982	0:00:00-0:01:00	02/11/2022	18:33:24.261	Trial 44	11.04	365.577	19.04	4	7.68	13.84	5	1.24	36.2	7	1.8	HXB2	F
3B9BD982	0:00:00-0:01:00	02/11/2022	18:33:24.261	Trial 44	11.04	365.577	19.04	4	7.68	13.84	5	7.2	36.2	7	1.8	HXB2	F
3B9BD982	0:00:00-0:01:00	02/11/2022	18:33:24.261	Trial 44	11.04	198.381	19.04	4	7.68	1.52	3	1.24	36.2	7	1.8	HXB2	F
3B9BD982	0:00:00-0:01:00	02/11/2022	18:33:24.261	Trial 44	11.04	198.381	19.04	4	7.68	1.52	3	7.2	36.2	7	1.8	HXB2	F
3B9BD982	0:00:00-0:01:00	02/11/2022	18:33:24.261	Trial 44	11.04	198.381	19.04	4	7.68	1.52	5	1.24	36.2	7	1.8	HXB2	F
3B9BD982	0:00:00-0:01:00	02/11/2022	18:33:24.261	Trial 44	11.04	198.381	19.04	4	7.68	1.52	5	7.2	36.2	7	1.8	HXB2	F
3B9BD982	0:00:00-0:01:00	02/11/2022	18:33:24.261	Trial 44	11.04	365.577	19.04	4	7.68	1.52	3	1.24	36.2	7	1.8	HXB2	F
3B9BD982	0:00:00-0:01:00	02/11/2022	18:33:24.261	Trial 44	11.04	365.577	19.04	4	7.68	1.52	3	7.2	36.2	7	1.8	HXB2	F
3B9BD982	0:00:00-0:01:00	02/11/2022	18:34:32.399	Trial 45	60	365.577	19.04	4	7.68	1.52	3	1.24	36.2	7	1.8	HXB2	F
3B9BD982	0:00:00-0:01:00	02/11/2022	18:34:32.399	Trial 45	60	365.577	19.04	4	7.68	1.52	3	7.2	36.2	7	1.8	HXB2	F
3B9BD982	0:00:00-0:01:00	02/11/2022	18:34:32.399	Trial 45	60	365.577	19.04	4	7.68	1.52	5	1.24	36.2	7	1.8	HXB2	F
3B9BD982	0:00:00-0:01:00	02/11/2022	18:34:32.399	Trial 45	60	365.577	19.04	4	7.68	1.52	5	7.2	36.2	7	1.8	HXB2	F
3B9BD982	0:00:00-0:01:00	02/11/2022	18:34:32.399	Trial 45	60	365.577	19.04	4	7.68	13.84	3	1.24	36.2	7	1.8	HXB2	F
3B9BD982	0:01:00-0:02:00	02/11/2022	18:34:32.399	Trial 45	60	255.373	10.04	4	78.56	10.72	5	62	38.6	3	62.68	HXB2	F
3B9BD982	0:02:00-0:03:00	02/11/2022	18:34:32.399	Trial 45	60	317.412	2.68	1	149.32	6.4	3	144.4	50.64	2	153.72	HXB2	F
3B9BD982	0:03:00-0:04:00	02/11/2022	18:34:32.399	Trial 45	60	329.121	4.44	2	198.32	8.72	5	190.72	46.08	5	200.76	HXB2	F
3B9BD982	0:04:00-0:05:00	02/11/2022	18:34:32.399	Trial 45	60	272.091	0	0	0	2.52	1	283.96	57.44	2	286.48	HXB2	F
3B9BD982	0:05:00-0:06:00	02/11/2022	18:34:32.399	Trial 45	60	176.048	0	0	0	32.36	1	310.48	27.6	2	342.84	HXB2	F
3B9BD999	0:00:00-0:01:00	02/11/2022	18:07:41.845	Trial 41	60	252.924	18.52	4	7.64	28.68	5	0	12.24	1	23.96	HXB10XWMIEre	M
3B9BD999	0:01:00-0:02:00	02/11/2022	18:07:41.845	Trial 41	60	346.871	13.56	4	Inf	20.44	11	60.48	24.92	6	63.24	HXB10XWMIEre	M
3B9BD999	0:02:00-0:03:00	02/11/2022	18:07:41.845	Trial 41	60	264.424	6.68	2	160.28	18.96	4	120	33.84	2	120.32	HXB10XWMIEre	M
3B9BD999	0:03:00-0:04:00	02/11/2022	18:07:41.845	Trial 41	60	224.801	15.76	2	Inf	11.24	9	194.32	27.72	4	196.56	HXB10XWMIEre	M
3B9BD999	0:04:00-0:05:00	02/11/2022	18:07:41.845	Trial 41	60	200.97	24.88	1	275.12	8.44	5	240	26.04	2	245.56	HXB10XWMIEre	M
3B9BD999	0:05:00-0:06:00	02/11/2022	18:07:41.845	Trial 41	60	260.208	22.52	2	343.88	12.52	2	306.44	24.04	1	308.6	HXB10XWMIEre	M
3B9BD9B2	0:00:00-0:01:00	04/07/2022	14:59:37.529	Trial 2	60	495.164	31.333	7	2.46664	9.23324	7	2.16664	18.3671	3	7.13326	SHROlaIpcvXBNNHsdMcwi	M
3B9BD9B2	0:01:00-0:02:00	04/07/2022	14:59:37.529	Trial 2	60	423.534	0.66666	1	91.9991	12.6665	6	67.2993	45.1002	7	69.3326	SHROlaIpcvXBNNHsdMcwi	M
3B9BD9B2	0:02:00-0:03:00	04/07/2022	14:59:37.529	Trial 2	60	406.708	36.6997	2	124.699	4.83329	4	124.132	18.10037	3	174.065	SHROlaIpcvXBNNHsdMcwi	M
3B9BD9B2	0:03:00-0:04:00	04/07/2022	14:59:37.529	Trial 2	60	277.781	0.466662	1	186.265	2.8333	6	184.731	54.9334	7	193.431	SHROlaIpcvXBNNHsdMcwi	M
3B9BD9B2	0:04:00-0:05:00	04/07/2022	14:59:37.529	Trial 2	60	137.57	4.49995	4	242.998	5.69994	4	242.731	47.30014	6	254.864	SHROlaIpcvXBNNHsdMcwi	M
3B9BD9B2	0:05:00-0:06:00	04/07/2022	14:59:37.529	Trial 2	60	154.32	0	0	0	0.833325	1	335.663	59.0333	2	336.53	SHROlaIpcvXBNNHsdMcwi	M
3B9BD9B6	0:00:00-0:01:00	04/07/2022	16:06:11.958	Trial 10	60	640.121	32.933	6	4.29996	7.0666	13	4.03329	18.86705	5	15.6998	SSJrHsdMcwiXSHROlaIpcv	F
3B9BD9B6	0:01:00-0:02:00	04/07/2022	16:06:11.958	Trial 10	60	459.183	14.79985	2	63.266	4.06663	7	63.066	40.0335	8	71.9659	SSJrHsdMcwiXSHROlaIpcv	F
3B9BD9B6	0:02:00-0:03:00	04/07/2022	16:06:11.958	Trial 10	60	366.221	24.10153	3	124.432	7.33326	4	122.265	27.0652	3	146.832	SSJrHsdMcwiXSHROlaIpcv	F
3B9BD9B6	0:03:00-0:04:00	04/07/2022	16:06:11.958	Trial 10	60	388.297	17.564694	2	198.231	7.09993	4	196.998	34.002	4	200.198	SSJrHsdMcwiXSHROlaIpcv	F
3B9BD9B6	0:04:00-0:05:00	04/07/2022	16:06:11.958	Trial 10	60	277.81	19.06647	5	244.931	8.56658	4	240.464	30.6973	2	Inf	SSJrHsdMcwiXSHROlaIpcv	F
3B9BD9B6	0:05:00-0:06:00	04/07/2022	16:06:11.958	Trial 10	60	284.018	18.3665	1	300.797	10.2999	3	319.197	29.57	2	320.463	SSJrHsdMcwiXSHROlaIpcv	F
3B9BD9B9	0:00:00-0:01:00	03/24/2022	14:29:09.955	Trial 55	60	411.06	20.92	3	12.96	19.32	8	2.24	19.36	4	4.24	M520/NMcwi	F
3B9BD9B9	0:01:00-0:02:00	03/24/2022	14:29:09.955	Trial 55	60	324.884	1.96	2	101.76	4	4	60	52.68	2	60.72	M520/NMcwi	F
3B9BD9B9	0:02:00-0:03:00	03/24/2022	14:29:09.955	Trial 55	60	288.977	13.96	2	121.52	3.72	4	120.92	42.04	3	176.08	M520/NMcwi	F
3B9BD9B9	0:03:00-0:04:00	03/24/2022	14:29:09.955	Trial 55	60	79.1665	0	0	0	0	0	0	60	1	Inf	M520/NMcwi	F
3B9BD9B9	0:04:00-0:05:00	03/24/2022	14:29:09.955	Trial 55	60	272.954	17.48	2	274.76	15	5	254.12	26.48	4	259.8	M520/NMcwi	F
3B9BD9B9	0:05:00-0:06:00	03/24/2022	14:29:09.955	Trial 55	60	227.67	1.32	1	Inf	10.72	4	301.32	47.64	1	312.36	M520/NMcwi	F
3B9BD9BF	0:00:00-0:01:00	04/07/2022	15:41:38.343	Trial 7	60	345.825	16.599861	3	1.53332	7.66719	14	1.36665	29.2664	13	Inf	SHROlaIpcvXBNNHsdMcwi	F
3B9BD9BF	0:01:00-0:02:00	04/07/2022	15:41:38.343	Trial 7	60	360.532	20.83313	3	62.366	7.93265	10	60	27.73421	8	67.5993	SHROlaIpcvXBNNHsdMcwi	F
3B9BD9BF	0:02:00-0:03:00	04/07/2022	15:41:38.343	Trial 7	60	330.26	5.76661	1	138.399	2.56664	2	138.232	51.2001	3	Inf	SHROlaIpcvXBNNHsdMcwi	F
3B9BD9BF	0:03:00-0:04:00	04/07/2022	15:41:38.343	Trial 7	60	295.251	0.866658	1	213.131	12.7999	8	189.531	42.0002	4	196.698	SHROlaIpcvXBNNHsdMcwi	F
3B9BD9BF	0:04:00-0:05:00	04/07/2022	15:41:38.343	Trial 7	60	28.5169	0	0	0	0	0	0	60	1	Inf	SHROlaIpcvXBNNHsdMcwi	F
3B9BD9BF	0:05:00-0:06:00	04/07/2022	15:41:38.343	Trial 7	60	65.4878	0	0	0	0	0	0	60	1	Inf	SHROlaIpcvXBNNHsdMcwi	F
3B9BD9C1	0:00:00-0:01:00	04/07/2022	15:15:36.157	Trial 4	60	576.642	16.4332	3	7.83325	8.36658	11	0.599994	33.9669	7	0.933324	SHROlaIpcvXBNNHsdMcwi	M
3B9BD9C1	0:01:00-0:02:00	04/07/2022	15:15:36.157	Trial 4	59.7333	282.715	9.53324	1	103.999	8.16779	5	71.6326	38.0657	6	72.2993	SHROlaIpcvXBNNHsdMcwi	M
3B9BD9C1	0:02:00-0:03:00	04/07/2022	15:15:36.157	Trial 4	60	191.094	15.86651	5	142.632	24.367	7	120	18.5998	1	120.165	SHROlaIpcvXBNNHsdMcwi	M
3B9BD9C1	0:03:00-0:04:00	04/07/2022	15:15:36.157	Trial 4	60	185.295	0	0	0	0.631527	1	180	59.3018	1	180.698	SHROlaIpcvXBNNHsdMcwi	M
3B9BD9C1	0:04:00-0:05:00	04/07/2022	15:15:36.157	Trial 4	60	92.9041	0	0	0	0	0	0	60	1	Inf	SHROlaIpcvXBNNHsdMcwi	M
3B9BD9C1	0:05:00-0:06:00	04/07/2022	15:15:36.157	Trial 4	60	180.056	0	0	0	0.99999	2	305.83	58.83331	3	306.564	SHROlaIpcvXBNNHsdMcwi	M
3B9BD9C2	0:00:00-0:01:00	03/24/2022	14:16:24.617	Trial 53	60	455.853	30.28	2	20.68	6.36	5	5.2	22.88	4	6.44	M520/NMcwi	F
3B9BD9C2	0:01:00-0:02:00	03/24/2022	14:16:24.617	Trial 53	60	436.028	33.28	4	81.68	4.68	5	68.32	21.84	2	68.88	M520/NMcwi	F
3B9BD9C2	0:02:00-0:03:00	03/24/2022	14:16:24.617	Trial 53	60	280.405	0	0	0	8.44	2	131.48	51.2	3	170.96	M520/NMcwi	F
3B9BD9C2	0:03:00-0:04:00	03/24/2022	14:16:24.617	Trial 53	60	242.595	5.96	2	187.12	11.36	5	184.92	42	4	234.84	M520/NMcwi	F
3B9BD9C2	0:04:00-0:05:00	03/24/2022	14:16:24.617	Trial 53	60	157.042	0	0	0	28.2	2	262.28	31.72	2	264.08	M520/NMcwi	F
3B9BD9C2	0:05:00-0:06:00	03/24/2022	14:16:24.617	Trial 53	60	136.278	34.6	4	316.32	24.6	4	300	0	0	0	M520/NMcwi	F
3B9BD9CC	0:00:00-0:01:00	04/07/2022	15:33:19.560	Trial 6	59.3667	276.24	18.3665	2	24.0664	6.2666	4	9.23324	33.3003	3	Inf	SHROlaIpcvXBNNHsdMcwi	F
3B9BD9CC	0:01:00-0:02:00	04/07/2022	15:33:19.560	Trial 6	60	186.58	4.96662	1	72.1993	6.8666	3	66.8327	47.6668	2	Inf	SHROlaIpcvXBNNHsdMcwi	F
3B9BD9CC	0:02:00-0:03:00	04/07/2022	15:33:19.560	Trial 6	60	275.821	0.966657	1	147.899	2.46664	2	145.999	55.4333	5	149.765	SHROlaIpcvXBNNHsdMcwi	F
3B9BD9CC	0:03:00-0:04:00	04/07/2022	15:33:19.560	Trial 6	60	304.844	21.8998	2	200.965	15.0332	5	190.231	20.86706	3	190.965	SHROlaIpcvXBNNHsdMcwi	F
3B9BD9CC	0:04:00-0:05:00	04/07/2022	15:33:19.560	Trial 6	60	329.458	6.33327	6	253.297	4.06663	6	252.764	47.3334	3	264.264	SHROlaIpcvXBNNHsdMcwi	F
3B9BD9CC	0:05:00-0:06:00	04/07/2022	15:33:19.560	Trial 6	60	287.41	0	0	0	1.03332	2	317.863	58.8667	3	318.43	SHROlaIpcvXBNNHsdMcwi	F
3B9BD9CD	0:00:00-0:01:00	04/07/2022	15:24:22.854	Trial 5	59.9333	358.927	13.1332	2	3.39997	8.26658	5	0	37.43358	6	13.0332	SHROlaIpcvXBNNHsdMcwi	F
3B9BD9CD	0:01:00-0:02:00	04/07/2022	15:24:22.854	Trial 5	60	266.228	0	0	0	10.6999	3	73.2326	47.8001	3	80.7992	SHROlaIpcvXBNNHsdMcwi	F
3B9BD9CD	0:02:00-0:03:00	04/07/2022	15:24:22.854	Trial 5	60	244.601	5.63328	1	141.932	1.96665	3	141.565	52.0667	3	158.865	SHROlaIpcvXBNNHsdMcwi	F
3B9BD9CD	0:03:00-0:04:00	04/07/2022	15:24:22.854	Trial 5	60	176.663	10.8999	1	206.731	5.09995	3	205.665	43.53347	3	221.331	SHROlaIpcvXBNNHsdMcwi	F
3B9BD9CD	0:04:00-0:05:00	04/07/2022	15:24:22.854	Trial 5	60	304.997	1.46665	2	264.464	2.13331	3	263.831	55.8	3	267.397	SHROlaIpcvXBNNHsdMcwi	F
3B9BD9CD	0:05:00-0:06:00	04/07/2022	15:24:22.854	Trial 5	60	273.403	33.7366	3	321.93	3.59996	4	321.43	22.163491	2	347.197	SHROlaIpcvXBNNHsdMcwi	F
3B9BD9D9	0:00:00-0:01:00	04/07/2022	15:49:42.663	Trial 8	60	443.659	25.067	6	0.866658	14.5332	12	0.033333	18.9998	5	13.1665	SHROlaIpcvXBNNHsdMcwi	F
3B9BD9D9	0:01:00-0:02:00	04/07/2022	15:49:42.663	Trial 8	60	324.242	9.53264	2	97.3324	11.6332	8	64.9993	34.26755	7	67.3327	SHROlaIpcvXBNNHsdMcwi	F
3B9BD9D9	0:02:00-0:03:00	04/07/2022	15:49:42.663	Trial 8	59.9333	379.408	12.2665	1	155.532	5.53328	8	135.765	40.8335	5	138.699	SHROlaIpcvXBNNHsdMcwi	F
3B9BD9D9	0:03:00-0:04:00	04/07/2022	15:49:42.663	Trial 8	60	209.537	0	0	0	0.833325	1	211.365	57.2667	6	212.198	SHROlaIpcvXBNNHsdMcwi	F
3B9BD9D9	0:04:00-0:05:00	04/07/2022	15:49:42.663	Trial 8	60	87.8922	0	0	0	0	0	0	60	1	Inf	SHROlaIpcvXBNNHsdMcwi	F
3B9BD9D9	0:05:00-0:06:00	04/07/2022	15:49:42.663	Trial 8	60	98.567	0	0	0	0	0	0	60	1	Inf	SHROlaIpcvXBNNHsdMcwi	F
3B9BD9DC	0:00:00-0:01:00	03/24/2022	14:08:40.751	Trial 52	60	464.832	24.76	6	3.48	15.88	12	1.64	18.72	6	22.08	HXB2	F
3B9BD9DC	0:01:00-0:02:00	03/24/2022	14:08:40.751	Trial 52	60	246.158	34.12	5	60.16	18.68	13	60	5.48	4	73.4	HXB2	F
3B9BD9DC	0:02:00-0:03:00	03/24/2022	14:08:40.751	Trial 52	60	289.519	14.6	2	140.48	6.16	5	137.8	38.52	3	142.8	HXB2	F
3B9BD9DC	0:03:00-0:04:00	03/24/2022	14:08:40.751	Trial 52	60	280.413	17.96	2	220.12	2.92	3	180	39.08	1	180.8	HXB2	F
3B9BD9DC	0:04:00-0:05:00	03/24/2022	14:08:40.751	Trial 52	60	287.085	35.24	5	278.64	8.84	6	247.36	15.48	2	249.8	HXB2	F
3B9BD9DC	0:05:00-0:06:00	03/24/2022	14:08:40.751	Trial 52	60	316.546	18.16	2	307.72	1.76	2	306.28	39.96	1	320.04	HXB2	F
3B9BD9E5	0:00:00-0:01:00	04/07/2022	16:52:50.821	Trial 16	60	578.979	21.2004	4	10.3332	9.03324	8	2.53331	29.09968	5	3.36663	SSJrHsdMcwiXSHROlaIpcv	M
3B9BD9E5	0:01:00-0:02:00	04/07/2022	16:52:50.821	Trial 16	60	391.153	11.9993	4	Inf	25.6009	7	60.6661	20.9331	4	61.8327	SSJrHsdMcwiXSHROlaIpcv	M
3B9BD9E5	0:02:00-0:03:00	04/07/2022	16:52:50.821	Trial 16	60	312.05	8.76838	1	171.232	10.0987	3	120	40.9996	2	124.799	SSJrHsdMcwiXSHROlaIpcv	M
3B9BD9E5	0:03:00-0:04:00	04/07/2022	16:52:50.821	Trial 16	60	269.236	19.198	2	192.831	36.002	4	186.698	4.19996	1	210.765	SSJrHsdMcwiXSHROlaIpcv	M
3B9BD9E5	0:04:00-0:05:00	04/07/2022	16:52:50.821	Trial 16	60	227.944	11.60288	3	259.931	28.164	4	240	18.7665	1	268.497	SSJrHsdMcwiXSHROlaIpcv	M
3B9BD9E5	0:05:00-0:06:00	04/07/2022	16:52:50.821	Trial 16	60	213.93	23.56708	5	321.897	30.8664	7	311.03	4.333292	2	317.797	SSJrHsdMcwiXSHROlaIpcv	M
3B9BD9E7	0:00:00-0:01:00	03/24/2022	14:00:51.284	Trial 51	60	430.577	31.8	5	1.72	7.8	7	1.6	19.72	4	Inf	M520/NMcwi	F
3B9BD9E7	0:01:00-0:02:00	03/24/2022	14:00:51.284	Trial 51	60	276.737	22.56	5	72.8	10	5	70.8	25.88	2	96.96	M520/NMcwi	F
3B9BD9E7	0:02:00-0:03:00	03/24/2022	14:00:51.284	Trial 51	60	224.475	0	0	0	19.6	4	120	35.6	6	128.04	M520/NMcwi	F
3B9BD9E7	0:03:00-0:04:00	03/24/2022	14:00:51.284	Trial 51	60	209.306	0	0	0	0	0	0	60	1	Inf	M520/NMcwi	F
3B9BD9E7	0:04:00-0:05:00	03/24/2022	14:00:51.284	Trial 51	60	245.234	0	0	0	3.8	2	257.72	53.6	6	260.48	M520/NMcwi	F
3B9BD9E7	0:05:00-0:06:00	03/24/2022	14:00:51.284	Trial 51	60	211.764	6.6	1	353.4	2.52	2	339.12	50.72	2	341.28	M520/NMcwi	F
[truncated: 534 more rows]
