# Supplementary material for: Inbred rat heredity and sex affect oral oxycodone self-administration and augmented intake in long sessions: correlations with anxiety and novelty-seeking
Source: PLoS One. 2025 Mar 10;20(3):e0314777. doi: 10.1371/journal.pone.0314777 (PMC11892884; doi:10.1371/journal.pone.0314777)
Supplement: Data SI 4 — (CSV) [file pone.0314777.s004.csv]

rfid	date	time	bin	trial	arena	arenaDurat	totalDistance	dist2CtrMean	dist2CtrTotal	cntrDurat	cntrFreq	cntrLate	Strain	Sex
3B9ACA01	12-06-2019	15:53:29	0:08:00-0:10:00	Trial 4	Arena 2	112.187	916.554	25.4641	71146.7	19.8435	7	480	LEW/SsNHsd	F
3B9ACA01	12-06-2019	15:53:29	0:04:00-0:06:00	Trial 4	Arena 2	120	914.274	31.2372	93555.5	9.17475	4	284.577	LEW/SsNHsd	F
3B9ACA01	12-06-2019	15:53:29	0:06:00-0:08:00	Trial 4	Arena 2	112.909	567.483	33.3242	93207.9	13.0895	3	402.767	LEW/SsNHsd	F
3B9ACA01	12-06-2019	15:53:29	0:16:00-0:18:00	Trial 4	Arena 2	119.479	830.638	26.181	77836.2	8.25326	7	993.797	LEW/SsNHsd	F
3B9ACA01	12-06-2019	15:53:29	0:10:00-0:12:00	Trial 4	Arena 2	117.877	902.561	30.9081	90869.9	9.09462	5	642.713	LEW/SsNHsd	F
3B9ACA01	12-06-2019	15:53:29	0:12:00-0:14:00	Trial 4	Arena 2	118.678	780.281	19.9887	58826.7	34.5854	4	783.58	LEW/SsNHsd	F
3B9ACA01	12-06-2019	15:53:29	0:00:00-0:02:00	Trial 4	Arena 2	119.76	1286.22	29.001	86190.9	11.178	5	37.2198	LEW/SsNHsd	F
3B9ACA01	12-06-2019	15:53:29	0:02:00-0:04:00	Trial 4	Arena 2	120	1209.69	27.9339	83661.9	14.904	5	131.652	LEW/SsNHsd	F
3B9ACA01	12-06-2019	15:53:29	0:14:00-0:16:00	Trial 4	Arena 2	120	952.887	18.6962	55995.1	36.2485	5	840	LEW/SsNHsd	F
3B9ACA01	12-06-2019	15:53:29	0:18:00-0:20:00	Trial 4	Arena 2	120	312.318	40.3952	120984	0	0	NA	LEW/SsNHsd	F
3B9ACA02	11-06-2019	13:08:58	0:00:00-0:02:00	Trial 2	Arena 2	118.999	1392.71	30.4574	17848.1	16.0166	2	5.40562	SS/JrHsdMcwiCrl	F
3B9ACA02	11-06-2019	13:08:58	0:02:00-0:04:00	Trial 2	Arena 2	120	668.873	36.0853	21615.1	0	0	NA	SS/JrHsdMcwiCrl	F
3B9ACA02	11-06-2019	13:08:58	0:18:00-0:20:00	Trial 2	Arena 2	120	383.329	31.0732	18612.9	1.40146	2	1146.79	SS/JrHsdMcwiCrl	F
3B9ACA02	11-06-2019	13:08:58	0:08:00-0:10:00	Trial 2	Arena 2	120	487.8	36.1955	21681.1	0	0	NA	SS/JrHsdMcwiCrl	F
3B9ACA02	11-06-2019	13:08:58	0:10:00-0:12:00	Trial 2	Arena 2	120	869.007	25.0891	15053.5	9.00936	5	604.628	SS/JrHsdMcwiCrl	F
3B9ACA02	11-06-2019	13:08:58	0:04:00-0:06:00	Trial 2	Arena 2	120	934.799	30.6293	18377.6	3.40354	1	242.051	SS/JrHsdMcwiCrl	F
3B9ACA02	11-06-2019	13:08:58	0:16:00-0:18:00	Trial 2	Arena 2	120	156.506	43.0542	25789.5	0	0	NA	SS/JrHsdMcwiCrl	F
3B9ACA02	11-06-2019	13:08:58	0:12:00-0:14:00	Trial 2	Arena 2	120	623.519	27.0882	16225.8	5.0052	2	747.977	SS/JrHsdMcwiCrl	F
3B9ACA02	11-06-2019	13:08:58	0:06:00-0:08:00	Trial 2	Arena 2	120	763.466	31.6905	18982.6	5.60582	3	443.06	SS/JrHsdMcwiCrl	F
3B9ACA02	11-06-2019	13:08:58	0:14:00-0:16:00	Trial 2	Arena 2	120	496.113	36.2277	21736.6	0	0	NA	SS/JrHsdMcwiCrl	F
3B9ACA04	13-06-2019	11:47:10	0:16:00-0:18:00	Trial 10	Arena 2	120	268.178	36.1092	108147	0	0	NA	LEW/Crl	F
3B9ACA04	13-06-2019	11:47:10	0:18:00-0:20:00	Trial 10	Arena 2	120	250.194	40.0771	120031	0	0	NA	LEW/Crl	F
3B9ACA04	13-06-2019	11:47:10	0:04:00-0:06:00	Trial 10	Arena 2	120	1059.85	22.7458	68123.8	18.5233	6	240	LEW/Crl	F
3B9ACA04	13-06-2019	11:47:10	0:06:00-0:08:00	Trial 10	Arena 2	118.958	821.489	25.5629	75819.7	23.1196	5	375.203	LEW/Crl	F
3B9ACA04	13-06-2019	11:47:10	0:00:00-0:02:00	Trial 10	Arena 2	120	212.096	39.9257	119577	0	0	NA	LEW/Crl	F
3B9ACA04	13-06-2019	11:47:10	0:02:00-0:04:00	Trial 10	Arena 2	119.8	999.443	21.4304	63841.2	29.9999	5	154.986	LEW/Crl	F
3B9ACA04	13-06-2019	11:47:10	0:08:00-0:10:00	Trial 10	Arena 2	118.678	971.649	19.558	57852.6	30.332	6	488.117	LEW/Crl	F
3B9ACA04	13-06-2019	11:47:10	0:10:00-0:12:00	Trial 10	Arena 2	118.277	905.111	23.047	67896.5	27.0464	4	628.678	LEW/Crl	F
3B9ACA04	13-06-2019	11:47:10	0:12:00-0:14:00	Trial 10	Arena 2	119.439	482.412	36.5035	108671	3.36554	3	835.913	LEW/Crl	F
3B9ACA04	13-06-2019	11:47:10	0:14:00-0:16:00	Trial 10	Arena 2	114.39	986.336	27.9353	79503.9	18.2315	3	840	LEW/Crl	F
3B9ACA07	13-06-2019	11:47:10	0:04:00-0:06:00	Trial 10	Arena 1	120	721.146	27.8576	83433.4	6.73154	5	254.396	LEW/Crl	M
3B9ACA07	13-06-2019	11:47:10	0:06:00-0:08:00	Trial 10	Arena 1	117.556	458.98	37.5528	109842	4.16714	1	427.854	LEW/Crl	M
3B9ACA07	13-06-2019	11:47:10	0:00:00-0:02:00	Trial 10	Arena 1	113.91	790.938	27.0222	76472.8	9.41615	1	22.719	LEW/Crl	M
3B9ACA07	13-06-2019	11:47:10	0:02:00-0:04:00	Trial 10	Arena 1	120	1003.07	11.8206	35402.8	52.6503	6	126.617	LEW/Crl	M
3B9ACA07	13-06-2019	11:47:10	0:12:00-0:14:00	Trial 10	Arena 1	109.422	837.807	21.1913	57619	34.8998	6	721.757	LEW/Crl	M
3B9ACA07	13-06-2019	11:47:10	0:14:00-0:16:00	Trial 10	Arena 1	110.904	561.637	29.706	81691.6	1.12192	1	957.562	LEW/Crl	M
3B9ACA07	13-06-2019	11:47:10	0:08:00-0:10:00	Trial 10	Arena 1	118.357	1056.39	24.7281	72972.8	21.3165	7	489.279	LEW/Crl	M
3B9ACA07	13-06-2019	11:47:10	0:10:00-0:12:00	Trial 10	Arena 1	116.795	1043.17	23.9047	69204.2	16.2278	9	629.159	LEW/Crl	M
3B9ACA07	13-06-2019	11:47:10	0:16:00-0:18:00	Trial 10	Arena 1	119.679	482.758	35.772	106493	0	0	NA	LEW/Crl	M
3B9ACA07	13-06-2019	11:47:10	0:18:00-0:20:00	Trial 10	Arena 1	120	710.312	28.3257	84835.4	13.2627	4	1133.9	LEW/Crl	M
3B9ACA0C	11-06-2019	13:08:58	0:04:00-0:06:00	Trial 2	Arena 1	119.8	875.73	27.1675	16191.8	17.0437	6	243.653	SS/JrHsdMcwiCrl	M
3B9ACA0C	11-06-2019	13:08:58	0:06:00-0:08:00	Trial 2	Arena 1	120	680.126	27.1414	16257.7	27.5039	2	360	SS/JrHsdMcwiCrl	M
3B9ACA0C	11-06-2019	13:08:58	0:16:00-0:18:00	Trial 2	Arena 1	120	461.347	36.087	21616.1	2.4025	2	987.426	SS/JrHsdMcwiCrl	M
3B9ACA0C	11-06-2019	13:08:58	0:10:00-0:12:00	Trial 2	Arena 1	120	581.268	33.6172	20170.3	0.800832	1	643.068	SS/JrHsdMcwiCrl	M
3B9ACA0C	11-06-2019	13:08:58	0:00:00-0:02:00	Trial 2	Arena 1	120	1252.35	23.5539	14061.7	23.0239	7	21.222	SS/JrHsdMcwiCrl	M
3B9ACA0C	11-06-2019	13:08:58	0:08:00-0:10:00	Trial 2	Arena 1	120	824.766	26.0271	15512.2	23.3229	4	480	SS/JrHsdMcwiCrl	M
3B9ACA0C	11-06-2019	13:08:58	0:18:00-0:20:00	Trial 2	Arena 1	120	533.756	15.2357	9126.16	45.2003	4	1095.34	SS/JrHsdMcwiCrl	M
3B9ACA0C	11-06-2019	13:08:58	0:12:00-0:14:00	Trial 2	Arena 1	120	685.547	19.7197	11812.1	38.8404	8	723.952	SS/JrHsdMcwiCrl	M
3B9ACA0C	11-06-2019	13:08:58	0:14:00-0:16:00	Trial 2	Arena 1	116.596	487.406	33.9774	19367.1	3.40354	2	868.102	SS/JrHsdMcwiCrl	M
3B9ACA0C	11-06-2019	13:08:58	0:02:00-0:04:00	Trial 2	Arena 1	120	948.525	26.8419	16078.3	19.6204	6	120.926	SS/JrHsdMcwiCrl	M
3B9ACA0D	12-06-2019	15:29:19	0:02:00-0:04:00	Trial 5	Arena 2	115.671	1151.11	27.7847	79686.4	7.49485	6	187.732	LEW/SsNHsd	F
3B9ACA0D	12-06-2019	15:29:19	0:14:00-0:16:00	Trial 2	Arena 2	120	114.763	37.7678	113039	0	0	NA	LEW/SsNHsd	F
3B9ACA0D	12-06-2019	15:29:19	0:10:00-0:12:00	Trial 5	Arena 2	120	427.153	35.4551	106153	11.5829	2	703.634	LEW/SsNHsd	F
3B9ACA0D	12-06-2019	15:29:19	0:00:00-0:02:00	Trial 5	Arena 2	104.61	1051.53	28.7177	73546.1	0.921826	2	3.64722	LEW/SsNHsd	F
3B9ACA0D	12-06-2019	15:29:19	0:02:00-0:04:00	Trial 2	Arena 2	68.4579	224.943	37.46	55965.2	1.60318	4	189.055	LEW/SsNHsd	F
3B9ACA0D	12-06-2019	15:29:19	0:04:00-0:06:00	Trial 2	Arena 2	103.648	329.417	40.2285	102180	0	0	NA	LEW/SsNHsd	F
3B9ACA0D	12-06-2019	15:29:19	0:14:00-0:16:00	Trial 5	Arena 2	120	118.762	37.7343	112977	0	0	NA	LEW/SsNHsd	F
3B9ACA0D	12-06-2019	15:29:19	0:16:00-0:18:00	Trial 2	Arena 2	103.467	238.212	36.4185	90754.8	0	0	NA	LEW/SsNHsd	F
3B9ACA0D	12-06-2019	15:29:19	0:16:00-0:18:00	Trial 5	Arena 2	120	473.697	35.3049	105703	0	0	NA	LEW/SsNHsd	F
3B9ACA0D	12-06-2019	15:29:19	0:08:00-0:10:00	Trial 5	Arena 2	119.84	437.394	40.0373	119591	0	0	NA	LEW/SsNHsd	F
3B9ACA0D	12-06-2019	15:29:19	0:04:00-0:06:00	Trial 5	Arena 2	115.231	599.068	38.1832	109548	0	0	NA	LEW/SsNHsd	F
3B9ACA0D	12-06-2019	15:29:19	0:06:00-0:08:00	Trial 2	Arena 2	91.4234	242.995	37.3084	80623.4	0	0	NA	LEW/SsNHsd	F
3B9ACA0D	12-06-2019	15:29:19	0:08:00-0:10:00	Trial 2	Arena 2	107.856	217.947	41.7257	109530	0	0	NA	LEW/SsNHsd	F
3B9ACA0D	12-06-2019	15:29:19	0:12:00-0:14:00	Trial 5	Arena 2	109.179	1003.76	29.7705	80558.9	10.621	4	722.431	LEW/SsNHsd	F
3B9ACA0D	12-06-2019	15:29:19	0:10:00-0:12:00	Trial 2	Arena 2	103.834	165.941	40.179	101050	3.96786	4	704.957	LEW/SsNHsd	F
3B9ACA0D	12-06-2019	15:29:19	0:00:00-0:02:00	Trial 2	Arena 2	67.6162	340.654	32.7987	49230.9	6.4127	7	107.293	LEW/SsNHsd	F
3B9ACA0D	12-06-2019	15:29:19	0:12:00-0:14:00	Trial 2	Arena 2	74.1628	257.557	37.9385	66088.9	3.08611	4	758.382	LEW/SsNHsd	F
3B9ACA0D	12-06-2019	15:29:19	0:06:00-0:08:00	Trial 5	Arena 2	120	858.355	31.7644	95102.5	1.60318	2	409.331	LEW/SsNHsd	F
3B9ACA0D	12-06-2019	15:29:19	0:18:00-0:20:00	Trial 2	Arena 2	80.7199	245.945	28.5044	53103.8	21.8834	5	1082.62	LEW/SsNHsd	F
3B9ACA0D	12-06-2019	15:29:19	0:18:00-0:20:00	Trial 5	Arena 2	120	1031.88	24.7471	74092.8	28.4163	2	1083.27	LEW/SsNHsd	F
3B9ACA13	11-06-2019	12:44:57	0:08:00-0:10:00	Trial 1	Arena 1	119.2	764.094	33.5325	19851.2	0	0	NA	LEW/SsNHsd	M
3B9ACA13	11-06-2019	12:44:57	0:02:00-0:04:00	Trial 1	Arena 1	120	1158.66	23.1378	13558.7	10.4905	7	150.272	LEW/SsNHsd	M
3B9ACA13	11-06-2019	12:44:57	0:04:00-0:06:00	Trial 1	Arena 1	120	726.555	21.046	12627.6	10.7197	4	240	LEW/SsNHsd	M
3B9ACA13	11-06-2019	12:44:57	0:06:00-0:08:00	Trial 1	Arena 1	119.4	496.662	19.1811	11374.4	3.40162	2	388.185	LEW/SsNHsd	M
3B9ACA13	11-06-2019	12:44:57	0:10:00-0:12:00	Trial 1	Arena 1	118.399	765.409	23.2685	13635.3	21.8104	4	628.5	LEW/SsNHsd	M
3B9ACA13	11-06-2019	12:44:57	0:12:00-0:14:00	Trial 1	Arena 1	120	722.5	26.919	15909.1	16.4078	3	749.958	LEW/SsNHsd	M
3B9ACA13	11-06-2019	12:44:57	0:14:00-0:16:00	Trial 1	Arena 1	120	857.332	25.1195	15071.7	23.4112	4	867.214	LEW/SsNHsd	M
3B9ACA13	11-06-2019	12:44:57	0:16:00-0:18:00	Trial 1	Arena 1	119.6	575.706	32.3037	19123.8	0	0	NA	LEW/SsNHsd	M
3B9ACA13	11-06-2019	12:44:57	0:18:00-0:20:00	Trial 1	Arena 1	120	722.279	19.7706	11862.4	25.4121	4	1094.12	LEW/SsNHsd	M
3B9ACA13	11-06-2019	12:44:57	0:00:00-0:02:00	Trial 1	Arena 1	119.8	1146.11	22.4716	13393.1	19.6094	10	5.60267	LEW/SsNHsd	M
3B9ACA15	13-06-2019	12:13:06	0:10:00-0:12:00	Trial 8	Arena 1	120	604.614	17.7136	53034.6	2.80591	3	658.106	LEW/Crl	M
3B9ACA15	13-06-2019	12:13:06	0:16:00-0:18:00	Trial 8	Arena 1	73.462	159.443	39.5349	71479.1	0	0	NA	LEW/Crl	M
3B9ACA15	13-06-2019	12:13:06	0:02:00-0:04:00	Trial 8	Arena 1	119.479	938.086	27.9828	83332.8	8.77848	4	130.515	LEW/Crl	M
3B9ACA15	13-06-2019	12:13:06	0:18:00-0:20:00	Trial 8	Arena 1	118.557	270.152	32.7235	96567	23.0418	2	1176.8	LEW/Crl	M
3B9ACA15	13-06-2019	12:13:06	0:00:00-0:02:00	Trial 8	Arena 1	119.078	1279.44	13.8437	41032.6	58.8439	10	17.3966	LEW/Crl	M
3B9ACA15	13-06-2019	12:13:06	0:12:00-0:14:00	Trial 8	Arena 1	119.84	515.863	28.1039	83861.9	0	0	NA	LEW/Crl	M
3B9ACA15	13-06-2019	12:13:06	0:04:00-0:06:00	Trial 8	Arena 1	120	934.693	16.8579	50472.6	46.059	7	247.321	LEW/Crl	M
3B9ACA15	13-06-2019	12:13:06	0:06:00-0:08:00	Trial 8	Arena 1	113.987	870.801	24.2836	68601.1	23.3565	5	360	LEW/Crl	M
3B9ACA15	13-06-2019	12:13:06	0:08:00-0:10:00	Trial 8	Arena 1	120	716.914	16.5232	49470.5	34.0824	12	480	LEW/Crl	M
3B9ACA15	13-06-2019	12:13:06	0:14:00-0:16:00	Trial 8	Arena 1	120	107.393	33.1082	99126	0	0	NA	LEW/Crl	M
3B9ACA1D	25-06-2019	14:12:15	0:02:00-0:04:00	Trial 22	Arena 2	107.915	1046.68	21.0818	56140.9	31.6126	7	188.115	F344/NHsd	F
3B9ACA1D	25-06-2019	14:12:15	0:10:00-0:12:00	Trial 22	Arena 2	116.519	779.555	22.6624	65834.2	32.8531	2	607.923	F344/NHsd	F
3B9ACA1D	25-06-2019	14:12:15	0:04:00-0:06:00	Trial 22	Arena 2	116.639	1214.09	26.4971	76841.5	16.2465	4	257.823	F344/NHsd	F
3B9ACA1D	25-06-2019	14:12:15	0:00:00-0:02:00	Trial 22	Arena 2	117.719	648.376	39.7524	116554	0	0	NA	F344/NHsd	F
3B9ACA1D	25-06-2019	14:12:15	0:18:00-0:20:00	Trial 22	Arena 2	120	405.598	38.9063	116680	0	0	NA	F344/NHsd	F
3B9ACA1D	25-06-2019	14:12:15	0:12:00-0:14:00	Trial 22	Arena 2	120	728.37	5.36173	16079.8	77.1108	5	722.609	F344/NHsd	F
3B9ACA1D	25-06-2019	14:12:15	0:06:00-0:08:00	Trial 22	Arena 2	120	333.69	37.3476	112006	9.80392	2	468.427	F344/NHsd	F
3B9ACA1D	25-06-2019	14:12:15	0:08:00-0:10:00	Trial 22	Arena 2	118.639	1085.27	14.0687	41671.6	46.1384	9	481.633	F344/NHsd	F
3B9ACA1D	25-06-2019	14:12:15	0:14:00-0:16:00	Trial 22	Arena 2	100.512	832.918	34.1331	84445.4	4.04162	4	843.617	F344/NHsd	F
3B9ACA1D	25-06-2019	14:12:15	0:16:00-0:18:00	Trial 22	Arena 2	118.319	744.696	21.1059	62346.9	21.2085	4	973.469	F344/NHsd	F
3B9ACA1E	12-06-2019	15:53:29	0:06:00-0:08:00	Trial 4	Arena 1	120	1109.72	25.0218	74940.4	20.6732	3	373.801	LEW/SsNHsd	M
3B9ACA1E	12-06-2019	15:53:29	0:02:00-0:04:00	Trial 4	Arena 1	120	1406.15	30.1122	90186.1	8.49365	3	200.242	LEW/SsNHsd	M
3B9ACA1E	12-06-2019	15:53:29	0:00:00-0:02:00	Trial 4	Arena 1	120	1446.8	33.3607	99948.7	4.00644	1	24.7598	LEW/SsNHsd	M
3B9ACA1E	12-06-2019	15:53:29	0:12:00-0:14:00	Trial 4	Arena 1	120	1171.88	23.166	69382	25.3982	10	720	LEW/SsNHsd	M
3B9ACA1E	12-06-2019	15:53:29	0:08:00-0:10:00	Trial 4	Arena 1	120	733.312	29.5093	88380.5	9.37507	1	535.982	LEW/SsNHsd	M
3B9ACA1E	12-06-2019	15:53:29	0:10:00-0:12:00	Trial 4	Arena 1	120	677.988	34.7603	104142	7.65497	4	630.614	LEW/SsNHsd	M
3B9ACA1E	12-06-2019	15:53:29	0:18:00-0:20:00	Trial 4	Arena 1	120	1063.98	12.3526	36996.1	41.2824	15	1080	LEW/SsNHsd	M
3B9ACA1E	12-06-2019	15:53:29	0:14:00-0:16:00	Trial 4	Arena 1	120	997.348	28.458	85231.8	10.4568	5	849.445	LEW/SsNHsd	M
3B9ACA1E	12-06-2019	15:53:29	0:16:00-0:18:00	Trial 4	Arena 1	120	480.631	21.343	63922.2	49.4635	5	1022.28	LEW/SsNHsd	M
3B9ACA1E	12-06-2019	15:53:29	0:04:00-0:06:00	Trial 4	Arena 1	120	1300.26	21.6534	64851.8	17.5482	11	249.201	LEW/SsNHsd	M
3B9ACA21	25-06-2019	14:12:15	0:12:00-0:14:00	Trial 22	Arena 1	116.839	1314.15	24.8804	72227.8	27.819	7	720	F344/NHsd	M
3B9ACA21	25-06-2019	14:12:15	0:16:00-0:18:00	Trial 22	Arena 1	117.759	555.534	10.5064	30857.2	74.3579	3	985.554	F344/NHsd	M
3B9ACA21	25-06-2019	14:12:15	0:10:00-0:12:00	Trial 22	Arena 1	120	913.705	20.0393	60057.8	30.9245	6	638.015	F344/NHsd	M
3B9ACA21	25-06-2019	14:12:15	0:02:00-0:04:00	Trial 22	Arena 1	120	906.045	20.2219	60645.4	20.9364	9	120	F344/NHsd	M
3B9ACA21	25-06-2019	14:12:15	0:04:00-0:06:00	Trial 22	Arena 1	118.76	974.507	15.402	45666.9	60.2641	6	254.502	F344/NHsd	M
3B9ACA21	25-06-2019	14:12:15	0:08:00-0:10:00	Trial 22	Arena 1	101.032	830.086	24.8667	62216.6	22.1689	5	520.608	F344/NHsd	M
3B9ACA21	25-06-2019	14:12:15	0:14:00-0:16:00	Trial 22	Arena 1	119.84	757.286	18.0037	53867.2	51.8207	5	852.501	F344/NHsd	M
3B9ACA21	25-06-2019	14:12:15	0:06:00-0:08:00	Trial 22	Arena 1	119.04	682.655	27.9481	83061.8	2.80112	4	390.396	F344/NHsd	M
3B9ACA21	25-06-2019	14:12:15	0:00:00-0:02:00	Trial 22	Arena 1	114.078	1623.79	18.8188	53313.8	37.0068	13	0	F344/NHsd	M
3B9ACA21	25-06-2019	14:12:15	0:18:00-0:20:00	Trial 22	Arena 1	117.519	940.239	21.2043	62213.4	20.8802	3	1080	F344/NHsd	M
3B9ACA2A	11-06-2019	13:32:19	0:14:00-0:16:00	Trial 3	Arena 2	120	425.704	32.1906	19282.2	0	0	NA	SS/JrHsdMcwiCrl	F
3B9ACA2A	11-06-2019	13:32:19	0:18:00-0:20:00	Trial 3	Arena 2	120	698.522	34.0126	20373.6	0	0	NA	SS/JrHsdMcwiCrl	F
3B9ACA2A	11-06-2019	13:32:19	0:12:00-0:14:00	Trial 3	Arena 2	120	780.336	27.1278	16249.6	15.2193	3	746.148	SS/JrHsdMcwiCrl	F
3B9ACA2A	11-06-2019	13:32:19	0:00:00-0:02:00	Trial 3	Arena 2	120	1321.21	28.6537	16934.4	8.61094	3	46.459	SS/JrHsdMcwiCrl	F
3B9ACA2A	11-06-2019	13:32:19	0:16:00-0:18:00	Trial 3	Arena 2	120	781.318	29.0988	17459.3	1.20153	1	1048.13	SS/JrHsdMcwiCrl	F
3B9ACA2A	11-06-2019	13:32:19	0:02:00-0:04:00	Trial 3	Arena 2	120	1078.36	37.0576	22123.4	1.00127	1	194.848	SS/JrHsdMcwiCrl	F
3B9ACA2A	11-06-2019	13:32:19	0:04:00-0:06:00	Trial 3	Arena 2	119.399	1068.3	30.3321	17986.9	4.60585	3	266.338	SS/JrHsdMcwiCrl	F
3B9ACA2A	11-06-2019	13:32:19	0:06:00-0:08:00	Trial 3	Arena 2	120	492.291	37.4014	22403.5	0	0	NA	SS/JrHsdMcwiCrl	F
3B9ACA2A	11-06-2019	13:32:19	0:08:00-0:10:00	Trial 3	Arena 2	120	685.342	37.7358	22641.5	0	0	NA	SS/JrHsdMcwiCrl	F
3B9ACA2A	11-06-2019	13:32:19	0:10:00-0:12:00	Trial 3	Arena 2	120	810.892	29.8923	17905.5	1.20153	2	605.57	SS/JrHsdMcwiCrl	F
3B9ACA2B	12-06-2019	15:29:19	0:06:00-0:08:00	Trial 5	Arena 1	120	779.584	29.9695	89728.8	12.4246	7	403.038	LEW/SsNHsd	M
3B9ACA2B	12-06-2019	15:29:19	0:10:00-0:12:00	Trial 2	Arena 1	108.297	585.053	21.1934	53746.6	31.3822	10	607.724	LEW/SsNHsd	M
3B9ACA2B	12-06-2019	15:29:19	0:10:00-0:12:00	Trial 5	Arena 1	120	923.159	20.4003	61078.6	32.8651	6	607.564	LEW/SsNHsd	M
3B9ACA2B	12-06-2019	15:29:19	0:00:00-0:02:00	Trial 2	Arena 1	110.461	666.084	39.1521	103988	6.25239	4	109.858	LEW/SsNHsd	M
3B9ACA2B	12-06-2019	15:29:19	0:00:00-0:02:00	Trial 5	Arena 1	117.114	977.133	37.3936	109077	8.61707	2	109.056	LEW/SsNHsd	M
3B9ACA2B	12-06-2019	15:29:19	0:08:00-0:10:00	Trial 2	Arena 1	105.852	661.831	25.3915	63859.7	27.4143	13	481.835	LEW/SsNHsd	M
3B9ACA2B	12-06-2019	15:29:19	0:16:00-0:18:00	Trial 5	Arena 1	120	31.2743	49.965	149595	0	0	NA	LEW/SsNHsd	M
3B9ACA2B	12-06-2019	15:29:19	0:18:00-0:20:00	Trial 2	Arena 1	120	54.0749	49.8974	149043	0	0	NA	LEW/SsNHsd	M
3B9ACA2B	12-06-2019	15:29:19	0:18:00-0:20:00	Trial 5	Arena 1	120	36.0049	49.8349	149206	0	0	NA	LEW/SsNHsd	M
3B9ACA2B	12-06-2019	15:29:19	0:04:00-0:06:00	Trial 5	Arena 1	120	309.276	46.5486	139366	1.28254	1	242.039	LEW/SsNHsd	M
3B9ACA2B	12-06-2019	15:29:19	0:06:00-0:08:00	Trial 2	Arena 1	108.457	445.327	33.5148	86200.1	8.69723	15	401.395	LEW/SsNHsd	M
3B9ACA2B	12-06-2019	15:29:19	0:12:00-0:14:00	Trial 5	Arena 1	120	857.221	23.4993	70356.9	15.7111	3	753.052	LEW/SsNHsd	M
3B9ACA2B	12-06-2019	15:29:19	0:08:00-0:10:00	Trial 5	Arena 1	119.198	1062.08	23.9873	71266.4	31.7028	7	481.674	LEW/SsNHsd	M
3B9ACA2B	12-06-2019	15:29:19	0:14:00-0:16:00	Trial 5	Arena 1	120	76.8849	49.8978	149394	0	0	NA	LEW/SsNHsd	M
3B9ACA2B	12-06-2019	15:29:19	0:12:00-0:14:00	Trial 2	Arena 1	111.944	646.881	24.5234	65894.5	13.8274	4	753.613	LEW/SsNHsd	M
3B9ACA2B	12-06-2019	15:29:19	0:02:00-0:04:00	Trial 2	Arena 1	100.161	741.123	23.7899	54835.6	25.0897	13	122.643	LEW/SsNHsd	M
3B9ACA2B	12-06-2019	15:29:19	0:14:00-0:16:00	Trial 2	Arena 1	120	87.35	49.9121	149287	0	0	NA	LEW/SsNHsd	M
3B9ACA2B	12-06-2019	15:29:19	0:04:00-0:06:00	Trial 2	Arena 1	118.437	250.989	47.1679	137777	0.961906	1	242.16	LEW/SsNHsd	M
3B9ACA2B	12-06-2019	15:29:19	0:16:00-0:18:00	Trial 2	Arena 1	120	46.8829	49.98	149640	0	0	NA	LEW/SsNHsd	M
3B9ACA2B	12-06-2019	15:29:19	0:02:00-0:04:00	Trial 5	Arena 1	120	1379.08	21.904	65580.6	28.3762	6	135.789	LEW/SsNHsd	M
3B9ACA40	11-06-2019	12:44:57	0:00:00-0:02:00	Trial 1	Arena 2	117.999	1447.98	32.8554	19023.3	0	0	NA	SS/JrHsdMcwiCrl	F
3B9ACA40	11-06-2019	12:44:57	0:08:00-0:10:00	Trial 1	Arena 2	120	677.617	31.3114	18724.2	1.00048	1	574.274	SS/JrHsdMcwiCrl	F
3B9ACA40	11-06-2019	12:44:57	0:02:00-0:04:00	Trial 1	Arena 2	120	1080.74	33.9127	20347.6	5.00239	2	168.28	SS/JrHsdMcwiCrl	F
3B9ACA40	11-06-2019	12:44:57	0:04:00-0:06:00	Trial 1	Arena 2	120	1087.04	31.4432	18865.9	0	0	NA	SS/JrHsdMcwiCrl	F
3B9ACA40	11-06-2019	12:44:57	0:06:00-0:08:00	Trial 1	Arena 2	120	842.506	25.4351	15235.6	13.2063	1	439.21	SS/JrHsdMcwiCrl	F
3B9ACA40	11-06-2019	12:44:57	0:16:00-0:18:00	Trial 1	Arena 2	120	594.774	29.6808	17749.1	8.40401	2	1052.9	SS/JrHsdMcwiCrl	F
3B9ACA40	11-06-2019	12:44:57	0:10:00-0:12:00	Trial 1	Arena 2	120	592.213	33.8729	20323.8	0	0	NA	SS/JrHsdMcwiCrl	F
3B9ACA40	11-06-2019	12:44:57	0:12:00-0:14:00	Trial 1	Arena 2	119.8	471.643	29.6032	17613.9	10.8052	1	795.18	SS/JrHsdMcwiCrl	F
3B9ACA40	11-06-2019	12:44:57	0:14:00-0:16:00	Trial 1	Arena 2	120	788.692	30.3175	18190.5	2.80134	2	864.212	SS/JrHsdMcwiCrl	F
3B9ACA40	11-06-2019	12:44:57	0:18:00-0:20:00	Trial 1	Arena 2	120	601.531	35.6264	21340.2	0	0	NA	SS/JrHsdMcwiCrl	F
3B9ACA42	11-06-2019	13:32:19	0:08:00-0:10:00	Trial 3	Arena 1	120	543.939	19.2578	11554.7	48.4616	3	490.223	SS/JrHsdMcwiCrl	M
3B9ACA42	11-06-2019	13:32:19	0:00:00-0:02:00	Trial 3	Arena 1	119.8	1216.16	29.9706	17802.6	17.6224	4	22.829	SS/JrHsdMcwiCrl	M
3B9ACA42	11-06-2019	13:32:19	0:02:00-0:04:00	Trial 3	Arena 1	120	1024.6	33.9107	20244.7	1.60204	1	154.997	SS/JrHsdMcwiCrl	M
3B9ACA42	11-06-2019	13:32:19	0:04:00-0:06:00	Trial 3	Arena 1	119.8	885.829	26.2177	15520.9	21.0267	3	274.549	SS/JrHsdMcwiCrl	M
3B9ACA42	11-06-2019	13:32:19	0:06:00-0:08:00	Trial 3	Arena 1	120	642.314	33.2457	19781.2	3.80484	2	444.965	SS/JrHsdMcwiCrl	M
3B9ACA42	11-06-2019	13:32:19	0:16:00-0:18:00	Trial 3	Arena 1	120	287.203	27.253	16351.8	0.600763	1	1012.49	SS/JrHsdMcwiCrl	M
3B9ACA42	11-06-2019	13:32:19	0:10:00-0:12:00	Trial 3	Arena 1	116.996	678.868	33.4194	19216.2	4.89118	2	607.772	SS/JrHsdMcwiCrl	M
3B9ACA42	11-06-2019	13:32:19	0:12:00-0:14:00	Trial 3	Arena 1	120	561.744	32.9569	19741.2	3.71976	2	720	SS/JrHsdMcwiCrl	M
3B9ACA42	11-06-2019	13:32:19	0:14:00-0:16:00	Trial 3	Arena 1	120	388.934	25.2512	15125.5	4.4056	2	940.996	SS/JrHsdMcwiCrl	M
3B9ACA42	11-06-2019	13:32:19	0:18:00-0:20:00	Trial 3	Arena 1	120	424.971	26.4054	15816.8	0.600763	1	1187.91	SS/JrHsdMcwiCrl	M
3B9ACA46	25-06-2019	14:36:52	0:04:00-0:06:00	Trial 23	Arena 1	119.48	701.475	39.2763	117004	0	0	NA	F344/NHsd	M
3B9ACA46	25-06-2019	14:36:52	0:10:00-0:12:00	Trial 23	Arena 1	120	242.075	45.3152	135855	0	0	NA	F344/NHsd	M
3B9ACA46	25-06-2019	14:36:52	0:00:00-0:02:00	Trial 23	Arena 1	120	466.93	44.3493	133004	0	0	NA	F344/NHsd	M
3B9ACA46	25-06-2019	14:36:52	0:02:00-0:04:00	Trial 23	Arena 1	116.998	705.755	39.5733	115317	0	0	NA	F344/NHsd	M
3B9ACA46	25-06-2019	14:36:52	0:08:00-0:10:00	Trial 23	Arena 1	120	325.014	44.9803	134851	0	0	NA	F344/NHsd	M
3B9ACA46	25-06-2019	14:36:52	0:16:00-0:18:00	Trial 23	Arena 1	119.2	742.664	35.8709	106716	0	0	NA	F344/NHsd	M
3B9ACA46	25-06-2019	14:36:52	0:12:00-0:14:00	Trial 23	Arena 1	118.802	760.496	40.0768	118708	0	0	NA	F344/NHsd	M
3B9ACA46	25-06-2019	14:36:52	0:14:00-0:16:00	Trial 23	Arena 1	96.904	945.291	28.2731	67770.5	4.20242	1	886.589	F344/NHsd	M
3B9ACA46	25-06-2019	14:36:52	0:06:00-0:08:00	Trial 23	Arena 1	120	187.499	43.7599	131236	0	0	NA	F344/NHsd	M
3B9ACA46	25-06-2019	14:36:52	0:18:00-0:20:00	Trial 23	Arena 1	108.283	585.325	39.4052	106236	0	0	NA	F344/NHsd	M
3B9ACA49	13-06-2019	12:13:06	0:16:00-0:18:00	Trial 8	Arena 2	117.555	702.111	37.8037	110462	0	0	NA	LEW/Crl	F
3B9ACA49	13-06-2019	12:13:06	0:06:00-0:08:00	Trial 8	Arena 2	118.797	874.921	31.3989	92752.5	11.0232	5	425.095	LEW/Crl	F
3B9ACA49	13-06-2019	12:13:06	0:14:00-0:16:00	Trial 8	Arena 2	119.078	144.122	46.0881	136789	0	0	NA	LEW/Crl	F
3B9ACA49	13-06-2019	12:13:06	0:08:00-0:10:00	Trial 8	Arena 2	120	399.113	36.3342	108785	3.72785	2	502.819	LEW/Crl	F
3B9ACA49	13-06-2019	12:13:06	0:18:00-0:20:00	Trial 8	Arena 2	118.918	858.745	23.119	68432.4	35.7954	4	1135.39	LEW/Crl	F
3B9ACA49	13-06-2019	12:13:06	0:12:00-0:14:00	Trial 8	Arena 2	119.759	811.604	28.2551	84313.1	23.4494	7	757.074	LEW/Crl	F
3B9ACA49	13-06-2019	12:13:06	0:00:00-0:02:00	Trial 8	Arena 2	116.713	1305.64	23.4143	67597	22.6477	5	53.7933	LEW/Crl	F
3B9ACA49	13-06-2019	12:13:06	0:10:00-0:12:00	Trial 8	Arena 2	109.778	445.5	40.2016	109630	0	0	NA	LEW/Crl	F
3B9ACA49	13-06-2019	12:13:06	0:04:00-0:06:00	Trial 8	Arena 2	119.92	755.174	26.1815	78256.5	24.4916	2	303.439	LEW/Crl	F
3B9ACA49	13-06-2019	12:13:06	0:02:00-0:04:00	Trial 8	Arena 2	120	667.514	26.212	78478.6	30.1435	4	121.015	LEW/Crl	F
3B9ACA52	13-06-2019	12:38:49	0:02:00-0:04:00	Trial 9	Arena 2	120	1197.87	16.5131	49423.6	42.743	8	136.328	LEW/Crl	F
3B9ACA52	13-06-2019	12:38:49	0:08:00-0:10:00	Trial 9	Arena 2	120	809.416	7.57209	22655.7	60.3764	8	480	LEW/Crl	F
3B9ACA52	13-06-2019	12:38:49	0:18:00-0:20:00	Trial 9	Arena 2	115.309	941.44	19.3407	55372.3	19.0058	8	1094.28	LEW/Crl	F
3B9ACA52	13-06-2019	12:38:49	0:06:00-0:08:00	Trial 9	Arena 2	120	323.204	40.24	120438	4.25384	1	475.746	LEW/Crl	F
3B9ACA52	13-06-2019	12:38:49	0:12:00-0:14:00	Trial 9	Arena 2	110.882	916.844	14.5307	40090.3	43.6251	5	754.859	LEW/Crl	F
3B9ACA52	13-06-2019	12:38:49	0:00:00-0:02:00	Trial 9	Arena 2	118.516	1150.88	17.6671	52117.9	41.4599	6	15.4372	LEW/Crl	F
3B9ACA52	13-06-2019	12:38:49	0:04:00-0:06:00	Trial 9	Arena 2	119.599	956.565	20.7848	61855.7	19.6473	6	245.191	LEW/Crl	F
3B9ACA52	13-06-2019	12:38:49	0:10:00-0:12:00	Trial 9	Arena 2	120	497.486	39.8664	119320	3.05286	1	600	LEW/Crl	F
3B9ACA52	13-06-2019	12:38:49	0:14:00-0:16:00	Trial 9	Arena 2	116.608	495.398	33.7592	97901.8	0	0	NA	LEW/Crl	F
3B9ACA52	13-06-2019	12:38:49	0:16:00-0:18:00	Trial 9	Arena 2	95.8618	246.103	40.78	97097.2	0	0	NA	LEW/Crl	F
3B9ACA58	25-06-2019	14:36:52	0:04:00-0:06:00	Trial 23	Arena 2	118.839	1263.71	28.4171	84285.1	22.4929	6	243.54	F344/NHsd	F
3B9ACA58	25-06-2019	14:36:52	0:12:00-0:14:00	Trial 23	Arena 2	120	1072.64	22.9574	68826.3	24.414	8	734.702	F344/NHsd	F
3B9ACA58	25-06-2019	14:36:52	0:00:00-0:02:00	Trial 23	Arena 2	118.879	1547.64	29.2511	86817.4	16.1693	5	25.2545	F344/NHsd	F
3B9ACA58	25-06-2019	14:36:52	0:08:00-0:10:00	Trial 23	Arena 2	117.318	909.361	25.7879	75274.9	26.3904	4	528.103	F344/NHsd	F
3B9ACA58	25-06-2019	14:36:52	0:02:00-0:04:00	Trial 23	Arena 2	115.838	1695.45	24.8047	71412.8	21.6124	8	122.59	F344/NHsd	F
3B9ACA58	25-06-2019	14:36:52	0:06:00-0:08:00	Trial 23	Arena 2	115.878	1368.93	29.9128	86358.3	10.6061	8	360.647	F344/NHsd	F
3B9ACA58	25-06-2019	14:36:52	0:16:00-0:18:00	Trial 23	Arena 2	120	924.268	17.5852	52720.6	45.8057	7	971.438	F344/NHsd	F
3B9ACA58	25-06-2019	14:36:52	0:10:00-0:12:00	Trial 23	Arena 2	119.24	754.917	22.411	66695.1	28.201	4	600	F344/NHsd	F
3B9ACA58	25-06-2019	14:36:52	0:14:00-0:16:00	Trial 23	Arena 2	120	848.389	12.7232	38156.8	52.27	5	842.044	F344/NHsd	F
3B9ACA58	25-06-2019	14:36:52	0:18:00-0:20:00	Trial 23	Arena 2	119.039	764.439	21.1634	62876.4	46.9676	6	1080	F344/NHsd	F
3B9ACA61	23-06-2019	11:30:39	0:06:00-0:08:00	Trial 11	Arena 2	120	596.104	36.8503	110367	1.56248	1	429.04	LEW/SsNHsd	F
3B9ACA61	23-06-2019	11:30:39	0:02:00-0:04:00	Trial 11	Arena 2	120	881.336	38.9009	116508	4.52717	4	161.416	LEW/SsNHsd	F
3B9ACA61	23-06-2019	11:30:39	0:04:00-0:06:00	Trial 11	Arena 2	114.872	901.668	37.5214	107011	3.48552	2	315.781	LEW/SsNHsd	F
3B9ACA61	23-06-2019	11:30:39	0:00:00-0:02:00	Trial 11	Arena 2	120	1006.03	37.7093	112977	3.36533	1	17.5077	LEW/SsNHsd	F
3B9ACA61	23-06-2019	11:30:39	0:16:00-0:18:00	Trial 11	Arena 2	120	1026	18.4059	55125.6	41.3872	7	960	LEW/SsNHsd	F
3B9ACA61	23-06-2019	11:30:39	0:08:00-0:10:00	Trial 11	Arena 2	120	600.026	35.2343	105562	4.32686	3	513.294	LEW/SsNHsd	F
3B9ACA61	23-06-2019	11:30:39	0:12:00-0:14:00	Trial 11	Arena 2	120	426.717	21.7558	65158.5	58.3211	4	772.264	LEW/SsNHsd	F
3B9ACA61	23-06-2019	11:30:39	0:10:00-0:12:00	Trial 11	Arena 2	120	45.895	46.7477	140009	0	0	NA	LEW/SsNHsd	F
3B9ACA61	23-06-2019	11:30:39	0:18:00-0:20:00	Trial 11	Arena 2	120	1010.65	30.898	92539.4	2.24356	2	1173.46	LEW/SsNHsd	F
3B9ACA61	23-06-2019	11:30:39	0:14:00-0:16:00	Trial 11	Arena 2	117.035	1313.88	18.2806	53288	35.8266	17	840	LEW/SsNHsd	F
3B9ACA63	13-06-2019	12:38:49	0:08:00-0:10:00	Trial 9	Arena 1	117.153	1006.06	24.3422	70689.8	13.9937	4	534.247	LEW/Crl	M
3B9ACA63	13-06-2019	12:38:49	0:16:00-0:18:00	Trial 9	Arena 1	115.429	692.379	27.639	79323.8	8.82125	4	1007.23	LEW/Crl	M
3B9ACA63	13-06-2019	12:38:49	0:14:00-0:16:00	Trial 9	Arena 1	116.872	730.812	21.683	63140.8	27.2256	6	861.957	LEW/Crl	M
3B9ACA63	13-06-2019	12:38:49	0:10:00-0:12:00	Trial 9	Arena 1	118.075	858.54	27.6578	81092.7	7.057	2	628.474	LEW/Crl	M
3B9ACA63	13-06-2019	12:38:49	0:02:00-0:04:00	Trial 9	Arena 1	112.702	827.898	22.602	63263	19.5179	8	120	LEW/Crl	M
3B9ACA63	13-06-2019	12:38:49	0:04:00-0:06:00	Trial 9	Arena 1	116.752	956.289	18.1705	52803.4	51.1414	8	240	LEW/Crl	M
3B9ACA63	13-06-2019	12:38:49	0:06:00-0:08:00	Trial 9	Arena 1	120	1288.66	26.4272	79096.6	10.4251	3	393.749	LEW/Crl	M
3B9ACA63	13-06-2019	12:38:49	0:12:00-0:14:00	Trial 9	Arena 1	117.594	580.908	22.3257	65414.4	42.342	3	725.628	LEW/Crl	M
3B9ACA63	13-06-2019	12:38:49	0:18:00-0:20:00	Trial 9	Arena 1	120	483.282	38.3042	114568	3.72898	1	1118.33	LEW/Crl	M
3B9ACA63	13-06-2019	12:38:49	0:00:00-0:02:00	Trial 9	Arena 1	118.797	1332.96	19.4732	57601.9	30.4242	8	39.0942	LEW/Crl	M
3B9ACA66	20-07-2019	14:06:50	0:18:00-0:20:00	Trial 40	Arena 1	120	152.766	40.0808	120082	0	0	NA	WMI/Ere	M
3B9ACA66	20-07-2019	14:06:50	0:00:00-0:02:00	Trial 40	Arena 1	120	197.43	44.8438	134352	0	0	NA	WMI/Ere	M
3B9ACA66	20-07-2019	14:06:50	0:12:00-0:14:00	Trial 40	Arena 1	120	273.128	39.6411	118765	0	0	NA	WMI/Ere	M
3B9ACA66	20-07-2019	14:06:50	0:16:00-0:18:00	Trial 40	Arena 1	120	465.095	35.7853	107213	0	0	NA	WMI/Ere	M
3B9ACA66	20-07-2019	14:06:50	0:06:00-0:08:00	Trial 40	Arena 1	120	557.648	37.1306	111243	0	0	NA	WMI/Ere	M
3B9ACA66	20-07-2019	14:06:50	0:02:00-0:04:00	Trial 40	Arena 1	120	437.212	37.4965	112340	0	0	NA	WMI/Ere	M
3B9ACA66	20-07-2019	14:06:50	0:14:00-0:16:00	Trial 40	Arena 1	120	669.457	39.4046	118056	0	0	NA	WMI/Ere	M
3B9ACA66	20-07-2019	14:06:50	0:04:00-0:06:00	Trial 40	Arena 1	120	690.036	37.7913	113223	0	0	NA	WMI/Ere	M
3B9ACA66	20-07-2019	14:06:50	0:08:00-0:10:00	Trial 40	Arena 1	120	430.966	32.6806	97911.2	0	0	NA	WMI/Ere	M
3B9ACA66	20-07-2019	14:06:50	0:10:00-0:12:00	Trial 40	Arena 1	120	163.247	35.3043	105772	0	0	NA	WMI/Ere	M
3B9ACA69	10-07-2019	10:34:56	0:06:00-0:08:00	Trial 26	Arena 2	120	91.1612	47.9109	142918	0	0	NA	F344/NCrl	F
3B9ACA69	10-07-2019	10:34:56	0:14:00-0:16:00	Trial 26	Arena 2	120	86.535	47.7329	142387	0	0	NA	F344/NCrl	F
3B9ACA69	10-07-2019	10:34:56	0:02:00-0:04:00	Trial 26	Arena 2	120	152.438	46.1355	137622	0	0	NA	F344/NCrl	F
3B9ACA69	10-07-2019	10:34:56	0:10:00-0:12:00	Trial 26	Arena 2	119.557	358.778	42.9214	127391	0	0	NA	F344/NCrl	F
3B9ACA69	10-07-2019	10:34:56	0:04:00-0:06:00	Trial 26	Arena 2	115.494	514.874	43.0996	122920	0	0	NA	F344/NCrl	F
3B9ACA69	10-07-2019	10:34:56	0:00:00-0:02:00	Trial 26	Arena 2	117.868	235.099	46.1543	134401	0	0	NA	F344/NCrl	F
3B9ACA69	10-07-2019	10:34:56	0:08:00-0:10:00	Trial 26	Arena 2	118.029	359.193	42.3065	123366	0	0	NA	F344/NCrl	F
3B9ACA69	10-07-2019	10:34:56	0:18:00-0:20:00	Trial 26	Arena 2	110.546	476.827	41.2732	112552	5.35063	1	1179.31	F344/NCrl	F
3B9ACA69	10-07-2019	10:34:56	0:12:00-0:14:00	Trial 26	Arena 2	120	53.1311	46.882	139849	0	0	NA	F344/NCrl	F
3B9ACA69	10-07-2019	10:34:56	0:16:00-0:18:00	Trial 26	Arena 2	119.195	286.055	43.0239	127351	0	0	NA	F344/NCrl	F
3B9ACA73	20-07-2019	14:06:50	0:10:00-0:12:00	Trial 40	Arena 2	120	182.008	40.968	122740	0	0	NA	WMI/Ere	F
3B9ACA73	20-07-2019	14:06:50	0:06:00-0:08:00	Trial 40	Arena 2	120	107.63	45.1675	135322	0	0	NA	WMI/Ere	F
3B9ACA73	20-07-2019	14:06:50	0:00:00-0:02:00	Trial 40	Arena 2	120	200.553	44.3077	132746	0	0	NA	WMI/Ere	F
3B9ACA73	20-07-2019	14:06:50	0:04:00-0:06:00	Trial 40	Arena 2	120	390.129	38.8097	116274	0	0	NA	WMI/Ere	F
3B9ACA73	20-07-2019	14:06:50	0:16:00-0:18:00	Trial 40	Arena 2	120	37.1001	46.5458	139451	0	0	NA	WMI/Ere	F
3B9ACA73	20-07-2019	14:06:50	0:12:00-0:14:00	Trial 40	Arena 2	120	51.1275	45.1749	135344	0	0	NA	WMI/Ere	F
3B9ACA73	20-07-2019	14:06:50	0:08:00-0:10:00	Trial 40	Arena 2	120	281.812	40.1293	120227	0	0	NA	WMI/Ere	F
3B9ACA73	20-07-2019	14:06:50	0:02:00-0:04:00	Trial 40	Arena 2	120	271.498	42.6658	127827	0	0	NA	WMI/Ere	F
3B9ACA73	20-07-2019	14:06:50	0:14:00-0:16:00	Trial 40	Arena 2	120	97.0628	45.5469	136459	0	0	NA	WMI/Ere	F
3B9ACA73	20-07-2019	14:06:50	0:18:00-0:20:00	Trial 40	Arena 2	118.447	104.374	45.7202	135195	0	0	NA	WMI/Ere	F
3B9ACA74	12-07-2019	10:08:07	0:16:00-0:18:00	Trial 35	Arena 2	120	934.214	20.0256	60056.8	18.5995	10	981.41	F344/NHsd	F
3B9ACA74	12-07-2019	10:08:07	0:00:00-0:02:00	Trial 35	Arena 2	120	1583.65	32.572	97683.3	6.0823	3	14.7256	F344/NHsd	F
3B9ACA74	12-07-2019	10:08:07	0:14:00-0:16:00	Trial 35	Arena 2	118.88	857.661	17.4164	51674.4	58.0219	9	882.173	F344/NHsd	F
3B9ACA74	12-07-2019	10:08:07	0:18:00-0:20:00	Trial 35	Arena 2	120	769.469	6.83093	20486	56.8162	10	1080	F344/NHsd	F
3B9ACA74	12-07-2019	10:08:07	0:08:00-0:10:00	Trial 35	Arena 2	120	1077.08	16.5789	49720.2	45.9185	10	480	F344/NHsd	F
3B9ACA74	12-07-2019	10:08:07	0:10:00-0:12:00	Trial 35	Arena 2	120	851.197	30.5546	91633.2	8.32314	5	638.481	F344/NHsd	F
3B9ACA74	12-07-2019	10:08:07	0:02:00-0:04:00	Trial 35	Arena 2	119.84	1630.89	22.4637	67211.5	22.9181	11	129.729	F344/NHsd	F
3B9ACA74	12-07-2019	10:08:07	0:04:00-0:06:00	Trial 35	Arena 2	120	1109.16	20.4444	61312.8	32.7671	10	240	F344/NHsd	F
3B9ACA74	12-07-2019	10:08:07	0:06:00-0:08:00	Trial 35	Arena 2	119.64	1487.04	20.6882	61774.9	35.9683	10	360	F344/NHsd	F
3B9ACA74	12-07-2019	10:08:07	0:12:00-0:14:00	Trial 35	Arena 2	120	375.885	34.1432	102395	0	0	NA	F344/NHsd	F
3B9ACA77	02-07-2019	10:12:00	0:18:00-0:20:00	Trial 25	Arena 2	120	950.828	8.92239	26624.4	55.0542	11	1081.38	F344/NCrl	F
3B9ACA77	02-07-2019	10:12:00	0:06:00-0:08:00	Trial 25	Arena 2	119.196	1440.07	19.0324	56297.9	37.3194	9	361.049	F344/NCrl	F
3B9ACA77	02-07-2019	10:12:00	0:16:00-0:18:00	Trial 25	Arena 2	120	1155.84	8.72043	26021.8	77.5745	7	961.297	F344/NCrl	F
3B9ACA77	02-07-2019	10:12:00	0:02:00-0:04:00	Trial 25	Arena 2	119.397	1634.96	14.4841	42916.3	45.7231	17	120	F344/NCrl	F
3B9ACA77	02-07-2019	10:12:00	0:04:00-0:06:00	Trial 25	Arena 2	119.96	1438.32	9.89979	29471.7	60.4053	18	240	F344/NCrl	F
3B9ACA77	02-07-2019	10:12:00	0:12:00-0:14:00	Trial 25	Arena 2	120	1015.57	11.3309	33811.5	48.2893	7	725.195	F344/NCrl	F
3B9ACA77	02-07-2019	10:12:00	0:00:00-0:02:00	Trial 25	Arena 2	118.15	1246.15	26.4701	77557.5	22.3984	11	78.0973	F344/NCrl	F
3B9ACA77	02-07-2019	10:12:00	0:10:00-0:12:00	Trial 25	Arena 2	119.196	812.436	16.6554	49266.8	58.3983	6	600	F344/NCrl	F
3B9ACA77	02-07-2019	10:12:00	0:14:00-0:16:00	Trial 25	Arena 2	120	649.447	11.3034	33672.9	58.9237	7	840	F344/NCrl	F
3B9ACA77	02-07-2019	10:12:00	0:08:00-0:10:00	Trial 25	Arena 2	118.592	1453.81	13.2501	38902.2	51.3883	12	497.096	F344/NCrl	F
3B9ACA7D	10-07-2019	10:34:56	0:02:00-0:04:00	Trial 26	Arena 1	78.4823	637.71	36.611	71208.5	3.24469	2	234.02	F344/NCrl	M
3B9ACA7D	10-07-2019	10:34:56	0:06:00-0:08:00	Trial 26	Arena 1	117.144	1135.91	17.0065	49250.8	44.374	9	395.102	F344/NCrl	M
3B9ACA7D	10-07-2019	10:34:56	0:00:00-0:02:00	Trial 26	Arena 1	115.052	836.021	37.9923	108278	7.80468	2	81.8284	F344/NCrl	M
3B9ACA7D	10-07-2019	10:34:56	0:12:00-0:14:00	Trial 26	Arena 1	119.557	1455.81	19.3374	57354.8	41.5193	9	720	F344/NCrl	M
3B9ACA7D	10-07-2019	10:34:56	0:04:00-0:06:00	Trial 26	Arena 1	117.506	1414.58	22.7148	65986.6	25.7614	6	240	F344/NCrl	M
3B9ACA7D	10-07-2019	10:34:56	0:08:00-0:10:00	Trial 26	Arena 1	107.488	1339.69	13.0948	34596.5	38.6211	14	480.068	F344/NCrl	M
3B9ACA7D	10-07-2019	10:34:56	0:10:00-0:12:00	Trial 26	Arena 1	118.632	1287.84	8.1992	24113.8	70.6427	13	607.88	F344/NCrl	M
3B9ACA7D	10-07-2019	10:34:56	0:18:00-0:20:00	Trial 26	Arena 1	119.96	992.048	11.1657	33262.7	57.0466	15	1089.24	F344/NCrl	M
3B9ACA7D	10-07-2019	10:34:56	0:14:00-0:16:00	Trial 26	Arena 1	119.437	858.297	24.454	72530.6	5.14948	5	863.543	F344/NCrl	M
3B9ACA7D	10-07-2019	10:34:56	0:16:00-0:18:00	Trial 26	Arena 1	119.96	977.259	22.4961	66993.4	29.4888	8	1014.57	F344/NCrl	M
3B9ACA7E	19-07-2019	12:02:01	0:08:00-0:10:00	Trial 37	Arena 2	120	1097.93	15.1851	45494.5	32.3689	11	485.053	LEW/Chrna5	F
3B9ACA7E	19-07-2019	12:02:01	0:12:00-0:14:00	Trial 37	Arena 2	120	826.489	21.9762	65840.6	24.1565	7	741.119	LEW/Chrna5	F
3B9ACA7E	19-07-2019	12:02:01	0:02:00-0:04:00	Trial 37	Arena 2	119.319	1135.62	14.4635	42985.5	36.6742	8	120	LEW/Chrna5	F
3B9ACA7E	19-07-2019	12:02:01	0:04:00-0:06:00	Trial 37	Arena 2	120	1081.57	26.2104	78526.5	27.1798	6	240	LEW/Chrna5	F
3B9ACA7E	19-07-2019	12:02:01	0:06:00-0:08:00	Trial 37	Arena 2	120	1186.87	16.6279	49750.8	35.9179	6	360	LEW/Chrna5	F
3B9ACA7E	19-07-2019	12:02:01	0:00:00-0:02:00	Trial 37	Arena 2	117.356	1097.12	30.8661	90345.1	9.39296	1	110.607	LEW/Chrna5	F
3B9ACA7E	19-07-2019	12:02:01	0:10:00-0:12:00	Trial 37	Arena 2	113.751	785.774	32.7896	92565.1	3.16478	1	604.393	LEW/Chrna5	F
3B9ACA7E	19-07-2019	12:02:01	0:14:00-0:16:00	Trial 37	Arena 2	120	329.725	39.0596	116983	3.40514	1	856.253	LEW/Chrna5	F
3B9ACA7E	19-07-2019	12:02:01	0:16:00-0:18:00	Trial 37	Arena 2	120	47.8602	41.7476	125076	0	0	NA	LEW/Chrna5	F
3B9ACA7E	19-07-2019	12:02:01	0:18:00-0:20:00	Trial 37	Arena 2	120	41.2009	42.3977	126981	0	0	NA	LEW/Chrna5	F
3B9ACA7F	02-07-2019	09:44:17	0:18:00-0:20:00	Trial 24	Arena 2	118.519	1236.64	13.1475	38877	56.3011	9	1080	F344/NCrl	F
3B9ACA7F	02-07-2019	09:44:17	0:00:00-0:02:00	Trial 24	Arena 2	119.96	91.1768	47.4787	142151	0	0	NA	F344/NCrl	F
3B9ACA7F	02-07-2019	09:44:17	0:02:00-0:04:00	Trial 24	Arena 2	120	14.7734	47.7349	143061	0	0	NA	F344/NCrl	F
3B9ACA7F	02-07-2019	09:44:17	0:16:00-0:18:00	Trial 24	Arena 2	120	1301.84	14.1612	42441	54.977	10	960	F344/NCrl	F
3B9ACA7F	02-07-2019	09:44:17	0:10:00-0:12:00	Trial 24	Arena 2	120	85.1826	44.0594	132046	0	0	NA	F344/NCrl	F
3B9ACA7F	02-07-2019	09:44:17	0:12:00-0:14:00	Trial 24	Arena 2	120	105.644	45.5109	136396	0	0	NA	F344/NCrl	F
3B9ACA7F	02-07-2019	09:44:17	0:14:00-0:16:00	Trial 24	Arena 2	119.359	842.109	29.4596	87583.4	21.3704	5	898.631	F344/NCrl	F
3B9ACA7F	02-07-2019	09:44:17	0:04:00-0:06:00	Trial 24	Arena 2	120	54.4117	47.6478	142800	0	0	NA	F344/NCrl	F
3B9ACA7F	02-07-2019	09:44:17	0:06:00-0:08:00	Trial 24	Arena 2	120	652.515	42.0903	126145	0	0	NA	F344/NCrl	F
3B9ACA7F	02-07-2019	09:44:17	0:08:00-0:10:00	Trial 24	Arena 2	115.355	564.175	30.8191	88512.5	16.8563	5	538.162	F344/NCrl	F
3B9ACA80	19-07-2019	12:02:01	0:04:00-0:06:00	Trial 37	Arena 1	119.639	1291.53	17.4949	52204.6	36.7355	7	245.651	LEW/Chrna5	M
3B9ACA80	19-07-2019	12:02:01	0:10:00-0:12:00	Trial 37	Arena 1	119.079	972.547	13.1108	38912.9	47.7521	7	607.998	LEW/Chrna5	M
3B9ACA80	19-07-2019	12:02:01	0:18:00-0:20:00	Trial 37	Arena 1	120	85.893	42.9791	128722	0	0	NA	LEW/Chrna5	M
3B9ACA80	19-07-2019	12:02:01	0:06:00-0:08:00	Trial 37	Arena 1	120	1214.59	15.3573	45979.7	21.0718	8	371.601	LEW/Chrna5	M
3B9ACA80	19-07-2019	12:02:01	0:00:00-0:02:00	Trial 37	Arena 1	114.351	1424.61	21.4884	61155.9	10.8965	8	28.6032	LEW/Chrna5	M
3B9ACA80	19-07-2019	12:02:01	0:12:00-0:14:00	Trial 37	Arena 1	120	750.875	18.3953	55112.4	41.3024	3	724.855	LEW/Chrna5	M
3B9ACA80	19-07-2019	12:02:01	0:02:00-0:04:00	Trial 37	Arena 1	116.715	1525.74	18.7866	54424.9	26.3999	7	121.383	LEW/Chrna5	M
3B9ACA80	19-07-2019	12:02:01	0:16:00-0:18:00	Trial 37	Arena 1	120	272.431	23.0128	68946.4	30.1754	2	960	LEW/Chrna5	M
3B9ACA80	19-07-2019	12:02:01	0:08:00-0:10:00	Trial 37	Arena 1	117.516	1219.6	18.3014	53476.8	18.508	7	489.579	LEW/Chrna5	M
3B9ACA80	19-07-2019	12:02:01	0:14:00-0:16:00	Trial 37	Arena 1	110.145	571.82	32.0628	87948.1	9.32427	2	868.992	LEW/Chrna5	M
3B9ACA82	19-07-2019	11:37:50	0:02:00-0:04:00	Trial 36	Arena 1	120	557.426	36.2576	108700	0	0	NA	LEW/Chrna5	M
3B9ACA82	19-07-2019	11:37:50	0:00:00-0:02:00	Trial 36	Arena 1	120	389.071	37.4955	112449	3.88223	1	110.544	LEW/Chrna5	M
3B9ACA82	19-07-2019	11:37:50	0:06:00-0:08:00	Trial 36	Arena 1	118.079	932.576	33.2451	97508	0.320184	1	397.028	LEW/Chrna5	M
3B9ACA82	19-07-2019	11:37:50	0:08:00-0:10:00	Trial 36	Arena 1	120	69.9415	42.1335	126316	0	0	NA	LEW/Chrna5	M
3B9ACA82	19-07-2019	11:37:50	0:10:00-0:12:00	Trial 36	Arena 1	120	47.2065	42.433	127214	0	0	NA	LEW/Chrna5	M
3B9ACA82	19-07-2019	11:37:50	0:04:00-0:06:00	Trial 36	Arena 1	120	299.022	36.4835	109378	0	0	NA	LEW/Chrna5	M
3B9ACA82	19-07-2019	11:37:50	0:14:00-0:16:00	Trial 36	Arena 1	120	1050.97	14.9782	44919.5	45.4661	9	873.542	LEW/Chrna5	M
3B9ACA82	19-07-2019	11:37:50	0:16:00-0:18:00	Trial 36	Arena 1	119.64	1157.65	11.4861	34263	22.6324	8	968.397	LEW/Chrna5	M
3B9ACA82	19-07-2019	11:37:50	0:18:00-0:20:00	Trial 36	Arena 1	117.559	1156.88	19.7134	57661.8	36.4016	7	1080	LEW/Chrna5	M
3B9ACA82	19-07-2019	11:37:50	0:12:00-0:14:00	Trial 36	Arena 1	120	195.678	42.7316	128109	0	0	NA	LEW/Chrna5	M
3B9ACA8A	12-07-2019	09:38:53	0:04:00-0:06:00	Trial 34	Arena 1	120	707.793	33.3958	100154	0	0	NA	F344/NHsd	M
3B9ACA8A	12-07-2019	09:38:53	0:08:00-0:10:00	Trial 34	Arena 1	120	44.2408	48.1742	144475	0	0	NA	F344/NHsd	M
3B9ACA8A	12-07-2019	09:38:53	0:10:00-0:12:00	Trial 34	Arena 1	120	32.5208	48.442	145277	0	0	NA	F344/NHsd	M
3B9ACA8A	12-07-2019	09:38:53	0:00:00-0:02:00	Trial 34	Arena 1	120	694.105	42.237	126669	0	0	NA	F344/NHsd	M
3B9ACA8A	12-07-2019	09:38:53	0:02:00-0:04:00	Trial 34	Arena 1	120	902.333	31.9419	95793.7	0	0	NA	F344/NHsd	M
3B9ACA8A	12-07-2019	09:38:53	0:18:00-0:20:00	Trial 34	Arena 1	110.172	6.78624	48.8114	134378	0	0	NA	F344/NHsd	M
3B9ACA8A	12-07-2019	09:38:53	0:06:00-0:08:00	Trial 34	Arena 1	120	296.324	42.3347	126962	0	0	NA	F344/NHsd	M
3B9ACA8A	12-07-2019	09:38:53	0:14:00-0:16:00	Trial 34	Arena 1	120	12.8623	48.651	145856	0	0	NA	F344/NHsd	M
3B9ACA8A	12-07-2019	09:38:53	0:12:00-0:14:00	Trial 34	Arena 1	120	9.59622	48.4737	145373	0	0	NA	F344/NHsd	M
3B9ACA8A	12-07-2019	09:38:53	0:16:00-0:18:00	Trial 34	Arena 1	120	9.04017	48.765	146246	0	0	NA	F344/NHsd	M
3B9ACA8B	12-07-2019	10:08:07	0:10:00-0:12:00	Trial 35	Arena 1	120	998.316	20.2103	60610.7	20.2076	8	610.63	F344/NHsd	M
3B9ACA8B	12-07-2019	10:08:07	0:18:00-0:20:00	Trial 35	Arena 1	120	574.166	39.6842	119013	0.987544	1	1199.01	F344/NHsd	M
3B9ACA8B	12-07-2019	10:08:07	0:04:00-0:06:00	Trial 35	Arena 1	120	791.618	22.2056	66594.6	42.0959	2	313.518	F344/NHsd	M
3B9ACA8B	12-07-2019	10:08:07	0:16:00-0:18:00	Trial 35	Arena 1	116.439	1028.61	26.9912	78436.3	19.1672	3	982.811	F344/NHsd	M
3B9ACA8B	12-07-2019	10:08:07	0:00:00-0:02:00	Trial 35	Arena 1	120	1311.87	34.3948	103150	3.60136	3	56.0211	F344/NHsd	M
3B9ACA8B	12-07-2019	10:08:07	0:14:00-0:16:00	Trial 35	Arena 1	120	571.037	11.4573	34349	36.6138	4	857.163	F344/NHsd	M
3B9ACA8B	12-07-2019	10:08:07	0:06:00-0:08:00	Trial 35	Arena 1	120	1105.73	11.7463	35227.2	64.6433	8	389.747	F344/NHsd	M
3B9ACA8B	12-07-2019	10:08:07	0:08:00-0:10:00	Trial 35	Arena 1	120	1351.25	16.6605	49964.9	39.0359	11	480	F344/NHsd	M
3B9ACA8B	12-07-2019	10:08:07	0:12:00-0:14:00	Trial 35	Arena 1	120	572.271	5.87289	17612.8	77.6693	8	733.877	F344/NHsd	M
3B9ACA8B	12-07-2019	10:08:07	0:02:00-0:04:00	Trial 35	Arena 1	120	1243.55	29.4901	88440.9	5.72216	7	120.125	F344/NHsd	M
3B9ACA8C	24-06-2019	11:30:06	0:18:00-0:20:00	Trial 14	Arena 2	120	498.544	35.3771	106025	0	0	NA	DA/OlaHsd	F
3B9ACA8C	24-06-2019	11:30:06	0:02:00-0:04:00	Trial 14	Arena 2	119.359	1149.62	22.3697	66616.9	26.0587	8	120	DA/OlaHsd	F
3B9ACA8C	24-06-2019	11:30:06	0:14:00-0:16:00	Trial 14	Arena 2	120	467.633	39.831	119374	0	0	NA	DA/OlaHsd	F
3B9ACA8C	24-06-2019	11:30:06	0:16:00-0:18:00	Trial 14	Arena 2	120	349.089	32.6878	97932.7	11.4123	2	1062.71	DA/OlaHsd	F
3B9ACA8C	24-06-2019	11:30:06	0:00:00-0:02:00	Trial 14	Arena 2	120	996.249	34.6597	103875	6.59766	2	10.0108	DA/OlaHsd	F
3B9ACA8C	24-06-2019	11:30:06	0:08:00-0:10:00	Trial 14	Arena 2	120	796.995	23.4229	70175	32.3949	9	513.434	DA/OlaHsd	F
3B9ACA8C	24-06-2019	11:30:06	0:04:00-0:06:00	Trial 14	Arena 2	120	935.822	26.0006	77923.7	22.323	9	240	DA/OlaHsd	F
3B9ACA8C	24-06-2019	11:30:06	0:06:00-0:08:00	Trial 14	Arena 2	120	872.35	34.6689	103903	0	0	NA	DA/OlaHsd	F
3B9ACA8C	24-06-2019	11:30:06	0:10:00-0:12:00	Trial 14	Arena 2	120	468.926	35.5301	106484	8.16881	3	678.292	DA/OlaHsd	F
3B9ACA8C	24-06-2019	11:30:06	0:12:00-0:14:00	Trial 14	Arena 2	120	723.734	29.3119	87847.7	20.5021	4	759.139	DA/OlaHsd	F
3B9ACA98	20-07-2019	13:02:13	0:06:00-0:08:00	Trial 39	Arena 1	120	272.997	41.1326	123274	0	0	NA	WMI/Ere	M
3B9ACA98	20-07-2019	13:02:13	0:02:00-0:04:00	Trial 39	Arena 1	118.639	191.735	44.0137	129884	0	0	NA	WMI/Ere	M
3B9ACA98	20-07-2019	13:02:13	0:14:00-0:16:00	Trial 39	Arena 1	120	80.3517	35.6426	106857	0	0	NA	WMI/Ere	M
3B9ACA98	20-07-2019	13:02:13	0:08:00-0:10:00	Trial 39	Arena 1	119.92	479.38	35.075	104944	0	0	NA	WMI/Ere	M
3B9ACA98	20-07-2019	13:02:13	0:10:00-0:12:00	Trial 39	Arena 1	120	182.046	29.587	88701.8	0	0	NA	WMI/Ere	M
3B9ACA98	20-07-2019	13:02:13	0:04:00-0:06:00	Trial 39	Arena 1	119.92	160.062	45.0793	134922	0	0	NA	WMI/Ere	M
3B9ACA98	20-07-2019	13:02:13	0:00:00-0:02:00	Trial 39	Arena 1	114.996	89.6022	45.6181	130422	0	0	NA	WMI/Ere	M
3B9ACA98	20-07-2019	13:02:13	0:16:00-0:18:00	Trial 39	Arena 1	120	91.8791	41.8581	125449	0	0	NA	WMI/Ere	M
3B9ACA98	20-07-2019	13:02:13	0:18:00-0:20:00	Trial 39	Arena 1	120	25.5492	46.9751	140784	0	0	NA	WMI/Ere	M
3B9ACA98	20-07-2019	13:02:13	0:12:00-0:14:00	Trial 39	Arena 1	120	86.02	35.1337	105296	0	0	NA	WMI/Ere	M
3B9ACA99	25-06-2019	12:39:43	0:12:00-0:14:00	Trial 20	Arena 1	119.88	951.141	18.8964	56254.7	36.8412	6	720	DA/OlaHsd	M
3B9ACA99	25-06-2019	12:39:43	0:06:00-0:08:00	Trial 20	Arena 1	120	1209.3	17.317	51604.7	25.8123	7	372.298	DA/OlaHsd	M
3B9ACA99	25-06-2019	12:39:43	0:14:00-0:16:00	Trial 20	Arena 1	119.8	646.971	35.6275	106206	9.72464	3	886.463	DA/OlaHsd	M
3B9ACA99	25-06-2019	12:39:43	0:00:00-0:02:00	Trial 20	Arena 1	119.72	1034.34	27.9375	82639	18.0313	6	42.3002	DA/OlaHsd	M
3B9ACA99	25-06-2019	12:39:43	0:04:00-0:06:00	Trial 20	Arena 1	119.96	1472.57	29.0229	86662.4	6.88328	3	246.037	DA/OlaHsd	M
3B9ACA99	25-06-2019	12:39:43	0:18:00-0:20:00	Trial 20	Arena 1	120	869.572	36.1319	108287	0	0	NA	DA/OlaHsd	M
3B9ACA99	25-06-2019	12:39:43	0:10:00-0:12:00	Trial 20	Arena 1	119.96	1015.73	36.1	107398	1.89727	1	718.103	DA/OlaHsd	M
3B9ACA99	25-06-2019	12:39:43	0:08:00-0:10:00	Trial 20	Arena 1	120	860.935	30.2322	90424.5	11.9257	9	486.472	DA/OlaHsd	M
3B9ACA99	25-06-2019	12:39:43	0:02:00-0:04:00	Trial 20	Arena 1	119.76	1138.2	24.6679	73510.3	30.3117	5	120	DA/OlaHsd	M
3B9ACA99	25-06-2019	12:39:43	0:16:00-0:18:00	Trial 20	Arena 1	120	721.641	16.6915	50007.7	24.5717	5	1026.53	DA/OlaHsd	M
3B9ACA9E	02-07-2019	09:44:17	0:18:00-0:20:00	Trial 24	Arena 1	117.681	319.923	0.566656	1665.4	110.354	4	1080	F344/NCrl	M
3B9ACA9E	02-07-2019	09:44:17	0:00:00-0:02:00	Trial 24	Arena 1	120	485.489	45.6877	136972	0	0	NA	F344/NCrl	M
3B9ACA9E	02-07-2019	09:44:17	0:02:00-0:04:00	Trial 24	Arena 1	119.359	935.331	37.1558	110650	0	0	NA	F344/NCrl	M
3B9ACA9E	02-07-2019	09:44:17	0:16:00-0:18:00	Trial 24	Arena 1	120	638.818	8.38777	25138.1	78.0794	6	960	F344/NCrl	M
3B9ACA9E	02-07-2019	09:44:17	0:06:00-0:08:00	Trial 24	Arena 1	120	1104.47	9.00594	26990.8	67.7056	9	373.082	F344/NCrl	M
3B9ACA9E	02-07-2019	09:44:17	0:10:00-0:12:00	Trial 24	Arena 1	120	593.429	8.16987	24485.1	82.4613	5	600	F344/NCrl	M
3B9ACA9E	02-07-2019	09:44:17	0:12:00-0:14:00	Trial 24	Arena 1	119.96	976.697	13.9364	41642	55.2535	6	756.653	F344/NCrl	M
3B9ACA9E	02-07-2019	09:44:17	0:04:00-0:06:00	Trial 24	Arena 1	120	1188.87	15.253	45713.3	50.8893	5	258.01	F344/NCrl	M
3B9ACA9E	02-07-2019	09:44:17	0:08:00-0:10:00	Trial 24	Arena 1	118.999	1172.65	8.76911	26035.5	67.3238	11	490.235	F344/NCrl	M
3B9ACA9E	02-07-2019	09:44:17	0:14:00-0:16:00	Trial 24	Arena 1	120	836.777	8.02504	24051	75.3427	8	846.02	F344/NCrl	M
3B9ACAA2	12-07-2019	09:38:53	0:10:00-0:12:00	Trial 34	Arena 2	120	680.688	33.8909	101639	17.0065	1	697.665	F344/NHsd	F
3B9ACAA2	12-07-2019	09:38:53	0:02:00-0:04:00	Trial 34	Arena 2	120	326.545	42.1111	126291	0	0	NA	F344/NHsd	F
3B9ACAA2	12-07-2019	09:38:53	0:00:00-0:02:00	Trial 34	Arena 2	120	348.046	43.1642	129450	0	0	NA	F344/NHsd	F
3B9ACAA2	12-07-2019	09:38:53	0:18:00-0:20:00	Trial 34	Arena 2	120	919.97	17.6544	52945.5	53.0146	9	1080	F344/NHsd	F
3B9ACAA2	12-07-2019	09:38:53	0:04:00-0:06:00	Trial 34	Arena 2	115.078	345.421	42.0923	120805	0	0	NA	F344/NHsd	F
3B9ACAA2	12-07-2019	09:38:53	0:14:00-0:16:00	Trial 34	Arena 2	120	544.519	31.2629	93726.2	15.0057	2	842.56	F344/NHsd	F
3B9ACAA2	12-07-2019	09:38:53	0:08:00-0:10:00	Trial 34	Arena 2	120	364.28	39.6213	118824	0	0	NA	F344/NHsd	F
3B9ACAA2	12-07-2019	09:38:53	0:06:00-0:08:00	Trial 34	Arena 2	120	500.526	43.1164	129306	0	0	NA	F344/NHsd	F
3B9ACAA2	12-07-2019	09:38:53	0:12:00-0:14:00	Trial 34	Arena 2	120	434.629	36.4177	109217	0	0	NA	F344/NHsd	F
3B9ACAA2	12-07-2019	09:38:53	0:16:00-0:18:00	Trial 34	Arena 2	120	796.371	16.9796	50921.9	52.8098	8	970.689	F344/NHsd	F
3B9ACAA3	02-07-2019	10:12:00	0:02:00-0:04:00	Trial 25	Arena 1	120	1478.98	19.6881	58690.3	34.0608	10	120	F344/NCrl	M
3B9ACAA3	02-07-2019	10:12:00	0:18:00-0:20:00	Trial 25	Arena 1	120	42.7565	37.6294	112286	0	0	NA	F344/NCrl	M
3B9ACAA3	02-07-2019	10:12:00	0:08:00-0:10:00	Trial 25	Arena 1	118.592	869.933	14.0553	41280.4	39.4043	10	495.206	F344/NCrl	M
3B9ACAA3	02-07-2019	10:12:00	0:10:00-0:12:00	Trial 25	Arena 1	120	726.419	21.2315	63354.9	35.0335	3	600	F344/NCrl	M
3B9ACAA3	02-07-2019	10:12:00	0:04:00-0:06:00	Trial 25	Arena 1	120	775.94	15.9581	47619	64.7083	3	240	F344/NCrl	M
3B9ACAA3	02-07-2019	10:12:00	0:06:00-0:08:00	Trial 25	Arena 1	119.196	1217.66	23.4971	69504.5	9.41029	8	362.015	F344/NCrl	M
3B9ACAA3	02-07-2019	10:12:00	0:16:00-0:18:00	Trial 25	Arena 1	120	89.7215	43.5259	129881	0	0	NA	F344/NCrl	M
3B9ACAA3	02-07-2019	10:12:00	0:00:00-0:02:00	Trial 25	Arena 1	120	1577.29	16.4763	49165.3	47.1708	8	19.7455	F344/NCrl	M
3B9ACAA3	02-07-2019	10:12:00	0:12:00-0:14:00	Trial 25	Arena 1	114.088	307.789	40.5856	114370	0	0	NA	F344/NCrl	M
3B9ACAA3	02-07-2019	10:12:00	0:14:00-0:16:00	Trial 25	Arena 1	120	47.2394	44.2199	131952	0	0	NA	F344/NCrl	M
3B9ACAA4	25-06-2019	12:13:35	0:14:00-0:16:00	Trial 19	Arena 1	119.88	683.528	33.4034	99208.2	3.20186	2	841.608	DA/OlaHsd	M
3B9ACAA4	25-06-2019	12:13:35	0:12:00-0:14:00	Trial 19	Arena 1	120	285.191	38.6913	115997	4.96288	2	827.199	DA/OlaHsd	M
3B9ACAA4	25-06-2019	12:13:35	0:06:00-0:08:00	Trial 18	Arena 1	110.955	696.933	18.8839	51137.5	34.5418	12	376.938	DA/OlaHsd	M
3B9ACAA4	25-06-2019	12:13:35	0:16:00-0:18:00	Trial 18	Arena 1	80.337	125.749	44.4463	89070.4	0	0	NA	DA/OlaHsd	M
3B9ACAA4	25-06-2019	12:13:35	0:16:00-0:18:00	Trial 19	Arena 1	120	116.747	44.2012	132515	0	0	NA	DA/OlaHsd	M
3B9ACAA4	25-06-2019	12:13:35	0:14:00-0:16:00	Trial 18	Arena 1	106.632	513.533	32.8681	86541.7	3.20186	2	841.608	DA/OlaHsd	M
3B9ACAA4	25-06-2019	12:13:35	0:10:00-0:12:00	Trial 18	Arena 1	120	206.119	40.1928	120096	4.80278	1	611.835	DA/OlaHsd	M
3B9ACAA4	25-06-2019	12:13:35	0:06:00-0:08:00	Trial 19	Arena 1	119.84	845.641	20.2357	60262	34.7819	10	376.938	DA/OlaHsd	M
3B9ACAA4	25-06-2019	12:13:35	0:08:00-0:10:00	Trial 18	Arena 1	98.5876	602.518	28.7847	69457.4	16.808	5	480	DA/OlaHsd	M
3B9ACAA4	25-06-2019	12:13:35	0:08:00-0:10:00	Trial 19	Arena 1	119.68	831.034	30.4796	90311	17.1282	5	480	DA/OlaHsd	M
3B9ACAA4	25-06-2019	12:13:35	0:02:00-0:04:00	Trial 19	Arena 1	119.8	889.353	27.5667	81735.3	19.192	6	140.361	DA/OlaHsd	M
3B9ACAA4	25-06-2019	12:13:35	0:00:00-0:02:00	Trial 18	Arena 1	108.473	350.738	39.1439	103692	4.84281	2	107.582	DA/OlaHsd	M
3B9ACAA4	25-06-2019	12:13:35	0:00:00-0:02:00	Trial 19	Arena 1	76.4147	481.843	33.2151	61182.2	5.04292	3	107.462	DA/OlaHsd	M
3B9ACAA4	25-06-2019	12:13:35	0:12:00-0:14:00	Trial 18	Arena 1	120	281.596	38.977	116619	4.96288	2	827.199	DA/OlaHsd	M
3B9ACAA4	25-06-2019	12:13:35	0:10:00-0:12:00	Trial 19	Arena 1	120	210.608	40.0768	119910	4.76276	2	611.795	DA/OlaHsd	M
3B9ACAA4	25-06-2019	12:13:35	0:04:00-0:06:00	Trial 18	Arena 1	119.4	337.9	37.2027	110083	0.219245	2	240	DA/OlaHsd	M
3B9ACAA4	25-06-2019	12:13:35	0:04:00-0:06:00	Trial 19	Arena 1	120	357.806	37.0111	110293	0.259269	2	240	DA/OlaHsd	M
3B9ACAA4	25-06-2019	12:13:35	0:02:00-0:04:00	Trial 18	Arena 1	100.028	650.927	25.5441	62148.9	18.9919	6	140.361	DA/OlaHsd	M
3B9ACAA4	25-06-2019	12:13:35	0:18:00-0:20:00	Trial 19	Arena 1	119.92	806.859	19.7728	58903	35.9252	6	1115.37	DA/OlaHsd	M
3B9ACAA4	25-06-2019	12:13:35	0:18:00-0:20:00	Trial 18	Arena 1	107.913	669.036	17.8195	47185.9	35.7251	5	1115.37	DA/OlaHsd	M
3B9ACAA9	24-06-2019	11:05:03	0:08:00-0:10:00	Trial 12	Arena 1	109.469	1069.79	44.1206	119479	0.320345	3	521.641	DA/OlaHsd	M
3B9ACAA9	24-06-2019	11:05:03	0:02:00-0:04:00	Trial 12	Arena 1	114.995	755.192	28.8461	81259.4	19.1006	4	128.338	DA/OlaHsd	M
3B9ACAA9	24-06-2019	11:05:03	0:04:00-0:06:00	Trial 12	Arena 1	114.434	519.96	10.2929	28511.4	64.1891	7	241.62	DA/OlaHsd	M
3B9ACAA9	24-06-2019	11:05:03	0:00:00-0:02:00	Trial 12	Arena 1	111.471	709.42	30.6602	83395.8	20.1417	3	57.3818	DA/OlaHsd	M
3B9ACAA9	24-06-2019	11:05:03	0:16:00-0:18:00	Trial 12	Arena 1	119.88	41.152	45.4601	135880	0	0	NA	DA/OlaHsd	M
3B9ACAA9	24-06-2019	11:05:03	0:10:00-0:12:00	Trial 12	Arena 1	116.276	159.846	42.0681	119978	0	0	NA	DA/OlaHsd	M
3B9ACAA9	24-06-2019	11:05:03	0:06:00-0:08:00	Trial 12	Arena 1	108.548	425.017	42.0214	110810	0	0	NA	DA/OlaHsd	M
3B9ACAA9	24-06-2019	11:05:03	0:18:00-0:20:00	Trial 12	Arena 1	113.953	234.972	42.2631	117449	0	0	NA	DA/OlaHsd	M
3B9ACAA9	24-06-2019	11:05:03	0:12:00-0:14:00	Trial 12	Arena 1	120	80.9917	44.3821	132880	0	0	NA	DA/OlaHsd	M
3B9ACAA9	24-06-2019	11:05:03	0:14:00-0:16:00	Trial 12	Arena 1	120	63.6558	45.5121	136400	0	0	NA	DA/OlaHsd	M
3B9ACAAD	20-07-2019	12:25:58	0:16:00-0:18:00	Trial 38	Arena 2	120	9.85488	46.9543	140769	0	0	NA	WLI/Ere	F
3B9ACAAD	20-07-2019	12:25:58	0:04:00-0:06:00	Trial 38	Arena 2	120	400.006	40.0811	120043	0	0	NA	WLI/Ere	F
3B9ACAAD	20-07-2019	12:25:58	0:06:00-0:08:00	Trial 38	Arena 2	120	254.461	43.3687	130020	0	0	NA	WLI/Ere	F
3B9ACAAD	20-07-2019	12:25:58	0:08:00-0:10:00	Trial 38	Arena 2	120	133.747	46.3664	139006	0	0	NA	WLI/Ere	F
3B9ACAAD	20-07-2019	12:25:58	0:02:00-0:04:00	Trial 38	Arena 2	119.76	430.66	41.5256	123871	0	0	NA	WLI/Ere	F
3B9ACAAD	20-07-2019	12:25:58	0:14:00-0:16:00	Trial 38	Arena 2	120	15.0702	46.9429	140735	0	0	NA	WLI/Ere	F
3B9ACAAD	20-07-2019	12:25:58	0:18:00-0:20:00	Trial 38	Arena 2	120	8.73328	46.89	140576	0	0	NA	WLI/Ere	F
3B9ACAAD	20-07-2019	12:25:58	0:00:00-0:02:00	Trial 38	Arena 2	118.559	536.058	39.2497	115865	0	0	NA	WLI/Ere	F
3B9ACAAD	20-07-2019	12:25:58	0:10:00-0:12:00	Trial 38	Arena 2	120	63.6966	46.5365	139470	0	0	NA	WLI/Ere	F
3B9ACAAD	20-07-2019	12:25:58	0:12:00-0:14:00	Trial 38	Arena 2	120	46.0897	47.0478	141049	0	0	NA	WLI/Ere	F
3B9ACAAF	10-07-2019	11:01:07	0:18:00-0:20:00	Trial 31	Arena 2	118.694	318.817	18.4282	54639.7	49.6654	1	1149.03	F344/NCrl	F
3B9ACAAF	10-07-2019	11:01:07	0:00:00-0:02:00	Trial 31	Arena 2	110.475	1228.89	23.7372	65324.9	23.5506	8	52.5469	F344/NCrl	F
3B9ACAAF	10-07-2019	11:01:07	0:14:00-0:16:00	Trial 31	Arena 2	117.759	1130.77	22.4487	65976.7	23.3905	6	840	F344/NCrl	F
3B9ACAAF	10-07-2019	11:01:07	0:06:00-0:08:00	Trial 31	Arena 2	112.596	1555.09	20.2104	56387.2	30.4497	10	360.024	F344/NCrl	F
3B9ACAAF	10-07-2019	11:01:07	0:16:00-0:18:00	Trial 31	Arena 2	120	1025.37	8.66939	25999.5	87.1364	10	960	F344/NCrl	F
3B9ACAAF	10-07-2019	11:01:07	0:10:00-0:12:00	Trial 31	Arena 2	105.112	1519.2	19.5165	50879.5	12.4064	9	608.352	F344/NCrl	F
3B9ACAAF	10-07-2019	11:01:07	0:12:00-0:14:00	Trial 31	Arena 2	120	1000.27	17.2305	51674.3	20.02	14	771.875	F344/NCrl	F
3B9ACAAF	10-07-2019	11:01:07	0:02:00-0:04:00	Trial 31	Arena 2	110.755	1288.45	22.1289	60610.9	28.4761	7	120	F344/NCrl	F
3B9ACAAF	10-07-2019	11:01:07	0:08:00-0:10:00	Trial 31	Arena 2	119.52	1507.12	17.238	51438.3	54.7139	14	480	F344/NCrl	F
3B9ACAAF	10-07-2019	11:01:07	0:04:00-0:06:00	Trial 31	Arena 2	119.48	1708.15	11.5215	34276.6	56.3088	14	246.967	F344/NCrl	F
3B9ACABC	10-07-2019	11:01:07	0:04:00-0:06:00	Trial 31	Arena 1	120	274.94	41.0734	123179	0.360184	1	244.365	F344/NCrl	M
3B9ACABC	10-07-2019	11:01:07	0:06:00-0:08:00	Trial 31	Arena 1	118.519	713.703	21.9965	64955.8	37.4133	6	434.222	F344/NCrl	M
3B9ACABC	10-07-2019	11:01:07	0:02:00-0:04:00	Trial 31	Arena 1	120	1287.2	22.5071	67476.2	34.199	7	120	F344/NCrl	M
3B9ACABC	10-07-2019	11:01:07	0:10:00-0:12:00	Trial 31	Arena 1	118.879	1028.5	21.3089	63223.4	26.2446	6	604.029	F344/NCrl	M
3B9ACABC	10-07-2019	11:01:07	0:12:00-0:14:00	Trial 31	Arena 1	120	534.724	3.978	11930	94.3371	6	720	F344/NCrl	M
3B9ACABC	10-07-2019	11:01:07	0:00:00-0:02:00	Trial 31	Arena 1	120	1488.77	28.4136	85212.3	20.6691	7	31.216	F344/NCrl	M
3B9ACABC	10-07-2019	11:01:07	0:16:00-0:18:00	Trial 31	Arena 1	119.96	1123.71	28.7767	86186.3	6.2432	3	995.67	F344/NCrl	M
3B9ACABC	10-07-2019	11:01:07	0:18:00-0:20:00	Trial 31	Arena 1	115.933	622.944	14.6786	42465.2	46.5438	5	1095.12	F344/NCrl	M
3B9ACABC	10-07-2019	11:01:07	0:14:00-0:16:00	Trial 31	Arena 1	120	808.159	16.4784	49402.4	42.5418	3	843.512	F344/NCrl	M
3B9ACABC	10-07-2019	11:01:07	0:08:00-0:10:00	Trial 31	Arena 1	120	1300.41	19.8621	59546.5	24.9787	10	480	F344/NCrl	M
3B9ACABD	25-06-2019	12:39:43	0:04:00-0:06:00	Trial 20	Arena 2	120	1138.39	24.9771	74581.6	31.495	5	249.999	F344/NCrl	M
3B9ACABD	25-06-2019	12:39:43	0:08:00-0:10:00	Trial 20	Arena 2	120	107.112	46.2495	138656	0	0	NA	F344/NCrl	M
3B9ACABD	25-06-2019	12:39:43	0:10:00-0:12:00	Trial 20	Arena 2	120	678.315	32.8122	98207	11.2053	3	627.459	F344/NCrl	M
3B9ACABD	25-06-2019	12:39:43	0:00:00-0:02:00	Trial 20	Arena 2	119.96	78.4027	40.6176	121447	15.9676	1	0	F344/NCrl	M
3B9ACABD	25-06-2019	12:39:43	0:06:00-0:08:00	Trial 20	Arena 2	120	535.09	30.3567	90948.8	17.3683	2	375.979	F344/NCrl	M
3B9ACABD	25-06-2019	12:39:43	0:02:00-0:04:00	Trial 20	Arena 2	119.88	614.782	31.9456	95101.9	23.091	5	167.32	F344/NCrl	M
3B9ACABD	25-06-2019	12:39:43	0:18:00-0:20:00	Trial 20	Arena 2	120	470.489	39.3963	118110	0	0	NA	F344/NCrl	M
3B9ACABD	25-06-2019	12:39:43	0:12:00-0:14:00	Trial 20	Arena 2	120	329.473	39.1242	117294	0	0	NA	F344/NCrl	M
3B9ACABD	25-06-2019	12:39:43	0:14:00-0:16:00	Trial 20	Arena 2	120	59.5195	47.0598	141132	0	0	NA	F344/NCrl	M
3B9ACABD	25-06-2019	12:39:43	0:16:00-0:18:00	Trial 20	Arena 2	120	86.9082	46.0233	138024	0	0	NA	F344/NCrl	M
3B9ACAC1	25-06-2019	12:13:35	0:18:00-0:20:00	Trial 19	Arena 2	120	1243.8	22.9451	68651.6	29.4171	8	1081.75	DA/OlaHsd	F
3B9ACAC1	25-06-2019	12:13:35	0:00:00-0:02:00	Trial 19	Arena 2	120	36.5912	43.7178	131110	0	0	NA	DA/OlaHsd	F
3B9ACAC1	25-06-2019	12:13:35	0:02:00-0:04:00	Trial 19	Arena 2	120	23.2101	44.7185	134066	0	0	NA	DA/OlaHsd	F
3B9ACAC1	25-06-2019	12:13:35	0:04:00-0:06:00	Trial 19	Arena 2	120	38.3029	44.5696	133620	0	0	NA	DA/OlaHsd	F
3B9ACAC1	25-06-2019	12:13:35	0:12:00-0:14:00	Trial 19	Arena 2	119.68	329.461	38.308	114311	10.5192	3	827.28	DA/OlaHsd	F
3B9ACAC1	25-06-2019	12:13:35	0:08:00-0:10:00	Trial 19	Arena 2	119.44	861.774	33.7484	100503	14.4606	1	585.539	DA/OlaHsd	F
3B9ACAC1	25-06-2019	12:13:35	0:14:00-0:16:00	Trial 19	Arena 2	120	1066.62	27.2917	81684	29.7842	4	840	DA/OlaHsd	F
3B9ACAC1	25-06-2019	12:13:35	0:16:00-0:18:00	Trial 19	Arena 2	120	1235.36	22.2545	66652.3	41.1839	5	980.809	DA/OlaHsd	F
3B9ACAC1	25-06-2019	12:13:35	0:06:00-0:08:00	Trial 19	Arena 2	120	50.6495	44.6042	133768	0	0	NA	DA/OlaHsd	F
3B9ACAC1	25-06-2019	12:13:35	0:10:00-0:12:00	Trial 19	Arena 2	120	359.455	40.7423	122145	4.51041	1	600	DA/OlaHsd	F
3B9ACAC4	19-07-2019	11:37:50	0:08:00-0:10:00	Trial 36	Arena 2	119.96	1326.99	16.9143	50590.6	38.9824	11	491.643	LEW/Chrna5	F
3B9ACAC4	19-07-2019	11:37:50	0:00:00-0:02:00	Trial 36	Arena 2	116.598	275.298	42.1066	122193	0	0	NA	LEW/Chrna5	F
3B9ACAC4	19-07-2019	11:37:50	0:14:00-0:16:00	Trial 36	Arena 2	120	122.185	42.6131	127797	0	0	NA	LEW/Chrna5	F
3B9ACAC4	19-07-2019	11:37:50	0:16:00-0:18:00	Trial 36	Arena 2	120	62.4247	41.946	125754	0	0	NA	LEW/Chrna5	F
3B9ACAC4	19-07-2019	11:37:50	0:10:00-0:12:00	Trial 36	Arena 2	120	1017.98	20.2271	60600.5	39.6628	7	629.762	LEW/Chrna5	F
3B9ACAC4	19-07-2019	11:37:50	0:02:00-0:04:00	Trial 36	Arena 2	118.519	1221.23	30.7494	90802.9	11.1664	2	161.533	LEW/Chrna5	F
3B9ACAC4	19-07-2019	11:37:50	0:04:00-0:06:00	Trial 36	Arena 2	119.92	1373.72	17.5679	52580.7	38.6222	8	258.789	LEW/Chrna5	F
3B9ACAC4	19-07-2019	11:37:50	0:18:00-0:20:00	Trial 36	Arena 2	120	65.1806	43.087	129175	0	0	NA	LEW/Chrna5	F
3B9ACAC4	19-07-2019	11:37:50	0:12:00-0:14:00	Trial 36	Arena 2	117.238	835.593	30.836	90133.7	3.84221	2	728.899	LEW/Chrna5	F
3B9ACAC4	19-07-2019	11:37:50	0:06:00-0:08:00	Trial 36	Arena 2	117.839	1217.39	19.4438	56912	36.3409	16	364.69	LEW/Chrna5	F
3B9ACAC5	24-06-2019	11:30:06	0:04:00-0:06:00	Trial 14	Arena 1	117.077	723.542	22.9779	66888.7	33.2148	7	240	DA/OlaHsd	M
3B9ACAC5	24-06-2019	11:30:06	0:10:00-0:12:00	Trial 14	Arena 1	109.949	731.492	36.012	98240.8	3.68397	1	615.344	DA/OlaHsd	M
3B9ACAC5	24-06-2019	11:30:06	0:06:00-0:08:00	Trial 14	Arena 1	120	882.063	21.8106	65366.4	32.475	6	381.892	DA/OlaHsd	M
3B9ACAC5	24-06-2019	11:30:06	0:08:00-0:10:00	Trial 14	Arena 1	120	757.979	8.00516	23983.5	70.7964	8	504.424	DA/OlaHsd	M
3B9ACAC5	24-06-2019	11:30:06	0:16:00-0:18:00	Trial 14	Arena 1	120	719.483	16.0758	48163	48.7675	8	968.645	DA/OlaHsd	M
3B9ACAC5	24-06-2019	11:30:06	0:02:00-0:04:00	Trial 14	Arena 1	115.595	724.751	25.8705	74455.4	23.5665	4	180.755	DA/OlaHsd	M
3B9ACAC5	24-06-2019	11:30:06	0:14:00-0:16:00	Trial 14	Arena 1	119.84	680.242	15.2962	45689.8	53.8981	5	865.414	DA/OlaHsd	M
3B9ACAC5	24-06-2019	11:30:06	0:00:00-0:02:00	Trial 14	Arena 1	119.079	1046.26	29.5045	87569.3	12.5335	6	38.5216	DA/OlaHsd	M
3B9ACAC5	24-06-2019	11:30:06	0:18:00-0:20:00	Trial 14	Arena 1	106.345	549.957	31.6888	83975.2	5.21076	2	1080	DA/OlaHsd	M
3B9ACAC5	24-06-2019	11:30:06	0:12:00-0:14:00	Trial 14	Arena 1	117.317	1087.26	30.0771	87855.3	5.72618	6	735.393	DA/OlaHsd	M
3B9ACAD4	29-08-2019	11:04:51	0:02:00-0:04:00	Trial 5	Arena 1	117.235	864.565	21.9764	64149.2	30.2498	3	129.453	SS/JrHsdMcwiCrl	M
3B9ACAD4	29-08-2019	11:04:51	0:18:00-0:20:00	Trial 5	Arena 1	115.713	545.07	7.18242	20620.7	21.6119	9	1080	SS/JrHsdMcwiCrl	M
3B9ACAD4	29-08-2019	11:04:51	0:00:00-0:02:00	Trial 5	Arena 1	114.591	1147.29	15.7983	45009.4	29.4484	15	28.0461	SS/JrHsdMcwiCrl	M
3B9ACAD4	29-08-2019	11:04:51	0:10:00-0:12:00	Trial 5	Arena 1	108.942	463.615	29.4862	80025.6	6.57081	1	689.855	SS/JrHsdMcwiCrl	M
3B9ACAD4	29-08-2019	11:04:51	0:04:00-0:06:00	Trial 5	Arena 1	103.453	851.161	21.8883	56143.4	9.77608	4	254.138	SS/JrHsdMcwiCrl	M
3B9ACAD4	29-08-2019	11:04:51	0:16:00-0:18:00	Trial 5	Arena 1	104.615	714.101	16.9611	44183.6	19.9765	7	967.151	SS/JrHsdMcwiCrl	M
3B9ACAD4	29-08-2019	11:04:51	0:08:00-0:10:00	Trial 5	Arena 1	119.84	595.69	11.153	33325.2	58.4161	4	488.724	SS/JrHsdMcwiCrl	M
3B9ACAD4	29-08-2019	11:04:51	0:12:00-0:14:00	Trial 5	Arena 1	116.816	355.463	18.8883	54870.6	21.275	4	811.455	SS/JrHsdMcwiCrl	M
3B9ACAD4	29-08-2019	11:04:51	0:06:00-0:08:00	Trial 5	Arena 1	119.92	753.573	18.4719	55231	26.3634	14	367.324	SS/JrHsdMcwiCrl	M
3B9ACAD4	29-08-2019	11:04:51	0:14:00-0:16:00	Trial 5	Arena 1	118.055	781.938	16.8059	49527	32.9342	3	841.945	SS/JrHsdMcwiCrl	M
3B9ACAD8	01-09-2019	15:13:57	0:02:00-0:04:00	Trial 8	Arena 2	120	1460.43	23.8053	71344.5	20.1811	5	128.655	F344/NCrl	F
3B9ACAD8	01-09-2019	15:13:57	0:14:00-0:16:00	Trial 8	Arena 2	120	961.543	12.7858	38306.2	57.1743	9	840	F344/NCrl	F
3B9ACAD8	01-09-2019	15:13:57	0:04:00-0:06:00	Trial 8	Arena 2	120	857.842	31.6031	94714.6	11.8124	4	264.437	F344/NCrl	F
3B9ACAD8	01-09-2019	15:13:57	0:00:00-0:02:00	Trial 8	Arena 2	120	1329.6	36.7558	110157	0	0	NA	F344/NCrl	F
3B9ACAD8	01-09-2019	15:13:57	0:06:00-0:08:00	Trial 8	Arena 2	120	1166.52	23.4509	70282.4	23.7849	7	382.48	F344/NCrl	F
3B9ACAD8	01-09-2019	15:13:57	0:08:00-0:10:00	Trial 8	Arena 2	120	1129.25	33.6197	100758	6.84716	3	491.074	F344/NCrl	F
3B9ACAD8	01-09-2019	15:13:57	0:10:00-0:12:00	Trial 8	Arena 2	120	127.317	43.7941	131251	0	0	NA	F344/NCrl	F
3B9ACAD8	01-09-2019	15:13:57	0:12:00-0:14:00	Trial 8	Arena 2	120	1028.26	29.0078	86936.3	7.40877	4	772.929	F344/NCrl	F
3B9ACAD8	01-09-2019	15:13:57	0:18:00-0:20:00	Trial 8	Arena 2	120	71.8041	46.0243	137935	0	0	NA	F344/NCrl	F
3B9ACAD8	01-09-2019	15:13:57	0:16:00-0:18:00	Trial 8	Arena 2	115.996	586.563	36.147	104284	4.4492	5	960	F344/NCrl	F
3B9ACAD9	12-09-2019	10:24:37	0:16:00-0:18:00	Trial 5	Arena 2	120	737.381	25.0892	75267.7	8.96	5	972.84	LEW/Chrna5	F
3B9ACAD9	12-09-2019	10:24:37	0:12:00-0:14:00	Trial 5	Arena 2	120	1004.42	7.84704	23533.3	73.68	11	720	LEW/Chrna5	F
3B9ACAD9	12-09-2019	10:24:37	0:14:00-0:16:00	Trial 5	Arena 2	120	445.625	32.6182	97854.6	2.4	1	840	LEW/Chrna5	F
3B9ACAD9	12-09-2019	10:24:37	0:18:00-0:20:00	Trial 5	Arena 2	120	440.142	23.9343	71803	3.4	4	1080	LEW/Chrna5	F
3B9ACAD9	12-09-2019	10:24:37	0:02:00-0:04:00	Trial 5	Arena 2	120	1048.09	12.6717	37926.4	58.72	7	140.08	LEW/Chrna5	F
3B9ACAD9	12-09-2019	10:24:37	0:04:00-0:06:00	Trial 5	Arena 2	119.96	1461.03	20.9887	62567.3	25.48	13	245.64	LEW/Chrna5	F
3B9ACAD9	12-09-2019	10:24:37	0:06:00-0:08:00	Trial 5	Arena 2	120	804.08	29.2542	87762.5	20.76	5	426.6	LEW/Chrna5	F
3B9ACAD9	12-09-2019	10:24:37	0:00:00-0:02:00	Trial 5	Arena 2	120	1076.9	37.6371	112836	0	0	NA	LEW/Chrna5	F
3B9ACAD9	12-09-2019	10:24:37	0:10:00-0:12:00	Trial 5	Arena 2	120	1383.69	19.1535	57441.2	33.16	9	606.8	LEW/Chrna5	F
3B9ACAD9	12-09-2019	10:24:37	0:08:00-0:10:00	Trial 5	Arena 2	120	1109.94	14.9121	44736.4	64.6	7	489.32	LEW/Chrna5	F
3B9ACADA	27-08-2019	11:02:43	0:06:00-0:08:00	Trial 3	Arena 1	120	92.4041	46.0837	138205	0	0	NA	BN/Crl	M
3B9ACADA	27-08-2019	11:02:43	0:08:00-0:10:00	Trial 3	Arena 1	120	70.8194	45.9415	137778	0	0	NA	BN/Crl	M
3B9ACADA	27-08-2019	11:02:43	0:02:00-0:04:00	Trial 3	Arena 1	120	395.355	38.9057	116678	3.40657	1	120	BN/Crl	M
3B9ACADA	27-08-2019	11:02:43	0:10:00-0:12:00	Trial 3	Arena 1	120	433.509	38.0678	114165	9.08343	6	707.467	BN/Crl	M
3B9ACADA	27-08-2019	11:02:43	0:18:00-0:20:00	Trial 3	Arena 1	120	352.477	41.0016	122964	0	0	NA	BN/Crl	M
3B9ACADA	27-08-2019	11:02:43	0:14:00-0:16:00	Trial 3	Arena 1	120	34.293	45.3462	135948	0	0	NA	BN/Crl	M
3B9ACADA	27-08-2019	11:02:43	0:04:00-0:06:00	Trial 3	Arena 1	120	177.762	43.9312	131750	0	0	NA	BN/Crl	M
3B9ACADA	27-08-2019	11:02:43	0:12:00-0:14:00	Trial 3	Arena 1	120	588.041	38.4678	115365	0	0	NA	BN/Crl	M
3B9ACADA	27-08-2019	11:02:43	0:00:00-0:02:00	Trial 3	Arena 1	119.84	1167.86	19.4867	58265.1	27.325	8	20.6078	BN/Crl	M
3B9ACADA	27-08-2019	11:02:43	0:16:00-0:18:00	Trial 3	Arena 1	120	54.9464	45.5802	136695	0	0	NA	BN/Crl	M
3B9ACADE	20-08-2019	11:03:46	0:10:00-0:12:00	Trial 2	Arena 2	120	470.592	25.0675	75152.3	27.3785	2	682.262	SS/JrHsdMcwiCrl	F
3B9ACADE	20-08-2019	11:03:46	0:18:00-0:20:00	Trial 2	Arena 2	120	766.332	25.7697	77257.5	15.4905	5	1090.42	SS/JrHsdMcwiCrl	F
3B9ACADE	20-08-2019	11:03:46	0:12:00-0:14:00	Trial 2	Arena 2	120	728.655	29.6423	88867.7	0.920623	2	822.197	SS/JrHsdMcwiCrl	F
3B9ACADE	20-08-2019	11:03:46	0:14:00-0:16:00	Trial 2	Arena 2	120	531.016	37.9221	113690	0	0	NA	SS/JrHsdMcwiCrl	F
3B9ACADE	20-08-2019	11:03:46	0:02:00-0:04:00	Trial 2	Arena 2	120	1524.99	25.014	74991.9	16.211	8	148.501	SS/JrHsdMcwiCrl	F
3B9ACADE	20-08-2019	11:03:46	0:04:00-0:06:00	Trial 2	Arena 2	120	1413.4	27.64	82864.7	7.96539	4	249.929	SS/JrHsdMcwiCrl	F
3B9ACADE	20-08-2019	11:03:46	0:06:00-0:08:00	Trial 2	Arena 2	120	959.739	32.4975	97427.5	0.640435	2	384.981	SS/JrHsdMcwiCrl	F
3B9ACADE	20-08-2019	11:03:46	0:08:00-0:10:00	Trial 2	Arena 2	120	684.935	37.2284	111611	2.8019	1	513.067	SS/JrHsdMcwiCrl	F
3B9ACADE	20-08-2019	11:03:46	0:00:00-0:02:00	Trial 2	Arena 2	120	1590.96	25.6758	76976	20.5339	7	46.1512	SS/JrHsdMcwiCrl	F
3B9ACADE	20-08-2019	11:03:46	0:16:00-0:18:00	Trial 2	Arena 2	120	574.608	33.5045	100446	5.24355	4	970.897	SS/JrHsdMcwiCrl	F
3B9ACAE1	08-09-2019	12:31:58	0:02:00-0:04:00	Trial 3	Arena 2	120	986.99	21.004	12602.4	27	3	120.4	F344/NHsd	F
3B9ACAE1	08-09-2019	12:31:58	0:10:00-0:12:00	Trial 3	Arena 2	120	724.36	19.9871	11992.2	40.4	3	615.2	F344/NHsd	F
3B9ACAE1	08-09-2019	12:31:58	0:00:00-0:02:00	Trial 3	Arena 2	118.2	1537.36	19.885	11632.7	30.6	6	7.2	F344/NHsd	F
3B9ACAE1	08-09-2019	12:31:58	0:18:00-0:20:00	Trial 3	Arena 2	120	974.878	25.3695	15221.7	4.2	2	1084	F344/NHsd	F
3B9ACAE1	08-09-2019	12:31:58	0:04:00-0:06:00	Trial 3	Arena 2	118.8	1101.43	20.8075	12276.5	38.2	6	240	F344/NHsd	F
3B9ACAE1	08-09-2019	12:31:58	0:06:00-0:08:00	Trial 3	Arena 2	120	1425.64	12.5715	7542.89	57.8	7	365	F344/NHsd	F
3B9ACAE1	08-09-2019	12:31:58	0:08:00-0:10:00	Trial 3	Arena 2	119.2	1694.04	24.9688	14731.6	12.2	5	498.8	F344/NHsd	F
3B9ACAE1	08-09-2019	12:31:58	0:12:00-0:14:00	Trial 3	Arena 2	120	870.774	13.8555	8313.27	30.6	9	720	F344/NHsd	F
3B9ACAE1	08-09-2019	12:31:58	0:14:00-0:16:00	Trial 3	Arena 2	120	614.003	27.3518	16411.1	4	2	866.4	F344/NHsd	F
3B9ACAE1	08-09-2019	12:31:58	0:16:00-0:18:00	Trial 3	Arena 2	115.4	707.532	31.2753	17826.9	1	1	1034	F344/NHsd	F
3B9ACAE7	12-09-2019	10:24:37	0:02:00-0:04:00	Trial 5	Arena 1	120	738.512	25.8741	77622.3	19.08	3	204.48	LEW/Chrna5	M
3B9ACAE7	12-09-2019	10:24:37	0:00:00-0:02:00	Trial 5	Arena 1	120	1081.01	33.9729	101919	0	0	NA	LEW/Chrna5	M
3B9ACAE7	12-09-2019	10:24:37	0:08:00-0:10:00	Trial 5	Arena 1	120	338.533	42.5615	127684	1.36	1	594	LEW/Chrna5	M
3B9ACAE7	12-09-2019	10:24:37	0:12:00-0:14:00	Trial 5	Arena 1	120	983.46	32.4515	97354.4	0.44	1	720	LEW/Chrna5	M
3B9ACAE7	12-09-2019	10:24:37	0:04:00-0:06:00	Trial 5	Arena 1	120	1260.22	7.68207	23046.2	66.52	12	240	LEW/Chrna5	M
3B9ACAE7	12-09-2019	10:24:37	0:06:00-0:08:00	Trial 5	Arena 1	120	933.425	23.0303	69090.8	35.96	6	368.2	LEW/Chrna5	M
3B9ACAE7	12-09-2019	10:24:37	0:10:00-0:12:00	Trial 5	Arena 1	120	859.256	15.3324	45997.1	65.28	4	600.32	LEW/Chrna5	M
3B9ACAE7	12-09-2019	10:24:37	0:14:00-0:16:00	Trial 5	Arena 1	120	198.188	43.2388	129716	0	0	NA	LEW/Chrna5	M
3B9ACAE7	12-09-2019	10:24:37	0:16:00-0:18:00	Trial 5	Arena 1	120	108.665	44.7146	134144	0	0	NA	LEW/Chrna5	M
3B9ACAE7	12-09-2019	10:24:37	0:18:00-0:20:00	Trial 5	Arena 1	120	298.937	41.5406	124622	0	0	NA	LEW/Chrna5	M
3B9ACAEB	08-09-2019	11:40:16	0:06:00-0:08:00	Trial 1	Arena 1	120	1009.31	21.4093	12802.8	18.6	7	360	SHR/NCrl	M
3B9ACAEB	08-09-2019	11:40:16	0:04:00-0:06:00	Trial 1	Arena 1	120	1243.1	22.0687	13241.2	13.8	5	240.2	SHR/NCrl	M
3B9ACAEB	08-09-2019	11:40:16	0:12:00-0:14:00	Trial 1	Arena 1	120	372.694	8.30774	4984.64	20.2	5	720	SHR/NCrl	M
3B9ACAEB	08-09-2019	11:40:16	0:14:00-0:16:00	Trial 1	Arena 1	119.6	347.213	5.5447	3299.1	65.2	5	844.6	SHR/NCrl	M
3B9ACAEB	08-09-2019	11:40:16	0:02:00-0:04:00	Trial 1	Arena 1	120	1694.78	16.924	10120.5	22.8	10	126.6	SHR/NCrl	M
3B9ACAEB	08-09-2019	11:40:16	0:08:00-0:10:00	Trial 1	Arena 1	120	1182.27	13.3339	8000.31	42.6	10	481.6	SHR/NCrl	M
3B9ACAEB	08-09-2019	11:40:16	0:18:00-0:20:00	Trial 1	Arena 1	119	767.878	18.5482	10980.5	32.8	5	1080	SHR/NCrl	M
3B9ACAEB	08-09-2019	11:40:16	0:10:00-0:12:00	Trial 1	Arena 1	120	1007.74	28.0175	16782.5	7.8	4	617.8	SHR/NCrl	M
3B9ACAEB	08-09-2019	11:40:16	0:00:00-0:02:00	Trial 1	Arena 1	120	1699.54	33.2309	19639.5	4.4	1	79.6	SHR/NCrl	M
3B9ACAEB	08-09-2019	11:40:16	0:16:00-0:18:00	Trial 1	Arena 1	120	584.597	14.2774	8566.44	45.4	5	997.4	SHR/NCrl	M
3B9ACAED	10-09-2019	10:05:20	0:14:00-0:16:00	Trial 4	Arena 1	120	44.3774	44.8862	134659	0	0	NA	BN/Crl	M
3B9ACAED	10-09-2019	10:05:20	0:12:00-0:14:00	Trial 4	Arena 1	120	50.8911	44.7167	134150	0	0	NA	BN/Crl	M
3B9ACAED	10-09-2019	10:05:20	0:10:00-0:12:00	Trial 4	Arena 1	120	76.3055	44.7125	134137	0	0	NA	BN/Crl	M
3B9ACAED	10-09-2019	10:05:20	0:18:00-0:20:00	Trial 4	Arena 1	120	66.743	45.0322	135097	0	0	NA	BN/Crl	M
3B9ACAED	10-09-2019	10:05:20	0:08:00-0:10:00	Trial 4	Arena 1	120	66.3774	45.0704	135211	0	0	NA	BN/Crl	M
3B9ACAED	10-09-2019	10:05:20	0:00:00-0:02:00	Trial 4	Arena 1	118.44	1161.87	34.0407	100624	10.88	3	0	BN/Crl	M
3B9ACAED	10-09-2019	10:05:20	0:02:00-0:04:00	Trial 4	Arena 1	120	1234.04	31.0931	93279.4	5.8	3	120	BN/Crl	M
3B9ACAED	10-09-2019	10:05:20	0:04:00-0:06:00	Trial 4	Arena 1	116.24	223.848	42.518	123430	0	0	NA	BN/Crl	M
3B9ACAED	10-09-2019	10:05:20	0:16:00-0:18:00	Trial 4	Arena 1	120	65.9516	44.2178	132653	0	0	NA	BN/Crl	M
3B9ACAED	10-09-2019	10:05:20	0:06:00-0:08:00	Trial 4	Arena 1	120	65.1674	44.7839	134352	0	0	NA	BN/Crl	M
3B9ACAF0	18-09-2019	10:32:43	0:02:00-0:04:00	Trial 7	Arena 2	120	1113.68	26.9369	80810.8	28.6	5	184.4	LEW/Chrna3	F
3B9ACAF0	18-09-2019	10:32:43	0:10:00-0:12:00	Trial 7	Arena 2	120	857.325	19.2146	57605.5	53.4	5	639.6	LEW/Chrna3	F
3B9ACAF0	18-09-2019	10:32:43	0:04:00-0:06:00	Trial 7	Arena 2	120	1517.13	11.0802	33240.7	59.6	11	240	LEW/Chrna3	F
3B9ACAF0	18-09-2019	10:32:43	0:18:00-0:20:00	Trial 7	Arena 2	117	907.99	29.6625	86288.2	10.6	2	1166.72	LEW/Chrna3	F
3B9ACAF0	18-09-2019	10:32:43	0:12:00-0:14:00	Trial 7	Arena 2	117.8	1159.76	24.2709	71307.8	11.76	8	739.04	LEW/Chrna3	F
3B9ACAF0	18-09-2019	10:32:43	0:06:00-0:08:00	Trial 7	Arena 2	117.76	1056.49	31.0837	91323.8	11.2	3	362.92	LEW/Chrna3	F
3B9ACAF0	18-09-2019	10:32:43	0:00:00-0:02:00	Trial 7	Arena 2	102.48	713.907	37.8321	96244.9	0	0	NA	LEW/Chrna3	F
3B9ACAF0	18-09-2019	10:32:43	0:14:00-0:16:00	Trial 7	Arena 2	118.72	668.984	32.4136	96009.2	0.96	1	912.68	LEW/Chrna3	F
3B9ACAF0	18-09-2019	10:32:43	0:08:00-0:10:00	Trial 7	Arena 2	120	1118.36	11.7873	35361.8	56.2	13	480.6	LEW/Chrna3	F
3B9ACAF0	18-09-2019	10:32:43	0:16:00-0:18:00	Trial 7	Arena 2	81.92	259.475	41.1762	83752.3	0	0	NA	LEW/Chrna3	F
3B9ACAF1	29-08-2019	11:30:11	0:04:00-0:06:00	Trial 6	Arena 1	120	906.978	20.1017	60144.3	21.2547	5	246.475	SS/JrHsdMcwiCrl	F
3B9ACAF1	29-08-2019	11:30:11	0:00:00-0:02:00	Trial 6	Arena 1	120	1695.96	28.2907	84674.1	7.17849	5	29.3556	SS/JrHsdMcwiCrl	F
3B9ACAF1	29-08-2019	11:30:11	0:02:00-0:04:00	Trial 6	Arena 1	120	1034.89	25.7513	77047.8	17.0038	3	152.874	SS/JrHsdMcwiCrl	F
3B9ACAF1	29-08-2019	11:30:11	0:12:00-0:14:00	Trial 6	Arena 1	120	519.91	26.0748	78015.9	10.0405	3	720	SS/JrHsdMcwiCrl	F
3B9ACAF1	29-08-2019	11:30:11	0:06:00-0:08:00	Trial 6	Arena 1	120	845.23	19.1941	57448	19.7308	8	374.685	SS/JrHsdMcwiCrl	F
3B9ACAF1	29-08-2019	11:30:11	0:08:00-0:10:00	Trial 6	Arena 1	118.155	954.45	23.2972	68563.5	12.3262	4	483.606	SS/JrHsdMcwiCrl	F
3B9ACAF1	29-08-2019	11:30:11	0:18:00-0:20:00	Trial 6	Arena 1	120	684.657	22.81	68247.6	16.3621	6	1147.76	SS/JrHsdMcwiCrl	F
3B9ACAF1	29-08-2019	11:30:11	0:10:00-0:12:00	Trial 6	Arena 1	120	870.705	26.6144	79630.2	8.1519	6	600	SS/JrHsdMcwiCrl	F
3B9ACAF1	29-08-2019	11:30:11	0:14:00-0:16:00	Trial 6	Arena 1	120	574.665	32.3888	96939.6	9.43148	2	950.528	SS/JrHsdMcwiCrl	F
3B9ACAF1	29-08-2019	11:30:11	0:16:00-0:18:00	Trial 6	Arena 1	120	457.788	15.955	47737.4	23.0121	3	960	SS/JrHsdMcwiCrl	F
3B9ACAF5	08-09-2019	12:06:59	0:02:00-0:04:00	Trial 2	Arena 1	118.4	1637.33	21.3264	12348	27.2	9	126	SHR/NCrl	F
3B9ACAF5	08-09-2019	12:06:59	0:00:00-0:02:00	Trial 2	Arena 1	119.8	2061.04	24.3849	14313.9	25.6	6	0.6	SHR/NCrl	F
3B9ACAF5	08-09-2019	12:06:59	0:04:00-0:06:00	Trial 2	Arena 1	118	1363.07	25.9516	15026	21.2	9	240	SHR/NCrl	F
3B9ACAF5	08-09-2019	12:06:59	0:08:00-0:10:00	Trial 2	Arena 1	120	1041.17	22.5559	13511	25	9	480	SHR/NCrl	F
3B9ACAF5	08-09-2019	12:06:59	0:14:00-0:16:00	Trial 2	Arena 1	118.6	729.687	21.1565	12376.6	32	5	840	SHR/NCrl	F
3B9ACAF5	08-09-2019	12:06:59	0:10:00-0:12:00	Trial 2	Arena 1	120	1104.58	15.0596	8975.52	33.8	6	605.2	SHR/NCrl	F
3B9ACAF5	08-09-2019	12:06:59	0:06:00-0:08:00	Trial 2	Arena 1	119.2	1470.22	18.3041	10854.3	31.6	9	408	SHR/NCrl	F
3B9ACAF5	08-09-2019	12:06:59	0:16:00-0:18:00	Trial 2	Arena 1	120	732.472	36.7616	22057	0	0	NA	SHR/NCrl	F
3B9ACAF5	08-09-2019	12:06:59	0:18:00-0:20:00	Trial 2	Arena 1	120	607.345	24.9103	14921.3	14.4	4	1151	SHR/NCrl	F
3B9ACAF5	08-09-2019	12:06:59	0:12:00-0:14:00	Trial 2	Arena 1	120	880.083	15.0342	9020.52	36.8	6	720	SHR/NCrl	F
3B9ACAFD	27-08-2019	11:02:43	0:00:00-0:02:00	Trial 3	Arena 2	120	906.714	38.6249	115836	8.08305	3	35.7735	BN/Crl	F
3B9ACAFD	27-08-2019	11:02:43	0:04:00-0:06:00	Trial 3	Arena 2	120	800.296	23.6858	71033.7	51.6595	2	262.659	BN/Crl	F
3B9ACAFD	27-08-2019	11:02:43	0:02:00-0:04:00	Trial 3	Arena 2	120	1063.04	24.199	72572.8	38.8146	5	151.137	BN/Crl	F
3B9ACAFD	27-08-2019	11:02:43	0:06:00-0:08:00	Trial 3	Arena 2	120	90.8456	49.0392	147069	0	0	NA	BN/Crl	F
3B9ACAFD	27-08-2019	11:02:43	0:14:00-0:16:00	Trial 3	Arena 2	120	80.2689	48.6858	145960	0	0	NA	BN/Crl	F
3B9ACAFD	27-08-2019	11:02:43	0:08:00-0:10:00	Trial 3	Arena 2	120	40.3661	48.3859	145109	0	0	NA	BN/Crl	F
3B9ACAFD	27-08-2019	11:02:43	0:10:00-0:12:00	Trial 3	Arena 2	120	35.4476	48.8841	146603	0	0	NA	BN/Crl	F
3B9ACAFD	27-08-2019	11:02:43	0:12:00-0:14:00	Trial 3	Arena 2	120	53.9652	48.0781	144186	0	0	NA	BN/Crl	F
3B9ACAFD	27-08-2019	11:02:43	0:18:00-0:20:00	Trial 3	Arena 2	120	803.099	26.2667	78773.8	25.9298	4	1105.78	BN/Crl	F
3B9ACAFD	27-08-2019	11:02:43	0:16:00-0:18:00	Trial 3	Arena 2	120	358.899	42.3031	126867	5.00189	2	1051.72	BN/Crl	F
3B9ACAFF	29-08-2019	11:30:11	0:14:00-0:16:00	Trial 6	Arena 2	120	623.935	24.5423	73455	17.6091	3	840	SS/JrHsdMcwiCrl	F
3B9ACAFF	29-08-2019	11:30:11	0:10:00-0:12:00	Trial 6	Arena 2	120	898.144	19.8518	59396.7	20.8938	6	616.628	SS/JrHsdMcwiCrl	F
3B9ACAFF	29-08-2019	11:30:11	0:04:00-0:06:00	Trial 6	Arena 2	120	1286.64	16.2775	48702.4	28.6338	15	255.979	SS/JrHsdMcwiCrl	F
3B9ACAFF	29-08-2019	11:30:11	0:06:00-0:08:00	Trial 6	Arena 2	120	1187.2	21.0154	62899	43.111	7	390.045	SS/JrHsdMcwiCrl	F
3B9ACAFF	29-08-2019	11:30:11	0:08:00-0:10:00	Trial 6	Arena 2	118.155	1188.29	14.3887	42345.9	27.3103	15	501.612	SS/JrHsdMcwiCrl	F
3B9ACAFF	29-08-2019	11:30:11	0:18:00-0:20:00	Trial 6	Arena 2	120	759.564	18.8037	56260.8	3.59117	3	1080	SS/JrHsdMcwiCrl	F
3B9ACAFF	29-08-2019	11:30:11	0:12:00-0:14:00	Trial 6	Arena 2	120	591.728	20.6483	61779.9	29.392	6	723.183	SS/JrHsdMcwiCrl	F
3B9ACAFF	29-08-2019	11:30:11	0:16:00-0:18:00	Trial 6	Arena 2	120	907.584	23.7244	70983.5	22.3958	7	985.498	SS/JrHsdMcwiCrl	F
3B9ACAFF	29-08-2019	11:30:11	0:02:00-0:04:00	Trial 6	Arena 2	120	993.245	20.059	60016.4	37.5768	13	176.334	SS/JrHsdMcwiCrl	F
3B9ACAFF	29-08-2019	11:30:11	0:00:00-0:02:00	Trial 6	Arena 2	120	1891.82	34.9096	104484	0.681756	1	2.68692	SS/JrHsdMcwiCrl	F
3B9ACB01	08-09-2019	12:06:59	0:08:00-0:10:00	Trial 2	Arena 2	120	1094.35	26.1245	15622.4	23.8	4	480	SHR/NCrl	F
3B9ACB01	08-09-2019	12:06:59	0:06:00-0:08:00	Trial 2	Arena 2	120	1355.3	16.3057	9750.78	30.6	10	360.8	SHR/NCrl	F
3B9ACB01	08-09-2019	12:06:59	0:10:00-0:12:00	Trial 2	Arena 2	119.6	883.378	25.0241	14814.3	37.8	5	615.8	SHR/NCrl	F
3B9ACB01	08-09-2019	12:06:59	0:16:00-0:18:00	Trial 2	Arena 2	120	1522.55	9.49246	5667	51.8	9	965.6	SHR/NCrl	F
3B9ACB01	08-09-2019	12:06:59	0:04:00-0:06:00	Trial 2	Arena 2	120	1397.28	24.8236	14894.2	17.2	8	252.2	SHR/NCrl	F
3B9ACB01	08-09-2019	12:06:59	0:12:00-0:14:00	Trial 2	Arena 2	120	1059.78	13.1203	7845.95	47.2	12	720	SHR/NCrl	F
3B9ACB01	08-09-2019	12:06:59	0:14:00-0:16:00	Trial 2	Arena 2	120	1041.21	21.2029	12679.3	11.2	6	877.2	SHR/NCrl	F
3B9ACB01	08-09-2019	12:06:59	0:00:00-0:02:00	Trial 2	Arena 2	118.4	2205.47	24.8829	14257.9	20	5	15.2	SHR/NCrl	F
3B9ACB01	08-09-2019	12:06:59	0:02:00-0:04:00	Trial 2	Arena 2	119.8	1525.16	24.6063	14394.7	28.6	6	120.4	SHR/NCrl	F
3B9ACB01	08-09-2019	12:06:59	0:18:00-0:20:00	Trial 2	Arena 2	119.8	1866.36	22.7614	13543	9.8	12	1080	SHR/NCrl	F
3B9ACB08	01-09-2019	14:41:31	0:14:00-0:16:00	Trial 7	Arena 2	120	90.8521	44.7471	134107	0	0	NA	BN/Crl	F
3B9ACB08	01-09-2019	14:41:31	0:02:00-0:04:00	Trial 7	Arena 2	120	711.289	33.7406	101154	5.88419	2	125.689	BN/Crl	F
3B9ACB08	01-09-2019	14:41:31	0:10:00-0:12:00	Trial 7	Arena 2	120	79.9375	44.747	134151	0	0	NA	BN/Crl	F
3B9ACB08	01-09-2019	14:41:31	0:12:00-0:14:00	Trial 7	Arena 2	120	691.181	30.0078	89963.3	3.24231	2	771.309	BN/Crl	F
3B9ACB08	01-09-2019	14:41:31	0:00:00-0:02:00	Trial 7	Arena 2	119.6	1193.62	21.756	64898.2	34.5046	8	0.80057	BN/Crl	F
3B9ACB08	01-09-2019	14:41:31	0:04:00-0:06:00	Trial 7	Arena 2	120	805.485	23.8185	71408	30.3816	4	244.534	BN/Crl	F
3B9ACB08	01-09-2019	14:41:31	0:06:00-0:08:00	Trial 7	Arena 2	120	613.892	37.5518	112580	3.00214	1	364.5	BN/Crl	F
3B9ACB08	01-09-2019	14:41:31	0:08:00-0:10:00	Trial 7	Arena 2	120	447.154	28.6183	85797.8	28.5003	2	538.263	BN/Crl	F
3B9ACB08	01-09-2019	14:41:31	0:18:00-0:20:00	Trial 7	Arena 2	120	99.1238	43.6328	130811	0	0	NA	BN/Crl	F
3B9ACB08	01-09-2019	14:41:31	0:16:00-0:18:00	Trial 7	Arena 2	120	78.4733	45.4101	136139	0	0	NA	BN/Crl	F
3B9ACB0A	13-08-2019	10:53:34	0:10:00-0:12:00	Trial 48	Arena 2	120	706.515	26.5227	79462	6.4486	2	612.537	LEW/SsNHsd	F
3B9ACB0A	13-08-2019	10:53:34	0:00:00-0:02:00	Trial 48	Arena 2	120	1749.65	36.5156	109437	0	0	NA	LEW/SsNHsd	F
3B9ACB0A	13-08-2019	10:53:34	0:06:00-0:08:00	Trial 48	Arena 2	120	1342.4	29.8959	89568.2	10.0934	6	360	LEW/SsNHsd	F
3B9ACB0A	13-08-2019	10:53:34	0:04:00-0:06:00	Trial 48	Arena 2	120	1307.45	23.4441	70238.5	31.7223	12	269.439	LEW/SsNHsd	F
3B9ACB0A	13-08-2019	10:53:34	0:08:00-0:10:00	Trial 48	Arena 2	120	1193.14	19.7408	59143.5	40.0133	10	480.681	LEW/SsNHsd	F
3B9ACB0A	13-08-2019	10:53:34	0:02:00-0:04:00	Trial 48	Arena 2	120	1359.54	31.2265	93554.6	10.494	4	160.334	LEW/SsNHsd	F
3B9ACB0A	13-08-2019	10:53:34	0:12:00-0:14:00	Trial 48	Arena 2	120	415.117	41.6142	124676	0	0	NA	LEW/SsNHsd	F
3B9ACB0A	13-08-2019	10:53:34	0:14:00-0:16:00	Trial 48	Arena 2	120	1002.14	11.3387	33970.8	76.6622	3	853.298	LEW/SsNHsd	F
3B9ACB0A	13-08-2019	10:53:34	0:16:00-0:18:00	Trial 48	Arena 2	120	631.684	35.2776	105692	13.9387	3	974.619	LEW/SsNHsd	F
3B9ACB0A	13-08-2019	10:53:34	0:18:00-0:20:00	Trial 48	Arena 2	120	703.044	16.5909	49706.2	55.4738	6	1080	LEW/SsNHsd	F
3B9ACB10	13-08-2019	10:53:34	0:18:00-0:20:00	Trial 48	Arena 1	120	267.049	45.1817	135364	0	0	NA	LEW/SsNHsd	M
3B9ACB10	13-08-2019	10:53:34	0:02:00-0:04:00	Trial 48	Arena 1	120	762.513	34.5159	103410	8.37116	1	223.178	LEW/SsNHsd	M
3B9ACB10	13-08-2019	10:53:34	0:04:00-0:06:00	Trial 48	Arena 1	120	1230.6	22.7483	68153.8	27.1963	5	254.059	LEW/SsNHsd	M
3B9ACB10	13-08-2019	10:53:34	0:06:00-0:08:00	Trial 48	Arena 1	120	1006.62	26.809	80319.7	16.8224	8	416.035	LEW/SsNHsd	M
3B9ACB10	13-08-2019	10:53:34	0:00:00-0:02:00	Trial 48	Arena 1	120	1167.72	38.1048	114200	0	0	NA	LEW/SsNHsd	M
3B9ACB10	13-08-2019	10:53:34	0:10:00-0:12:00	Trial 48	Arena 1	120	1208.59	22.9976	68900.9	29.5594	6	625.354	LEW/SsNHsd	M
3B9ACB10	13-08-2019	10:53:34	0:14:00-0:16:00	Trial 48	Arena 1	120	967.989	19.4834	58372.3	39.9734	9	861.188	LEW/SsNHsd	M
3B9ACB10	13-08-2019	10:53:34	0:16:00-0:18:00	Trial 48	Arena 1	120	1073.41	15.5025	46445.4	48.6648	11	960	LEW/SsNHsd	M
3B9ACB10	13-08-2019	10:53:34	0:08:00-0:10:00	Trial 48	Arena 1	120	970.606	25.7588	77173.3	28.5981	6	486.609	LEW/SsNHsd	M
3B9ACB10	13-08-2019	10:53:34	0:12:00-0:14:00	Trial 48	Arena 1	120	862.484	37.5945	112633	1.68224	3	734.659	LEW/SsNHsd	M
3B9ACB15	29-08-2019	11:04:51	0:18:00-0:20:00	Trial 5	Arena 2	118.197	306.972	38.2496	112607	0	0	NA	SS/JrHsdMcwiCrl	F
3B9ACB15	29-08-2019	11:04:51	0:02:00-0:04:00	Trial 5	Arena 2	112.828	775.991	31.9243	89611.4	0	0	NA	SS/JrHsdMcwiCrl	F
3B9ACB15	29-08-2019	11:04:51	0:16:00-0:18:00	Trial 5	Arena 2	119.72	643.092	23.2423	69378.3	7.49232	6	1007.78	SS/JrHsdMcwiCrl	F
3B9ACB15	29-08-2019	11:04:51	0:00:00-0:02:00	Trial 5	Arena 2	119.76	1038.05	33.9952	101204	2.68441	4	62.0621	SS/JrHsdMcwiCrl	F
3B9ACB15	29-08-2019	11:04:51	0:10:00-0:12:00	Trial 5	Arena 2	119.279	594.689	28.2286	83951.8	21.2106	6	667.378	SS/JrHsdMcwiCrl	F
3B9ACB15	29-08-2019	11:04:51	0:04:00-0:06:00	Trial 5	Arena 2	120	995.025	22.2809	66731.2	23.8471	9	244.682	SS/JrHsdMcwiCrl	F
3B9ACB15	29-08-2019	11:04:51	0:06:00-0:08:00	Trial 5	Arena 2	120	853.848	14.9248	44699.7	52.4784	7	360	SS/JrHsdMcwiCrl	F
3B9ACB15	29-08-2019	11:04:51	0:08:00-0:10:00	Trial 5	Arena 2	116.955	807.556	21.8998	63750.5	13.9029	4	497.498	SS/JrHsdMcwiCrl	F
3B9ACB15	29-08-2019	11:04:51	0:12:00-0:14:00	Trial 5	Arena 2	119.599	617.518	27.7599	82780.1	12.0841	6	720	SS/JrHsdMcwiCrl	F
3B9ACB15	29-08-2019	11:04:51	0:14:00-0:16:00	Trial 5	Arena 2	119.599	546.635	20.8776	62257	42.2295	7	904.047	SS/JrHsdMcwiCrl	F
3B9ACB16	08-09-2019	11:40:16	0:16:00-0:18:00	Trial 1	Arena 2	120	449.936	32.6684	19601	16.2	1	1063.8	F344/NHsd	M
3B9ACB16	08-09-2019	11:40:16	0:14:00-0:16:00	Trial 1	Arena 2	120	486.435	21.0372	12622.3	20.8	6	843.2	F344/NHsd	M
3B9ACB16	08-09-2019	11:40:16	0:06:00-0:08:00	Trial 1	Arena 2	119	987.942	22.8813	13545.7	28.8	4	360	F344/NHsd	M
3B9ACB16	08-09-2019	11:40:16	0:10:00-0:12:00	Trial 1	Arena 2	119.4	1265.4	25.6674	15195.1	22.6	6	617.8	F344/NHsd	M
3B9ACB16	08-09-2019	11:40:16	0:04:00-0:06:00	Trial 1	Arena 2	120	1279.44	29.5902	17665.4	5.6	2	351.8	F344/NHsd	M
3B9ACB16	08-09-2019	11:40:16	0:12:00-0:14:00	Trial 1	Arena 2	120	1314.25	22.3482	13341.9	16.6	6	738.8	F344/NHsd	M
3B9ACB16	08-09-2019	11:40:16	0:08:00-0:10:00	Trial 1	Arena 2	120	925.466	25.4129	15247.7	29.4	5	530.2	F344/NHsd	M
3B9ACB16	08-09-2019	11:40:16	0:00:00-0:02:00	Trial 1	Arena 2	120	1383.43	35.9145	21405	3.2	1	4.4	F344/NHsd	M
3B9ACB16	08-09-2019	11:40:16	0:18:00-0:20:00	Trial 1	Arena 2	120	553.843	11.9464	7167.86	63.4	4	1080	F344/NHsd	M
3B9ACB16	08-09-2019	11:40:16	0:02:00-0:04:00	Trial 1	Arena 2	120	429.145	39.6232	23773.9	0	0	NA	F344/NHsd	M
3B9ACB1C	08-09-2019	12:31:58	0:04:00-0:06:00	Trial 3	Arena 1	118.6	1472.07	22.364	13127.7	32.2	7	240	F344/NHsd	F
3B9ACB1C	08-09-2019	12:31:58	0:02:00-0:04:00	Trial 3	Arena 1	120	1770.68	17.5161	10422.1	45.8	8	123.2	F344/NHsd	F
3B9ACB1C	08-09-2019	12:31:58	0:06:00-0:08:00	Trial 3	Arena 1	119.6	945.169	7.45022	4410.53	84.2	6	360	F344/NHsd	F
3B9ACB1C	08-09-2019	12:31:58	0:18:00-0:20:00	Trial 3	Arena 1	120	151.753	41.9265	25155.9	0	0	NA	F344/NHsd	F
3B9ACB1C	08-09-2019	12:31:58	0:10:00-0:12:00	Trial 3	Arena 1	120	1121.26	22.3059	13316.6	14	6	611	F344/NHsd	F
3B9ACB1C	08-09-2019	12:31:58	0:12:00-0:14:00	Trial 3	Arena 1	120	304.454	10.5125	6307.5	79.2	3	757.8	F344/NHsd	F
3B9ACB1C	08-09-2019	12:31:58	0:14:00-0:16:00	Trial 3	Arena 1	120	461.642	28.4547	17072.8	28	2	840	F344/NHsd	F
3B9ACB1C	08-09-2019	12:31:58	0:00:00-0:02:00	Trial 3	Arena 1	116.8	1857.03	21.9756	12416.2	27.4	6	35.4	F344/NHsd	F
3B9ACB1C	08-09-2019	12:31:58	0:08:00-0:10:00	Trial 3	Arena 1	119.8	1032.98	19.996	11757.7	36.6	8	486.8	F344/NHsd	F
3B9ACB1C	08-09-2019	12:31:58	0:16:00-0:18:00	Trial 3	Arena 1	120	554.218	25.4252	15255.1	6.8	3	984.4	F344/NHsd	F
3B9ACB27	01-09-2019	14:41:31	0:02:00-0:04:00	Trial 7	Arena 1	120	840.173	34.3944	103114	8.85174	5	120	BN/Crl	M
3B9ACB27	01-09-2019	14:41:31	0:10:00-0:12:00	Trial 7	Arena 1	120	73.5053	45.1819	135455	0	0	NA	BN/Crl	M
3B9ACB27	01-09-2019	14:41:31	0:00:00-0:02:00	Trial 7	Arena 1	117.758	989.621	30.9702	90897.4	17.3669	4	4.88348	BN/Crl	M
3B9ACB27	01-09-2019	14:41:31	0:06:00-0:08:00	Trial 7	Arena 1	118.182	744.631	22.7474	67173.2	21.4553	4	412.654	BN/Crl	M
3B9ACB27	01-09-2019	14:41:31	0:08:00-0:10:00	Trial 7	Arena 1	120	428.523	20.8037	62369.6	42.2701	3	491.67	BN/Crl	M
3B9ACB27	01-09-2019	14:41:31	0:04:00-0:06:00	Trial 7	Arena 1	88.674	574.971	22.2842	49114.4	32.4231	2	247.096	BN/Crl	M
3B9ACB27	01-09-2019	14:41:31	0:16:00-0:18:00	Trial 7	Arena 1	120	195.844	42.2208	126578	0	0	NA	BN/Crl	M
3B9ACB27	01-09-2019	14:41:31	0:18:00-0:20:00	Trial 7	Arena 1	120	48.6594	45.5906	136681	0	0	NA	BN/Crl	M
3B9ACB27	01-09-2019	14:41:31	0:12:00-0:14:00	Trial 7	Arena 1	120	81.2128	42.3759	127043	0	0	NA	BN/Crl	M
3B9ACB27	01-09-2019	14:41:31	0:14:00-0:16:00	Trial 7	Arena 1	120	605.453	29.2405	87633.9	19.1336	2	854.729	BN/Crl	M
3B9ACB2A	20-08-2019	11:03:46	0:02:00-0:04:00	Trial 2	Arena 1	120	1139.52	13.2038	39585	47.9937	16	120	SS/JrHsdMcwiCrl	M
3B9ACB2A	20-08-2019	11:03:46	0:08:00-0:10:00	Trial 2	Arena 1	120	806.998	21.7868	65317	31.6952	3	529.839	SS/JrHsdMcwiCrl	M
3B9ACB2A	20-08-2019	11:03:46	0:10:00-0:12:00	Trial 2	Arena 1	120	859.24	22.514	67497.1	35.7104	4	600	SS/JrHsdMcwiCrl	M
3B9ACB2A	20-08-2019	11:03:46	0:00:00-0:02:00	Trial 2	Arena 1	120	1208.67	28.3896	85111.9	20.5327	5	73.2496	SS/JrHsdMcwiCrl	M
3B9ACB2A	20-08-2019	11:03:46	0:04:00-0:06:00	Trial 2	Arena 1	120	1160.26	16.6278	49850	40.7476	9	240.483	SS/JrHsdMcwiCrl	M
3B9ACB2A	20-08-2019	11:03:46	0:18:00-0:20:00	Trial 2	Arena 1	118.531	968.194	30.6929	90881.6	9.72659	2	1149.1	SS/JrHsdMcwiCrl	M
3B9ACB2A	20-08-2019	11:03:46	0:06:00-0:08:00	Trial 2	Arena 1	120	1018.8	19.0058	56979.4	31.7415	7	371.612	SS/JrHsdMcwiCrl	M
3B9ACB2A	20-08-2019	11:03:46	0:14:00-0:16:00	Trial 2	Arena 1	120	802.574	26.4761	79375.2	6.00406	2	889.682	SS/JrHsdMcwiCrl	M
3B9ACB2A	20-08-2019	11:03:46	0:16:00-0:18:00	Trial 2	Arena 1	120	726.991	15.873	47587.1	29.5	6	980.464	SS/JrHsdMcwiCrl	M
3B9ACB2A	20-08-2019	11:03:46	0:12:00-0:14:00	Trial 2	Arena 1	120	876.028	18.9852	56917.5	21.9749	8	738.14	SS/JrHsdMcwiCrl	M
3B9ACB2B	27-08-2019	11:29:46	0:10:00-0:12:00	Trial 4	Arena 2	120	29.0968	49.0746	147027	0	0	NA	BN/Crl	F
3B9ACB2B	27-08-2019	11:29:46	0:14:00-0:16:00	Trial 4	Arena 2	120	25.0603	49.1486	147298	0	0	NA	BN/Crl	F
3B9ACB2B	27-08-2019	11:29:46	0:06:00-0:08:00	Trial 4	Arena 2	120	409.49	39.8797	119520	6.25542	3	360	BN/Crl	F
3B9ACB2B	27-08-2019	11:29:46	0:08:00-0:10:00	Trial 4	Arena 2	120	47.2088	48.1852	144363	0	0	NA	BN/Crl	F
3B9ACB2B	27-08-2019	11:29:46	0:18:00-0:20:00	Trial 4	Arena 2	120	555.012	40.0378	119953	0.640797	1	1113.62	BN/Crl	F
3B9ACB2B	27-08-2019	11:29:46	0:00:00-0:02:00	Trial 4	Arena 2	120	951.82	36.0545	108055	11.0137	4	29.6769	BN/Crl	F
3B9ACB2B	27-08-2019	11:29:46	0:02:00-0:04:00	Trial 4	Arena 2	120	563.034	32.4988	97366.5	23.6694	4	206.377	BN/Crl	F
3B9ACB2B	27-08-2019	11:29:46	0:04:00-0:06:00	Trial 4	Arena 2	120	1126.55	25.2159	75546.7	19.4966	9	264.128	BN/Crl	F
3B9ACB2B	27-08-2019	11:29:46	0:12:00-0:14:00	Trial 4	Arena 2	120	27.678	49.139	147220	0	0	NA	BN/Crl	F
3B9ACB2B	27-08-2019	11:29:46	0:16:00-0:18:00	Trial 4	Arena 2	120	86.1525	49.3899	147972	0	0	NA	BN/Crl	F
3B9ACB2E	06-01-2020	11:37:19	0:00:00-0:02:00	Trial 6	Arena 1	120	389.812	44.4088	133227	0	0	NA	HXB31	M
3B9ACB2E	06-01-2020	11:37:19	0:04:00-0:06:00	Trial 6	Arena 1	120	1046.82	13.4698	40409.5	58.84	9	240.52	HXB31	M
3B9ACB2E	06-01-2020	11:37:19	0:10:00-0:12:00	Trial 6	Arena 1	120	379.685	20.8459	62537.8	40	2	609.72	HXB31	M
3B9ACB2E	06-01-2020	11:37:19	0:12:00-0:14:00	Trial 6	Arena 1	120	666.932	22.1237	66371.2	29.6	3	738.84	HXB31	M
3B9ACB2E	06-01-2020	11:37:19	0:06:00-0:08:00	Trial 6	Arena 1	120	940.393	27.6177	82853	15.4	6	360	HXB31	M
3B9ACB2E	06-01-2020	11:37:19	0:18:00-0:20:00	Trial 6	Arena 1	120	215.176	42.6114	127834	0	0	NA	HXB31	M
3B9ACB2E	06-01-2020	11:37:19	0:02:00-0:04:00	Trial 6	Arena 1	119.28	1033.97	24.8531	74037.4	21	5	202.16	HXB31	M
3B9ACB2E	06-01-2020	11:37:19	0:14:00-0:16:00	Trial 6	Arena 1	120	740.531	13.4466	40339.8	37.4	7	840	HXB31	M
3B9ACB2E	06-01-2020	11:37:19	0:08:00-0:10:00	Trial 6	Arena 1	120	747.65	16.3781	49134.2	38.6	11	494.6	HXB31	M
3B9ACB2E	06-01-2020	11:37:19	0:16:00-0:18:00	Trial 6	Arena 1	120	485.263	27.7738	83321.5	8.72	2	975.44	HXB31	M
3B9ACB32	05-01-2020	13:39:22	0:04:00-0:06:00	Trial 4	Arena 1	120	814.457	25.4434	76330.3	12.36	6	244.04	HXB10	M
3B9ACB32	05-01-2020	13:39:22	0:02:00-0:04:00	Trial 4	Arena 1	120	764.981	26.0859	78257.6	14.24	5	121.04	HXB10	M
3B9ACB32	05-01-2020	13:39:22	0:12:00-0:14:00	Trial 4	Arena 1	120	634.786	22.8086	68425.7	42.72	4	720	HXB10	M
3B9ACB32	05-01-2020	13:39:22	0:06:00-0:08:00	Trial 4	Arena 1	120	590.902	28.6375	85912.5	7.92	3	367.72	HXB10	M
3B9ACB32	05-01-2020	13:39:22	0:10:00-0:12:00	Trial 4	Arena 1	120	401.019	35.3086	105926	11.44	1	708.56	HXB10	M
3B9ACB32	05-01-2020	13:39:22	0:08:00-0:10:00	Trial 4	Arena 1	120	465.8	13.3601	40080.2	62.28	3	480	HXB10	M
3B9ACB32	05-01-2020	13:39:22	0:14:00-0:16:00	Trial 4	Arena 1	120	725.726	21.6821	65046.3	39.96	3	858.88	HXB10	M
3B9ACB32	05-01-2020	13:39:22	0:00:00-0:02:00	Trial 4	Arena 1	120	950.788	18.6633	55989.8	25.72	4	9.16	HXB10	M
3B9ACB32	05-01-2020	13:39:22	0:18:00-0:20:00	Trial 4	Arena 1	120	439.098	35.618	106854	1	1	1178.6	HXB10	M
3B9ACB32	05-01-2020	13:39:22	0:16:00-0:18:00	Trial 4	Arena 1	120	589.837	22.7176	68152.7	13.2	1	1039.16	HXB10	M
3B9ACB37	05-01-2020	12:13:29	0:10:00-0:12:00	Trial 1	Arena 1	120	730.592	21.6422	64926.5	21.12	6	601.56	SHR/OlaIpcv	M
3B9ACB37	05-01-2020	12:13:29	0:18:00-0:20:00	Trial 1	Arena 1	120	296.198	38.4321	115296	0	0	NA	SHR/OlaIpcv	M
3B9ACB37	05-01-2020	12:13:29	0:12:00-0:14:00	Trial 1	Arena 1	120	1008.28	14.5067	43505.5	51.52	6	744.36	SHR/OlaIpcv	M
3B9ACB37	05-01-2020	12:13:29	0:08:00-0:10:00	Trial 1	Arena 1	120	1252.64	18.8638	56553.8	38.48	6	480	SHR/OlaIpcv	M
3B9ACB37	05-01-2020	12:13:29	0:00:00-0:02:00	Trial 1	Arena 1	119.52	1223.33	21.4487	63960.1	33.68	6	19.28	SHR/OlaIpcv	M
3B9ACB37	05-01-2020	12:13:29	0:02:00-0:04:00	Trial 1	Arena 1	120	1501.92	16.0314	48094.2	45.2	10	130.8	SHR/OlaIpcv	M
3B9ACB37	05-01-2020	12:13:29	0:04:00-0:06:00	Trial 1	Arena 1	120	1072.34	26.6156	79846.8	15.8	6	240	SHR/OlaIpcv	M
3B9ACB37	05-01-2020	12:13:29	0:06:00-0:08:00	Trial 1	Arena 1	120	1123.86	18.9468	56840.5	39.64	5	373.32	SHR/OlaIpcv	M
3B9ACB37	05-01-2020	12:13:29	0:16:00-0:18:00	Trial 1	Arena 1	120	403.187	30.7737	92321.2	0	0	NA	SHR/OlaIpcv	M
3B9ACB37	05-01-2020	12:13:29	0:14:00-0:16:00	Trial 1	Arena 1	120	779.867	22.6568	67970.5	18.8	6	868.4	SHR/OlaIpcv	M
3B9ACB3F	05-01-2020	13:10:08	0:18:00-0:20:00	Trial 3	Arena 2	120	454.047	32.2125	96637.6	20.96	4	1080.88	HXB10	F
3B9ACB3F	05-01-2020	13:10:08	0:02:00-0:04:00	Trial 3	Arena 2	120	843.106	26.4437	79331	23.76	4	164.32	HXB10	F
3B9ACB3F	05-01-2020	13:10:08	0:14:00-0:16:00	Trial 3	Arena 2	120	140.132	43.3384	130015	0	0	NA	HXB10	F
3B9ACB3F	05-01-2020	13:10:08	0:16:00-0:18:00	Trial 3	Arena 2	120	718.563	33.28	99839.9	8.8	2	1012.2	HXB10	F
3B9ACB3F	05-01-2020	13:10:08	0:00:00-0:02:00	Trial 3	Arena 2	120	958.89	20.9291	62787.4	36.12	4	50.4	HXB10	F
3B9ACB3F	05-01-2020	13:10:08	0:10:00-0:12:00	Trial 3	Arena 2	120	605.649	22.4578	67261.2	31.24	2	634.64	HXB10	F
3B9ACB3F	05-01-2020	13:10:08	0:04:00-0:06:00	Trial 3	Arena 2	120	647.627	28.6939	86081.8	15.6	2	267.44	HXB10	F
3B9ACB3F	05-01-2020	13:10:08	0:06:00-0:08:00	Trial 3	Arena 2	120	536.722	35.1189	105357	6.92	1	422.6	HXB10	F
3B9ACB3F	05-01-2020	13:10:08	0:08:00-0:10:00	Trial 3	Arena 2	120	244.085	40.3859	121158	0	0	NA	HXB10	F
3B9ACB3F	05-01-2020	13:10:08	0:12:00-0:14:00	Trial 3	Arena 2	120	301.604	40.1247	120374	0	0	NA	HXB10	F
3B9ACB42	05-01-2020	13:10:08	0:00:00-0:02:00	Trial 3	Arena 1	120	871.32	32.3874	97129.8	0	0	NA	HXB10	M
3B9ACB42	05-01-2020	13:10:08	0:04:00-0:06:00	Trial 3	Arena 1	120	760.68	30.7985	92149.1	0	0	NA	HXB10	M
3B9ACB42	05-01-2020	13:10:08	0:10:00-0:12:00	Trial 3	Arena 1	120	411.732	36.8947	110684	0	0	NA	HXB10	M
3B9ACB42	05-01-2020	13:10:08	0:12:00-0:14:00	Trial 3	Arena 1	119.96	622.218	24.9657	74572.7	12.92	5	778.32	HXB10	M
3B9ACB42	05-01-2020	13:10:08	0:06:00-0:08:00	Trial 3	Arena 1	120	522.3	34.6403	103921	8.84	3	373.84	HXB10	M
3B9ACB42	05-01-2020	13:10:08	0:18:00-0:20:00	Trial 3	Arena 1	120	566.075	27.2439	81595.4	4.24	7	1128.44	HXB10	M
3B9ACB42	05-01-2020	13:10:08	0:02:00-0:04:00	Trial 3	Arena 1	119.68	949.698	25.8436	76910.6	3.64	14	125.96	HXB10	M
3B9ACB42	05-01-2020	13:10:08	0:14:00-0:16:00	Trial 3	Arena 1	120	464.887	40.1431	120429	0	0	NA	HXB10	M
3B9ACB42	05-01-2020	13:10:08	0:08:00-0:10:00	Trial 3	Arena 1	119.84	691.499	35.1168	105034	0	0	NA	HXB10	M
3B9ACB42	05-01-2020	13:10:08	0:16:00-0:18:00	Trial 3	Arena 1	120	165.378	43.9452	131836	0	0	NA	HXB10	M
3B9ACB48	05-01-2020	12:13:29	0:06:00-0:08:00	Trial 1	Arena 2	120	1136.67	21.5198	64494.7	21.52	5	369.32	SHR/OlaIpcv	F
3B9ACB48	05-01-2020	12:13:29	0:04:00-0:06:00	Trial 1	Arena 2	120	1363.29	27.6003	82800.9	16.4	6	241.96	SHR/OlaIpcv	F
3B9ACB48	05-01-2020	12:13:29	0:14:00-0:16:00	Trial 1	Arena 2	120	559.556	32.2449	96734.7	3.32	2	841.4	SHR/OlaIpcv	F
3B9ACB48	05-01-2020	12:13:29	0:08:00-0:10:00	Trial 1	Arena 2	120	1072.87	28.992	86918	11.12	4	485.32	SHR/OlaIpcv	F
3B9ACB48	05-01-2020	12:13:29	0:12:00-0:14:00	Trial 1	Arena 2	120	840.367	9.57259	28717.8	70.24	7	723.96	SHR/OlaIpcv	F
3B9ACB48	05-01-2020	12:13:29	0:00:00-0:02:00	Trial 1	Arena 2	120	1496.93	24.2569	72770.8	23.8	8	8.84	SHR/OlaIpcv	F
3B9ACB48	05-01-2020	12:13:29	0:16:00-0:18:00	Trial 1	Arena 2	119.28	766.093	7.74425	23046.9	82.52	8	988.16	SHR/OlaIpcv	F
3B9ACB48	05-01-2020	12:13:29	0:02:00-0:04:00	Trial 1	Arena 2	120	1741.41	19.8855	59656.5	39.16	9	120	SHR/OlaIpcv	F
3B9ACB48	05-01-2020	12:13:29	0:10:00-0:12:00	Trial 1	Arena 2	120	700.384	37.3742	112122	2.16	1	687.72	SHR/OlaIpcv	F
3B9ACB48	05-01-2020	12:13:29	0:18:00-0:20:00	Trial 1	Arena 2	120	773.676	25.1237	75371	27.52	4	1080	SHR/OlaIpcv	F
3B9ACB4D	05-01-2020	13:39:22	0:12:00-0:14:00	Trial 4	Arena 2	120	1099.25	28.8196	86458.9	7.52	2	743.52	HXB10	F
3B9ACB4D	05-01-2020	13:39:22	0:18:00-0:20:00	Trial 4	Arena 2	119.96	1015.02	18.9033	56634.3	28.52	6	1100.4	HXB10	F
3B9ACB4D	05-01-2020	13:39:22	0:14:00-0:16:00	Trial 4	Arena 2	120	953.235	27.7996	83398.7	3.2	1	846.56	HXB10	F
3B9ACB4D	05-01-2020	13:39:22	0:00:00-0:02:00	Trial 4	Arena 2	120	934.193	24.3393	73017.9	22.04	3	5.2	HXB10	F
3B9ACB4D	05-01-2020	13:39:22	0:02:00-0:04:00	Trial 4	Arena 2	120	1715.9	31.4576	94372.8	3.72	2	156.36	HXB10	F
3B9ACB4D	05-01-2020	13:39:22	0:04:00-0:06:00	Trial 4	Arena 2	119.72	1162.87	23.4262	70044.4	25.24	3	318	HXB10	F
3B9ACB4D	05-01-2020	13:39:22	0:06:00-0:08:00	Trial 4	Arena 2	119.4	1437.73	23.7604	70853.4	22.28	5	365.8	HXB10	F
3B9ACB4D	05-01-2020	13:39:22	0:08:00-0:10:00	Trial 4	Arena 2	120	1641.28	23.8238	71471.5	17.4	8	480	HXB10	F
3B9ACB4D	05-01-2020	13:39:22	0:10:00-0:12:00	Trial 4	Arena 2	120	1143.66	17.6149	52844.7	30.08	4	632.2	HXB10	F
3B9ACB4D	05-01-2020	13:39:22	0:16:00-0:18:00	Trial 4	Arena 2	120	959.011	25.6038	76811.3	0.8	1	1022.28	HXB10	F
3B9ACB57	05-01-2020	12:39:41	0:16:00-0:18:00	Trial 2	Arena 1	120	812.478	16.8097	50429.1	22.04	9	973.36	SHR/OlaIpcv	M
3B9ACB57	05-01-2020	12:39:41	0:18:00-0:20:00	Trial 2	Arena 1	120	653.557	13.8744	41623.3	26.12	8	1113.56	SHR/OlaIpcv	M
3B9ACB57	05-01-2020	12:39:41	0:02:00-0:04:00	Trial 2	Arena 1	120	1788.31	20.7062	62098	30.8	11	140.12	SHR/OlaIpcv	M
3B9ACB57	05-01-2020	12:39:41	0:06:00-0:08:00	Trial 2	Arena 1	120	1150.43	30.5868	91760.5	15.24	7	360	SHR/OlaIpcv	M
3B9ACB57	05-01-2020	12:39:41	0:00:00-0:02:00	Trial 2	Arena 1	119.96	1619.1	19.9484	59765.3	24.92	7	69	SHR/OlaIpcv	M
3B9ACB57	05-01-2020	12:39:41	0:10:00-0:12:00	Trial 2	Arena 1	119.8	843.654	29.6007	88565.3	8.56	5	676.64	SHR/OlaIpcv	M
3B9ACB57	05-01-2020	12:39:41	0:04:00-0:06:00	Trial 2	Arena 1	119.96	1524.71	19.3163	57871.8	40.04	8	240.12	SHR/OlaIpcv	M
3B9ACB57	05-01-2020	12:39:41	0:14:00-0:16:00	Trial 2	Arena 1	120	201.444	32.6841	98052.4	0	0	NA	SHR/OlaIpcv	M
3B9ACB57	05-01-2020	12:39:41	0:08:00-0:10:00	Trial 2	Arena 1	120	1188.54	21.6451	64935.4	30.68	12	484.56	SHR/OlaIpcv	M
3B9ACB57	05-01-2020	12:39:41	0:12:00-0:14:00	Trial 2	Arena 1	120	874.47	24.7023	74106.8	9.32	5	748.52	SHR/OlaIpcv	M
3B9ACB70	06-01-2020	11:08:44	0:00:00-0:02:00	Trial 5	Arena 1	120	533.264	41.9799	125940	0	0	NA	HXB31	M
3B9ACB70	06-01-2020	11:08:44	0:04:00-0:06:00	Trial 5	Arena 1	120	576.334	38.9089	116727	0	0	NA	HXB31	M
3B9ACB70	06-01-2020	11:08:44	0:18:00-0:20:00	Trial 5	Arena 1	120	74.9272	45.1385	135416	0	0	NA	HXB31	M
3B9ACB70	06-01-2020	11:08:44	0:08:00-0:10:00	Trial 5	Arena 1	120	195.397	43.6183	130855	0	0	NA	HXB31	M
3B9ACB70	06-01-2020	11:08:44	0:10:00-0:12:00	Trial 5	Arena 1	120	87.8898	45.9679	137904	0	0	NA	HXB31	M
3B9ACB70	06-01-2020	11:08:44	0:02:00-0:04:00	Trial 5	Arena 1	119.08	674.534	32.8194	97604.8	0.68	2	192.68	HXB31	M
3B9ACB70	06-01-2020	11:08:44	0:06:00-0:08:00	Trial 5	Arena 1	120	899.608	24.1886	72565.8	15.48	12	361.52	HXB31	M
3B9ACB70	06-01-2020	11:08:44	0:16:00-0:18:00	Trial 5	Arena 1	120	613.663	19.5795	58738.6	49.92	5	980.08	HXB31	M
3B9ACB70	06-01-2020	11:08:44	0:12:00-0:14:00	Trial 5	Arena 1	120	81.9535	45.7441	137232	0	0	NA	HXB31	M
3B9ACB70	06-01-2020	11:08:44	0:14:00-0:16:00	Trial 5	Arena 1	120	775.735	26.2533	78759.8	10.12	3	862.8	HXB31	M
3B9ACB75	05-01-2020	12:39:41	0:02:00-0:04:00	Trial 2	Arena 2	120	1587.62	23.5084	70525.1	21	8	120	SHR/OlaIpcv	F
3B9ACB75	05-01-2020	12:39:41	0:00:00-0:02:00	Trial 2	Arena 2	120	1518.02	24.9531	74859.3	19.2	5	44.6	SHR/OlaIpcv	F
3B9ACB75	05-01-2020	12:39:41	0:10:00-0:12:00	Trial 2	Arena 2	120	1065.98	20.6258	61877.3	20.8	8	600.12	SHR/OlaIpcv	F
3B9ACB75	05-01-2020	12:39:41	0:12:00-0:14:00	Trial 2	Arena 2	120	775.818	21.4922	64476.5	33.84	5	720	SHR/OlaIpcv	F
3B9ACB75	05-01-2020	12:39:41	0:06:00-0:08:00	Trial 2	Arena 2	120	602.007	23.2353	69705.8	9.36	3	380.24	SHR/OlaIpcv	F
3B9ACB75	05-01-2020	12:39:41	0:08:00-0:10:00	Trial 2	Arena 2	120	1305.88	27.7343	83202.9	21.72	3	480	SHR/OlaIpcv	F
3B9ACB75	05-01-2020	12:39:41	0:16:00-0:18:00	Trial 2	Arena 2	120	610.416	20.938	62814	0	0	NA	SHR/OlaIpcv	F
3B9ACB75	05-01-2020	12:39:41	0:04:00-0:06:00	Trial 2	Arena 2	120	1157.01	21.9623	65887	17.68	8	251.92	SHR/OlaIpcv	F
3B9ACB75	05-01-2020	12:39:41	0:14:00-0:16:00	Trial 2	Arena 2	120	611.774	21.9109	65732.8	3.76	2	840	SHR/OlaIpcv	F
3B9ACB75	05-01-2020	12:39:41	0:18:00-0:20:00	Trial 2	Arena 2	120	502.019	4.52378	13571.3	35.44	7	1125.84	SHR/OlaIpcv	F
3B9ACB77	06-01-2020	11:37:19	0:10:00-0:12:00	Trial 6	Arena 2	118.84	658.055	32.4289	96249	8.24	3	600	HXB31	F
3B9ACB77	06-01-2020	11:37:19	0:06:00-0:08:00	Trial 6	Arena 2	120	735.194	28.2664	84799.3	27.16	4	384.04	HXB31	F
3B9ACB77	06-01-2020	11:37:19	0:00:00-0:02:00	Trial 6	Arena 2	120	525.4	38.3742	115123	0	0	NA	HXB31	F
3B9ACB77	06-01-2020	11:37:19	0:14:00-0:16:00	Trial 6	Arena 2	120	151.848	41.7046	125114	0	0	NA	HXB31	F
3B9ACB77	06-01-2020	11:37:19	0:16:00-0:18:00	Trial 6	Arena 2	120	476.758	27.8753	83625.9	33.92	2	1034.4	HXB31	F
3B9ACB77	06-01-2020	11:37:19	0:08:00-0:10:00	Trial 6	Arena 2	120	875.754	29.2524	87757.2	13.96	5	527.16	HXB31	F
3B9ACB77	06-01-2020	11:37:19	0:18:00-0:20:00	Trial 6	Arena 2	120	977.974	22.8038	68411.4	43.68	6	1080	HXB31	F
3B9ACB77	06-01-2020	11:37:19	0:02:00-0:04:00	Trial 6	Arena 2	120	1217.87	7.72958	23188.7	64.92	10	123.4	HXB31	F
3B9ACB77	06-01-2020	11:37:19	0:04:00-0:06:00	Trial 6	Arena 2	120	1304.7	21.7735	65320.6	35.84	9	241.24	HXB31	F
3B9ACB77	06-01-2020	11:37:19	0:12:00-0:14:00	Trial 6	Arena 2	120	663.019	30.3133	90940	1	1	746.56	HXB31	F
3B9ACB7C	06-01-2020	11:08:44	0:00:00-0:02:00	Trial 5	Arena 2	119.88	968.764	31.9416	95633.2	16.08	2	101.88	HXB31	F
3B9ACB7C	06-01-2020	11:08:44	0:18:00-0:20:00	Trial 5	Arena 2	120	784.905	27.6806	83041.9	23.2	4	1126.76	HXB31	F
3B9ACB7C	06-01-2020	11:08:44	0:02:00-0:04:00	Trial 5	Arena 2	120	1044.39	21.8243	65473	42.24	9	120	HXB31	F
3B9ACB7C	06-01-2020	11:08:44	0:14:00-0:16:00	Trial 5	Arena 2	120	529.27	22.7858	68357.3	36.72	8	861.48	HXB31	F
3B9ACB7C	06-01-2020	11:08:44	0:16:00-0:18:00	Trial 5	Arena 2	120	624.435	22.9843	68952.8	18.88	5	960	HXB31	F
3B9ACB7C	06-01-2020	11:08:44	0:08:00-0:10:00	Trial 5	Arena 2	120	538.485	38.5768	115730	3.16	1	565.36	HXB31	F
3B9ACB7C	06-01-2020	11:08:44	0:10:00-0:12:00	Trial 5	Arena 2	119.04	963.506	26.0178	77168.8	24.4	6	610.52	HXB31	F
3B9ACB7C	06-01-2020	11:08:44	0:04:00-0:06:00	Trial 5	Arena 2	119.64	1127.86	31.449	93938.3	7.64	5	279.36	HXB31	F
3B9ACB7C	06-01-2020	11:08:44	0:06:00-0:08:00	Trial 5	Arena 2	120	1031.42	14.621	43863.1	55.84	8	379.28	HXB31	F
3B9ACB7C	06-01-2020	11:08:44	0:12:00-0:14:00	Trial 5	Arena 2	120	888.288	30.1142	90342.7	18.12	6	723.8	HXB31	F
3B9ACB95	18-09-2019	10:09:09	0:10:00-0:12:00	Trial 6	Arena 1	119.68	1034.13	23.1716	69260	15.56	11	621.36	LEW/Chrna5	M
3B9ACB95	18-09-2019	10:09:09	0:02:00-0:04:00	Trial 6	Arena 1	119.96	1584.44	19.694	58944.1	35.28	9	123.2	LEW/Chrna5	M
3B9ACB95	18-09-2019	10:09:09	0:04:00-0:06:00	Trial 6	Arena 1	120	843.31	8.27401	24822	61.76	5	245.76	LEW/Chrna5	M
3B9ACB95	18-09-2019	10:09:09	0:00:00-0:02:00	Trial 6	Arena 1	120	1507.58	10.8524	32557.2	56.32	18	3.56	LEW/Chrna5	M
3B9ACB95	18-09-2019	10:09:09	0:08:00-0:10:00	Trial 6	Arena 1	120	1051.87	12.3905	37171.6	56.04	8	480	LEW/Chrna5	M
3B9ACB95	18-09-2019	10:09:09	0:16:00-0:18:00	Trial 6	Arena 1	120	107.838	2.00643	6019.28	35.76	2	960	LEW/Chrna5	M
3B9ACB95	18-09-2019	10:09:09	0:06:00-0:08:00	Trial 6	Arena 1	120	812.693	14.2454	42736.1	58.16	9	360	LEW/Chrna5	M
3B9ACB95	18-09-2019	10:09:09	0:14:00-0:16:00	Trial 6	Arena 1	120	121.414	1.4684	4405.19	48.16	11	840	LEW/Chrna5	M
3B9ACB95	18-09-2019	10:09:09	0:18:00-0:20:00	Trial 6	Arena 1	120	840.998	21.8997	65699	39.92	3	1085	LEW/Chrna5	M
3B9ACB95	18-09-2019	10:09:09	0:12:00-0:14:00	Trial 6	Arena 1	120	229.318	0.00610137	18.3041	117.8	7	720	LEW/Chrna5	M
3B9ACB9D	18-09-2019	10:59:51	0:10:00-0:12:00	Trial 8	Arena 1	120	511.308	36.3425	109027	2.2	1	713.4	LEW/Chrna3	M
3B9ACB9D	18-09-2019	10:59:51	0:18:00-0:20:00	Trial 8	Arena 1	120	1205.67	20.0409	60122.6	39.36	15	1118.84	LEW/Chrna3	M
3B9ACB9D	18-09-2019	10:59:51	0:16:00-0:18:00	Trial 8	Arena 1	118.32	1039.04	12.5948	37217.5	57.44	15	960	LEW/Chrna3	M
3B9ACB9D	18-09-2019	10:59:51	0:12:00-0:14:00	Trial 8	Arena 1	120	1260.02	15.6573	46971.9	50.44	7	731.56	LEW/Chrna3	M
3B9ACB9D	18-09-2019	10:59:51	0:06:00-0:08:00	Trial 8	Arena 1	120	487.944	35.7435	107231	11.72	1	360	LEW/Chrna3	M
3B9ACB9D	18-09-2019	10:59:51	0:08:00-0:10:00	Trial 8	Arena 1	120	105.086	47.305	141915	0	0	NA	LEW/Chrna3	M
3B9ACB9D	18-09-2019	10:59:51	0:04:00-0:06:00	Trial 8	Arena 1	120	1176.47	28.1226	84367.9	19.04	7	273.88	LEW/Chrna3	M
3B9ACB9D	18-09-2019	10:59:51	0:00:00-0:02:00	Trial 8	Arena 1	119.6	1040.19	38.2649	114297	0.84	2	118.84	LEW/Chrna3	M
3B9ACB9D	18-09-2019	10:59:51	0:02:00-0:04:00	Trial 8	Arena 1	119.08	1144.6	30.3226	90149	16.56	5	120	LEW/Chrna3	M
3B9ACB9D	18-09-2019	10:59:51	0:14:00-0:16:00	Trial 8	Arena 1	117.32	1046.87	14.0846	41267.9	57.12	8	852.24	LEW/Chrna3	M
3B9ACB9F	18-09-2019	10:09:09	0:14:00-0:16:00	Trial 6	Arena 2	120	95.5422	42.3749	127125	0	0	NA	LEW/Chrna5	F
3B9ACB9F	18-09-2019	10:09:09	0:04:00-0:06:00	Trial 6	Arena 2	120	1650.79	26.1531	78459.2	17.08	10	240.84	LEW/Chrna5	F
3B9ACB9F	18-09-2019	10:09:09	0:16:00-0:18:00	Trial 6	Arena 2	82.6	87.8491	43.4612	88834.7	0	0	NA	LEW/Chrna5	F
3B9ACB9F	18-09-2019	10:09:09	0:18:00-0:20:00	Trial 6	Arena 2	105.56	190.441	43.7559	115078	0	0	NA	LEW/Chrna5	F
3B9ACB9F	18-09-2019	10:09:09	0:00:00-0:02:00	Trial 6	Arena 2	120	1313.61	21.7033	65066.5	32.84	9	0	LEW/Chrna5	F
3B9ACB9F	18-09-2019	10:09:09	0:12:00-0:14:00	Trial 6	Arena 2	120	662.252	28.1731	84519.2	12.6	3	723.8	LEW/Chrna5	F
3B9ACB9F	18-09-2019	10:09:09	0:06:00-0:08:00	Trial 6	Arena 2	120	1502.7	11.4379	34313.7	59.16	12	374.52	LEW/Chrna5	F
3B9ACB9F	18-09-2019	10:09:09	0:08:00-0:10:00	Trial 6	Arena 2	120	1251.33	23.6191	70857.3	24.44	8	509.92	LEW/Chrna5	F
3B9ACB9F	18-09-2019	10:09:09	0:02:00-0:04:00	Trial 6	Arena 2	119	1190.46	7.82304	23226.6	71.96	10	120	LEW/Chrna5	F
3B9ACB9F	18-09-2019	10:09:09	0:10:00-0:12:00	Trial 6	Arena 2	120	1131.9	12.2986	36895.7	43.68	9	601.56	LEW/Chrna5	F
3B9ACBA7	18-09-2019	10:32:43	0:04:00-0:06:00	Trial 7	Arena 1	120	1126.7	18.7516	56254.7	40.2	6	247.88	LEW/Chrna3	M
3B9ACBA7	18-09-2019	10:32:43	0:10:00-0:12:00	Trial 7	Arena 1	120	270.963	44.6399	133875	0	0	NA	LEW/Chrna3	M
3B9ACBA7	18-09-2019	10:32:43	0:06:00-0:08:00	Trial 7	Arena 1	119.96	1297.65	22.453	67269.2	32.84	7	390	LEW/Chrna3	M
3B9ACBA7	18-09-2019	10:32:43	0:02:00-0:04:00	Trial 7	Arena 1	118.56	861.518	27.679	81957.4	16.6	5	190.44	LEW/Chrna3	M
3B9ACBA7	18-09-2019	10:32:43	0:18:00-0:20:00	Trial 7	Arena 1	119.8	265.167	43.8165	131099	0	0	NA	LEW/Chrna3	M
3B9ACBA7	18-09-2019	10:32:43	0:12:00-0:14:00	Trial 7	Arena 1	120	936.961	21.5611	64683.2	25.72	5	737.2	LEW/Chrna3	M
3B9ACBA7	18-09-2019	10:32:43	0:14:00-0:16:00	Trial 7	Arena 1	119.68	968.53	20.2025	60365	51.96	4	840	LEW/Chrna3	M
3B9ACBA7	18-09-2019	10:32:43	0:00:00-0:02:00	Trial 7	Arena 1	120	877.037	33.1831	99549.3	0	0	NA	LEW/Chrna3	M
3B9ACBA7	18-09-2019	10:32:43	0:08:00-0:10:00	Trial 7	Arena 1	119.76	464.348	43.8738	131227	0	0	NA	LEW/Chrna3	M
3B9ACBA7	18-09-2019	10:32:43	0:16:00-0:18:00	Trial 7	Arena 1	120	176.528	41.0826	123248	0	0	NA	LEW/Chrna3	M
3B9ACBA9	11-10-2019	12:11:29	0:10:00-0:12:00	Trial 16	Arena 1	117.88	859.922	12.6297	37181.7	65.48	9	609.48	WLI/Ere	M
3B9ACBA9	11-10-2019	12:11:29	0:02:00-0:04:00	Trial 16	Arena 1	120	635.897	33.8148	101444	0	0	NA	WLI/Ere	M
3B9ACBA9	11-10-2019	12:11:29	0:04:00-0:06:00	Trial 16	Arena 1	120	820.79	22.6212	67863.7	0	0	NA	WLI/Ere	M
3B9ACBA9	11-10-2019	12:11:29	0:00:00-0:02:00	Trial 16	Arena 1	120	805.289	37.046	111138	0	0	NA	WLI/Ere	M
3B9ACBA9	11-10-2019	12:11:29	0:18:00-0:20:00	Trial 16	Arena 1	120	501.836	34.0372	102111	8.8	5	1080	WLI/Ere	M
3B9ACBA9	11-10-2019	12:11:29	0:12:00-0:14:00	Trial 16	Arena 1	119.88	605.65	18.5649	55583.2	48.56	4	781.92	WLI/Ere	M
3B9ACBA9	11-10-2019	12:11:29	0:08:00-0:10:00	Trial 16	Arena 1	117.2	611.352	17.567	51067.2	32.36	16	492.36	WLI/Ere	M
3B9ACBA9	11-10-2019	12:11:29	0:14:00-0:16:00	Trial 16	Arena 1	119.36	846.356	25.9276	77290.2	22.8	7	843.2	WLI/Ere	M
3B9ACBA9	11-10-2019	12:11:29	0:06:00-0:08:00	Trial 16	Arena 1	120	758.567	18.3204	54961.2	30.88	7	391.44	WLI/Ere	M
3B9ACBA9	11-10-2019	12:11:29	0:16:00-0:18:00	Trial 16	Arena 1	120	584.584	3.22962	9688.85	90.52	7	961.12	WLI/Ere	M
3B9ACBAC	11-10-2019	10:57:34	0:10:00-0:12:00	Trial 13	Arena 1	118.92	1105.76	22.0421	65399	35.28	8	627.56	SHR/NCrl	M
3B9ACBAC	11-10-2019	10:57:34	0:12:00-0:14:00	Trial 13	Arena 1	119.4	811.816	24.7758	73782.3	33.8	3	720	SHR/NCrl	M
3B9ACBAC	11-10-2019	10:57:34	0:02:00-0:04:00	Trial 13	Arena 1	119.04	1403.16	21.9301	64869.4	37.16	9	120.16	SHR/NCrl	M
3B9ACBAC	11-10-2019	10:57:34	0:04:00-0:06:00	Trial 13	Arena 1	119.84	1454.73	23.3736	69910.5	25.84	7	268.92	SHR/NCrl	M
3B9ACBAC	11-10-2019	10:57:34	0:06:00-0:08:00	Trial 13	Arena 1	119.56	1253.19	17.5183	52239.6	49.08	9	366.88	SHR/NCrl	M
3B9ACBAC	11-10-2019	10:57:34	0:14:00-0:16:00	Trial 13	Arena 1	118.6	905.617	21.2934	63007.3	21.56	6	840	SHR/NCrl	M
3B9ACBAC	11-10-2019	10:57:34	0:00:00-0:02:00	Trial 13	Arena 1	119.76	1447.71	11.7725	35176.3	68.4	9	4.52	SHR/NCrl	M
3B9ACBAC	11-10-2019	10:57:34	0:16:00-0:18:00	Trial 13	Arena 1	119.2	962.852	9.8771	29404.1	63.28	7	960	SHR/NCrl	M
3B9ACBAC	11-10-2019	10:57:34	0:08:00-0:10:00	Trial 13	Arena 1	120	784.822	17.9571	53799.4	52.72	4	485.64	SHR/NCrl	M
3B9ACBAC	11-10-2019	10:57:34	0:18:00-0:20:00	Trial 13	Arena 1	112.92	820.406	23.1376	65178.5	29.24	5	1080	SHR/NCrl	M
3B9ACBB3	11-10-2019	11:22:14	0:16:00-0:18:00	Trial 14	Arena 2	119.24	888.029	24.4601	72817.6	10.88	4	969.08	SHR/NCrl	F
3B9ACBB3	11-10-2019	11:22:14	0:18:00-0:20:00	Trial 14	Arena 2	120	960.187	22.6453	67890.6	23.96	5	1108.92	SHR/NCrl	F
3B9ACBB3	11-10-2019	11:22:14	0:06:00-0:08:00	Trial 14	Arena 2	119.08	1836.46	22.2883	66129.5	24.8	14	366.36	SHR/NCrl	F
3B9ACBB3	11-10-2019	11:22:14	0:10:00-0:12:00	Trial 14	Arena 2	120	1140.73	19.566	58698	30.52	7	608.4	SHR/NCrl	F
3B9ACBB3	11-10-2019	11:22:14	0:12:00-0:14:00	Trial 14	Arena 2	119.56	998.248	24.2661	72458.7	8.72	5	745.24	SHR/NCrl	F
3B9ACBB3	11-10-2019	11:22:14	0:14:00-0:16:00	Trial 14	Arena 2	120	709.605	10.3808	31142.5	56.88	3	857	SHR/NCrl	F
3B9ACBB3	11-10-2019	11:22:14	0:08:00-0:10:00	Trial 14	Arena 2	119.84	1443.98	13.3596	39905.2	44.56	19	484.44	SHR/NCrl	F
3B9ACBB3	11-10-2019	11:22:14	0:00:00-0:02:00	Trial 14	Arena 2	119.44	2059.56	19.4895	58020.2	37.48	10	18.28	SHR/NCrl	F
3B9ACBB3	11-10-2019	11:22:14	0:02:00-0:04:00	Trial 14	Arena 2	119.44	1974.22	10.3211	30746.5	69.56	13	120	SHR/NCrl	F
3B9ACBB3	11-10-2019	11:22:14	0:04:00-0:06:00	Trial 14	Arena 2	115.64	1714.28	24.6313	70617.9	20.76	7	240	SHR/NCrl	F
3B9ACBBC	11-10-2019	11:47:22	0:16:00-0:18:00	Trial 15	Arena 2	120	137.953	42.6617	127985	0	0	NA	WLI/Ere	F
3B9ACBBC	11-10-2019	11:47:22	0:02:00-0:04:00	Trial 15	Arena 2	120	325.8	40.8599	122580	0	0	NA	WLI/Ere	F
3B9ACBBC	11-10-2019	11:47:22	0:04:00-0:06:00	Trial 15	Arena 2	120	143.23	42.4765	127430	0	0	NA	WLI/Ere	F
3B9ACBBC	11-10-2019	11:47:22	0:00:00-0:02:00	Trial 15	Arena 2	120	565.133	37.3016	111830	0	0	NA	WLI/Ere	F
3B9ACBBC	11-10-2019	11:47:22	0:06:00-0:08:00	Trial 15	Arena 2	112.24	205.048	43.5958	122068	0	0	NA	WLI/Ere	F
3B9ACBBC	11-10-2019	11:47:22	0:18:00-0:20:00	Trial 15	Arena 2	120	161.6	40.0886	120266	0	0	NA	WLI/Ere	F
3B9ACBBC	11-10-2019	11:47:22	0:10:00-0:12:00	Trial 15	Arena 2	120	86.9916	44.1321	132396	0	0	NA	WLI/Ere	F
3B9ACBBC	11-10-2019	11:47:22	0:12:00-0:14:00	Trial 15	Arena 2	120	151.834	44.2163	132649	0	0	NA	WLI/Ere	F
3B9ACBBC	11-10-2019	11:47:22	0:14:00-0:16:00	Trial 15	Arena 2	109.08	231.367	40.6582	110306	0	0	NA	WLI/Ere	F
3B9ACBBC	11-10-2019	11:47:22	0:08:00-0:10:00	Trial 15	Arena 2	55.56	150.09	38.4827	53183.1	0	0	NA	WLI/Ere	F
3B9ACBC2	11-10-2019	11:47:22	0:00:00-0:02:00	Trial 15	Arena 1	120	614.643	31.98	95939.9	16.24	2	79.2	WLI/Ere	M
3B9ACBC2	11-10-2019	11:47:22	0:02:00-0:04:00	Trial 15	Arena 1	120	979.885	25.3655	76096.5	15.8	11	185.56	WLI/Ere	M
3B9ACBC2	11-10-2019	11:47:22	0:06:00-0:08:00	Trial 15	Arena 1	120	863.764	23.8966	71689.8	16.32	1	383.36	WLI/Ere	M
3B9ACBC2	11-10-2019	11:47:22	0:18:00-0:20:00	Trial 15	Arena 1	120	608.826	31.3609	94082.8	16.08	3	1101.36	WLI/Ere	M
3B9ACBC2	11-10-2019	11:47:22	0:08:00-0:10:00	Trial 15	Arena 1	119.92	750.26	14.9087	44651.6	49.88	5	487.72	WLI/Ere	M
3B9ACBC2	11-10-2019	11:47:22	0:10:00-0:12:00	Trial 15	Arena 1	115.16	794.324	25.2475	72536	29.28	7	600	WLI/Ere	M
3B9ACBC2	11-10-2019	11:47:22	0:04:00-0:06:00	Trial 15	Arena 1	120	547.908	32.0511	96153.4	17.96	3	240	WLI/Ere	M
3B9ACBC2	11-10-2019	11:47:22	0:12:00-0:14:00	Trial 15	Arena 1	120	606.467	20.0804	60241.2	15	4	805.28	WLI/Ere	M
3B9ACBC2	11-10-2019	11:47:22	0:14:00-0:16:00	Trial 15	Arena 1	120	526.371	25.3962	76112.4	32.92	2	840.64	WLI/Ere	M
3B9ACBC2	11-10-2019	11:47:22	0:16:00-0:18:00	Trial 15	Arena 1	120	515.811	10.7015	32093.8	75.24	8	960	WLI/Ere	M
3B9ACBD1	11-10-2019	10:30:06	0:12:00-0:14:00	Trial 12	Arena 1	120	83.4715	46.0178	138053	0	0	NA	BN/Crl	M
3B9ACBD1	11-10-2019	10:30:06	0:02:00-0:04:00	Trial 12	Arena 1	120	693.772	37.4626	112275	0	0	NA	BN/Crl	M
3B9ACBD1	11-10-2019	10:30:06	0:04:00-0:06:00	Trial 12	Arena 1	119.84	795.483	38.8678	116331	0	0	NA	BN/Crl	M
3B9ACBD1	11-10-2019	10:30:06	0:06:00-0:08:00	Trial 12	Arena 1	120	54.2405	46.1751	138525	0	0	NA	BN/Crl	M
3B9ACBD1	11-10-2019	10:30:06	0:08:00-0:10:00	Trial 12	Arena 1	120	44.8008	46.2006	138602	0	0	NA	BN/Crl	M
3B9ACBD1	11-10-2019	10:30:06	0:10:00-0:12:00	Trial 12	Arena 1	120	50.8216	45.8727	137618	0	0	NA	BN/Crl	M
3B9ACBD1	11-10-2019	10:30:06	0:00:00-0:02:00	Trial 12	Arena 1	120	509.453	42.1815	126545	0	0	NA	BN/Crl	M
3B9ACBD1	11-10-2019	10:30:06	0:16:00-0:18:00	Trial 12	Arena 1	120	103.101	45.9785	137935	0	0	NA	BN/Crl	M
3B9ACBD1	11-10-2019	10:30:06	0:14:00-0:16:00	Trial 12	Arena 1	120	102.895	46.3853	139156	0	0	NA	BN/Crl	M
3B9ACBD1	11-10-2019	10:30:06	0:18:00-0:20:00	Trial 12	Arena 1	120	44.5752	46.4592	139378	0	0	NA	BN/Crl	M
3B9ACBD2	11-10-2019	12:11:29	0:10:00-0:12:00	Trial 16	Arena 2	120	821.066	14.3241	42972.4	40.48	7	600	WLI/Ere	F
3B9ACBD2	11-10-2019	12:11:29	0:18:00-0:20:00	Trial 16	Arena 2	118.36	520.627	18.6437	55054.7	24.04	8	1138.76	WLI/Ere	F
3B9ACBD2	11-10-2019	12:11:29	0:14:00-0:16:00	Trial 16	Arena 2	115.44	652.172	26.2378	75460	15.72	3	888.56	WLI/Ere	F
3B9ACBD2	11-10-2019	12:11:29	0:00:00-0:02:00	Trial 16	Arena 2	120	1333.77	27.4704	82411.2	8.92	3	54.2	WLI/Ere	F
3B9ACBD2	11-10-2019	12:11:29	0:12:00-0:14:00	Trial 16	Arena 2	120	538.321	28.9655	86896.5	0	0	NA	WLI/Ere	F
3B9ACBD2	11-10-2019	12:11:29	0:06:00-0:08:00	Trial 16	Arena 2	120	1022.21	14.1568	42470.4	31.72	8	367.8	WLI/Ere	F
3B9ACBD2	11-10-2019	12:11:29	0:08:00-0:10:00	Trial 16	Arena 2	120	991.626	19.9827	59948.2	26.4	4	525.12	WLI/Ere	F
3B9ACBD2	11-10-2019	12:11:29	0:02:00-0:04:00	Trial 16	Arena 2	120	1360.4	30.8565	92569.6	0	0	NA	WLI/Ere	F
3B9ACBD2	11-10-2019	12:11:29	0:16:00-0:18:00	Trial 16	Arena 2	120	994.312	15.6468	46940.3	46.32	7	967.36	WLI/Ere	F
3B9ACBD2	11-10-2019	12:11:29	0:04:00-0:06:00	Trial 16	Arena 2	120	1146.15	27.1025	81307.6	3.72	2	251.04	WLI/Ere	F
3B9ACBD7	11-10-2019	11:22:14	0:04:00-0:06:00	Trial 14	Arena 1	119.52	1890.82	14.5064	43156.7	53.12	14	240	SHR/NCrl	M
3B9ACBD7	11-10-2019	11:22:14	0:00:00-0:02:00	Trial 14	Arena 1	120	1342.43	29.3234	87970.2	11.28	4	97.84	SHR/NCrl	M
3B9ACBD7	11-10-2019	11:22:14	0:02:00-0:04:00	Trial 14	Arena 1	119.84	1660.69	14.5799	43608.6	49.92	11	120	SHR/NCrl	M
3B9ACBD7	11-10-2019	11:22:14	0:10:00-0:12:00	Trial 14	Arena 1	120	522.655	4.78542	14356.3	87.28	10	610.8	SHR/NCrl	M
3B9ACBD7	11-10-2019	11:22:14	0:16:00-0:18:00	Trial 14	Arena 1	119.24	717.261	12.9865	38608.8	57.64	7	961.68	SHR/NCrl	M
3B9ACBD7	11-10-2019	11:22:14	0:18:00-0:20:00	Trial 14	Arena 1	120	797.41	18.9078	56723.5	20.16	2	1166.84	SHR/NCrl	M
3B9ACBD7	11-10-2019	11:22:14	0:12:00-0:14:00	Trial 14	Arena 1	119.52	734.423	23.2197	69241.2	22.36	6	720	SHR/NCrl	M
3B9ACBD7	11-10-2019	11:22:14	0:06:00-0:08:00	Trial 14	Arena 1	120	1622.45	18.0597	54179.1	32.92	13	364.96	SHR/NCrl	M
3B9ACBD7	11-10-2019	11:22:14	0:08:00-0:10:00	Trial 14	Arena 1	120	327.691	8.54613	25629.9	56.52	6	480	SHR/NCrl	M
3B9ACBD7	11-10-2019	11:22:14	0:14:00-0:16:00	Trial 14	Arena 1	119.84	821.367	14.5273	43465.6	36.28	4	840	SHR/NCrl	M
3B9ACBE0	03-10-2019	10:30:24	0:10:00-0:12:00	Trial 11	Arena 2	120	919.561	28.595	85785.1	18.44	4	627.48	LEW/Chrna4	F
3B9ACBE0	03-10-2019	10:30:24	0:00:00-0:02:00	Trial 11	Arena 2	119.28	629.749	41.458	123338	0	0	NA	LEW/Chrna4	F
3B9ACBE0	03-10-2019	10:30:24	0:02:00-0:04:00	Trial 11	Arena 2	120	922.13	23.8793	71637.8	38.04	1	200.04	LEW/Chrna4	F
3B9ACBE0	03-10-2019	10:30:24	0:06:00-0:08:00	Trial 11	Arena 2	120	1774.15	9.17177	27515.3	69.96	15	360	LEW/Chrna4	F
3B9ACBE0	03-10-2019	10:30:24	0:08:00-0:10:00	Trial 11	Arena 2	120	1094.38	25.5891	76767.4	17.32	5	480	LEW/Chrna4	F
3B9ACBE0	03-10-2019	10:30:24	0:14:00-0:16:00	Trial 11	Arena 2	120	84.0856	45.0999	135300	0	0	NA	LEW/Chrna4	F
3B9ACBE0	03-10-2019	10:30:24	0:04:00-0:06:00	Trial 11	Arena 2	120	1072.65	7.45392	22361.8	70.6	10	251.36	LEW/Chrna4	F
3B9ACBE0	03-10-2019	10:30:24	0:18:00-0:20:00	Trial 11	Arena 2	120	439.097	42.2429	126729	0	0	NA	LEW/Chrna4	F
3B9ACBE0	03-10-2019	10:30:24	0:12:00-0:14:00	Trial 11	Arena 2	120	1025.74	18.6001	55800.4	35.88	6	757.76	LEW/Chrna4	F
3B9ACBE0	03-10-2019	10:30:24	0:16:00-0:18:00	Trial 11	Arena 2	120	242.396	43.5456	130637	0	0	NA	LEW/Chrna4	F
3B9ACBE4	03-10-2019	10:06:06	0:12:00-0:14:00	Trial 10	Arena 1	120	785.346	10.0911	30273.2	70.88	4	720	LEW/Chrna4	M
3B9ACBE4	03-10-2019	10:06:06	0:08:00-0:10:00	Trial 10	Arena 1	119.56	1016.93	24.53	73172.9	29.56	5	533.32	LEW/Chrna4	M
3B9ACBE4	03-10-2019	10:06:06	0:10:00-0:12:00	Trial 10	Arena 1	120	1309.19	21.6669	65000.7	37.4	4	600	LEW/Chrna4	M
3B9ACBE4	03-10-2019	10:06:06	0:02:00-0:04:00	Trial 10	Arena 1	120	994.861	18.6376	55912.7	46.72	4	168	LEW/Chrna4	M
3B9ACBE4	03-10-2019	10:06:06	0:14:00-0:16:00	Trial 10	Arena 1	120	941.129	34.6224	103867	5.6	3	872.84	LEW/Chrna4	M
3B9ACBE4	03-10-2019	10:06:06	0:16:00-0:18:00	Trial 10	Arena 1	120	647.218	28.5185	85555.4	27.08	4	1008.64	LEW/Chrna4	M
3B9ACBE4	03-10-2019	10:06:06	0:18:00-0:20:00	Trial 10	Arena 1	120	1210.01	18.0544	54163.2	34	10	1091.88	LEW/Chrna4	M
3B9ACBE4	03-10-2019	10:06:06	0:04:00-0:06:00	Trial 10	Arena 1	120	1301.71	18.5356	55606.9	45.12	9	272.36	LEW/Chrna4	M
3B9ACBE4	03-10-2019	10:06:06	0:06:00-0:08:00	Trial 10	Arena 1	120	1052.8	27.714	83142.1	25.84	4	360	LEW/Chrna4	M
3B9ACBE4	03-10-2019	10:06:06	0:00:00-0:02:00	Trial 10	Arena 1	120	831.205	40.4705	121411	0	0	NA	LEW/Chrna4	M
3B9ACBE6	03-10-2019	10:30:24	0:02:00-0:04:00	Trial 11	Arena 1	120	1344.39	10.6598	31979.3	68.48	9	120	LEW/Chrna4	M
3B9ACBE6	03-10-2019	10:30:24	0:04:00-0:06:00	Trial 11	Arena 1	120	1375.82	16.0645	48193.4	59.8	10	240	LEW/Chrna4	M
3B9ACBE6	03-10-2019	10:30:24	0:00:00-0:02:00	Trial 11	Arena 1	120	1557.06	20.9123	62736.8	34.04	10	57.76	LEW/Chrna4	M
3B9ACBE6	03-10-2019	10:30:24	0:08:00-0:10:00	Trial 11	Arena 1	120	1003.3	27.8245	83473.5	14	7	547.6	LEW/Chrna4	M
3B9ACBE6	03-10-2019	10:30:24	0:10:00-0:12:00	Trial 11	Arena 1	120	390.241	38.0453	114136	3.8	1	601.4	LEW/Chrna4	M
3B9ACBE6	03-10-2019	10:30:24	0:12:00-0:14:00	Trial 11	Arena 1	120	407.766	41.4185	124255	0	0	NA	LEW/Chrna4	M
3B9ACBE6	03-10-2019	10:30:24	0:06:00-0:08:00	Trial 11	Arena 1	120	1183	19.3077	57923	42.48	10	362.28	LEW/Chrna4	M
3B9ACBE6	03-10-2019	10:30:24	0:16:00-0:18:00	Trial 11	Arena 1	120	957.982	24.926	74778.1	14.04	8	961.52	LEW/Chrna4	M
3B9ACBE6	03-10-2019	10:30:24	0:18:00-0:20:00	Trial 11	Arena 1	120	487.022	13.437	40310.9	65	8	1080.92	LEW/Chrna4	M
3B9ACBE6	03-10-2019	10:30:24	0:14:00-0:16:00	Trial 11	Arena 1	120	636.991	33.1362	99408.6	7.04	2	943.4	LEW/Chrna4	M
3B9ACBE8	03-10-2019	10:06:06	0:12:00-0:14:00	Trial 10	Arena 2	120	1134.55	24.9593	74877.9	23.36	7	760.16	LEW/Chrna4	F
3B9ACBE8	03-10-2019	10:06:06	0:04:00-0:06:00	Trial 10	Arena 2	120	1050	21.5341	64602.3	39.88	5	248.6	LEW/Chrna4	F
3B9ACBE8	03-10-2019	10:06:06	0:00:00-0:02:00	Trial 10	Arena 2	120	1658.77	21.6894	65068.3	34.04	9	0	LEW/Chrna4	F
3B9ACBE8	03-10-2019	10:06:06	0:06:00-0:08:00	Trial 10	Arena 2	120	1053.42	23.5972	70791.5	22.08	9	362.08	LEW/Chrna4	F
3B9ACBE8	03-10-2019	10:06:06	0:02:00-0:04:00	Trial 10	Arena 2	120	1028.55	21.6872	65061.5	39.12	6	120.6	LEW/Chrna4	F
3B9ACBE8	03-10-2019	10:06:06	0:10:00-0:12:00	Trial 10	Arena 2	120	889.216	9.19941	27598.2	81.04	8	600	LEW/Chrna4	F
3B9ACBE8	03-10-2019	10:06:06	0:14:00-0:16:00	Trial 10	Arena 2	120	360.871	40.2689	120807	0	0	NA	LEW/Chrna4	F
3B9ACBE8	03-10-2019	10:06:06	0:08:00-0:10:00	Trial 10	Arena 2	120	622.085	23.9171	71751.2	27.08	7	518.2	LEW/Chrna4	F
3B9ACBE8	03-10-2019	10:06:06	0:18:00-0:20:00	Trial 10	Arena 2	120	86.8221	45.3569	136071	0	0	NA	LEW/Chrna4	F
3B9ACBE8	03-10-2019	10:06:06	0:16:00-0:18:00	Trial 10	Arena 2	120	300.651	41.6841	125052	0	0	NA	LEW/Chrna4	F
3B9ACBEA	11-10-2019	10:57:34	0:06:00-0:08:00	Trial 13	Arena 2	118.72	1266.01	16.5711	48967.6	40.88	9	378.88	SHR/NCrl	F
3B9ACBEA	11-10-2019	10:57:34	0:04:00-0:06:00	Trial 13	Arena 2	119.96	1731.92	19.2861	57646.2	37.12	11	240	SHR/NCrl	F
3B9ACBEA	11-10-2019	10:57:34	0:02:00-0:04:00	Trial 13	Arena 2	119.72	1909.99	15.9697	47749.5	42.28	11	124	SHR/NCrl	F
3B9ACBEA	11-10-2019	10:57:34	0:14:00-0:16:00	Trial 13	Arena 2	120	842.946	11.5729	34718.6	65.6	7	840	SHR/NCrl	F
3B9ACBEA	11-10-2019	10:57:34	0:10:00-0:12:00	Trial 13	Arena 2	118.68	1277.39	24.1051	71013.7	22.52	6	602.44	SHR/NCrl	F
3B9ACBEA	11-10-2019	10:57:34	0:00:00-0:02:00	Trial 13	Arena 2	119.64	1666.05	21.9841	65622.7	36.52	8	65.12	SHR/NCrl	F
3B9ACBEA	11-10-2019	10:57:34	0:16:00-0:18:00	Trial 13	Arena 2	120	474.693	1.9801	5940.29	104.84	5	960	SHR/NCrl	F
3B9ACBEA	11-10-2019	10:57:34	0:08:00-0:10:00	Trial 13	Arena 2	119.56	1060.52	19.1343	57096.6	47.2	4	480	SHR/NCrl	F
3B9ACBEA	11-10-2019	10:57:34	0:12:00-0:14:00	Trial 13	Arena 2	120	610.894	8.22594	24661.4	57.32	9	728.2	SHR/NCrl	F
3B9ACBEA	11-10-2019	10:57:34	0:18:00-0:20:00	Trial 13	Arena 2	119.96	778.356	1.16031	3475.12	102.48	10	1080	SHR/NCrl	F
3B9ACBF0	24-09-2019	09:58:15	0:10:00-0:12:00	Trial 9	Arena 2	120	1105.61	22.3187	66956.1	42.12	6	602.16	BN/Crl	F
3B9ACBF0	24-09-2019	09:58:15	0:08:00-0:10:00	Trial 9	Arena 2	120	141.462	45.9845	137953	0	0	NA	BN/Crl	F
3B9ACBF0	24-09-2019	09:58:15	0:12:00-0:14:00	Trial 9	Arena 2	120	800.608	29.3831	88149.4	27.64	3	727.56	BN/Crl	F
3B9ACBF0	24-09-2019	09:58:15	0:14:00-0:16:00	Trial 9	Arena 2	120	58.071	46.5562	139669	0	0	NA	BN/Crl	F
3B9ACBF0	24-09-2019	09:58:15	0:06:00-0:08:00	Trial 9	Arena 2	120	82.2601	46.1285	138386	0	0	NA	BN/Crl	F
3B9ACBF0	24-09-2019	09:58:15	0:04:00-0:06:00	Trial 9	Arena 2	120	244.277	42.7585	128276	2.32	1	240.72	BN/Crl	F
3B9ACBF0	24-09-2019	09:58:15	0:16:00-0:18:00	Trial 9	Arena 2	120	62.9259	46.214	138642	0	0	NA	BN/Crl	F
3B9ACBF0	24-09-2019	09:58:15	0:00:00-0:02:00	Trial 9	Arena 2	120	1131.87	28.1369	84410.7	30.8	4	1.68	BN/Crl	F
3B9ACBF0	24-09-2019	09:58:15	0:02:00-0:04:00	Trial 9	Arena 2	120	628.692	40.629	121887	3.64	4	132.2	BN/Crl	F
3B9ACBF0	24-09-2019	09:58:15	0:18:00-0:20:00	Trial 9	Arena 2	120	81.5274	46.637	139911	0	0	NA	BN/Crl	F
3B9ACBFD	07-11-2019	12:00:42	0:16:00-0:18:00	Trial 20	Arena 2	120	373.377	35.6252	106875	0	0	NA	WLI/Ere	F
3B9ACBFD	07-11-2019	12:00:42	0:14:00-0:16:00	Trial 20	Arena 2	120	825.114	33.3044	99913.2	0	0	NA	WLI/Ere	F
3B9ACBFD	07-11-2019	12:00:42	0:04:00-0:06:00	Trial 20	Arena 2	120	1062.98	30.4099	91229.7	0	0	NA	WLI/Ere	F
3B9ACBFD	07-11-2019	12:00:42	0:18:00-0:20:00	Trial 20	Arena 2	119.32	508.433	32.0333	95459.3	3.04	5	1137	WLI/Ere	F
3B9ACBFD	07-11-2019	12:00:42	0:12:00-0:14:00	Trial 20	Arena 2	120	495.387	35.8406	107522	0	0	NA	WLI/Ere	F
3B9ACBFD	07-11-2019	12:00:42	0:06:00-0:08:00	Trial 20	Arena 2	120	781.177	34.8553	104566	0	0	NA	WLI/Ere	F
3B9ACBFD	07-11-2019	12:00:42	0:00:00-0:02:00	Trial 20	Arena 2	120	1382.88	36.6918	110075	0	0	NA	WLI/Ere	F
3B9ACBFD	07-11-2019	12:00:42	0:02:00-0:04:00	Trial 20	Arena 2	120	1284.18	35.4727	106418	0	0	NA	WLI/Ere	F
3B9ACBFD	07-11-2019	12:00:42	0:08:00-0:10:00	Trial 20	Arena 2	120	664.665	33.6613	100984	1.2	2	543.84	WLI/Ere	F
3B9ACBFD	07-11-2019	12:00:42	0:10:00-0:12:00	Trial 20	Arena 2	120	371.804	38.21	114630	0	0	NA	WLI/Ere	F
3B9ACC02	07-11-2019	11:35:37	0:02:00-0:04:00	Trial 19	Arena 2	120	215.116	42.7204	128161	0	0	NA	WLI/Ere	F
3B9ACC02	07-11-2019	11:35:37	0:04:00-0:06:00	Trial 19	Arena 2	120	610.963	41.0326	123098	0	0	NA	WLI/Ere	F
3B9ACC02	07-11-2019	11:35:37	0:06:00-0:08:00	Trial 19	Arena 2	120	607.937	37.9513	113854	0	0	NA	WLI/Ere	F
3B9ACC02	07-11-2019	11:35:37	0:10:00-0:12:00	Trial 19	Arena 2	120	94.5657	45	135000	0	0	NA	WLI/Ere	F
3B9ACC02	07-11-2019	11:35:37	0:18:00-0:20:00	Trial 19	Arena 2	120	346.119	39.0559	117168	0	0	NA	WLI/Ere	F
3B9ACC02	07-11-2019	11:35:37	0:12:00-0:14:00	Trial 19	Arena 2	120	113.187	44.6654	133996	0	0	NA	WLI/Ere	F
3B9ACC02	07-11-2019	11:35:37	0:08:00-0:10:00	Trial 19	Arena 2	120	106.59	44.5434	133630	0	0	NA	WLI/Ere	F
3B9ACC02	07-11-2019	11:35:37	0:00:00-0:02:00	Trial 19	Arena 2	118.36	114.61	45.2094	133503	0	0	NA	WLI/Ere	F
3B9ACC02	07-11-2019	11:35:37	0:14:00-0:16:00	Trial 19	Arena 2	120	250.764	42.994	128982	0	0	NA	WLI/Ere	F
3B9ACC02	07-11-2019	11:35:37	0:16:00-0:18:00	Trial 19	Arena 2	120	241.998	40.1147	120344	0	0	NA	WLI/Ere	F
3B9ACC06	07-11-2019	12:00:42	0:10:00-0:12:00	Trial 20	Arena 1	120	28.0508	46.2349	138705	0	0	NA	WLI/Ere	M
3B9ACC06	07-11-2019	12:00:42	0:12:00-0:14:00	Trial 20	Arena 1	120	89.0642	45.8331	137499	0	0	NA	WLI/Ere	M
3B9ACC06	07-11-2019	12:00:42	0:08:00-0:10:00	Trial 20	Arena 1	120	84.3634	45.7941	137382	0	0	NA	WLI/Ere	M
3B9ACC06	07-11-2019	12:00:42	0:00:00-0:02:00	Trial 20	Arena 1	120	133.686	45.2206	135662	0	0	NA	WLI/Ere	M
3B9ACC06	07-11-2019	12:00:42	0:02:00-0:04:00	Trial 20	Arena 1	120	82.2436	45.6956	137087	0	0	NA	WLI/Ere	M
3B9ACC06	07-11-2019	12:00:42	0:06:00-0:08:00	Trial 20	Arena 1	120	75.4336	45.8551	137565	0	0	NA	WLI/Ere	M
3B9ACC06	07-11-2019	12:00:42	0:16:00-0:18:00	Trial 20	Arena 1	120	119.477	46.0514	138154	0	0	NA	WLI/Ere	M
3B9ACC06	07-11-2019	12:00:42	0:04:00-0:06:00	Trial 20	Arena 1	120	72.0719	46.0394	138118	0	0	NA	WLI/Ere	M
3B9ACC06	07-11-2019	12:00:42	0:14:00-0:16:00	Trial 20	Arena 1	120	69.1587	45.875	137625	0	0	NA	WLI/Ere	M
3B9ACC06	07-11-2019	12:00:42	0:18:00-0:20:00	Trial 20	Arena 1	119.32	85.4897	45.7673	136387	0	0	NA	WLI/Ere	M
3B9ACC18	07-11-2019	11:35:37	0:16:00-0:18:00	Trial 19	Arena 1	120	126.744	45.7973	137392	0	0	NA	WLI/Ere	M
3B9ACC18	07-11-2019	11:35:37	0:18:00-0:20:00	Trial 19	Arena 1	120	94.725	46.139	138417	0	0	NA	WLI/Ere	M
3B9ACC18	07-11-2019	11:35:37	0:14:00-0:16:00	Trial 19	Arena 1	120	66.3339	45.6424	136927	0	0	NA	WLI/Ere	M
3B9ACC18	07-11-2019	11:35:37	0:04:00-0:06:00	Trial 19	Arena 1	120	207.661	43.0528	129158	0	0	NA	WLI/Ere	M
3B9ACC18	07-11-2019	11:35:37	0:12:00-0:14:00	Trial 19	Arena 1	120	50.7046	45.1285	135386	0	0	NA	WLI/Ere	M
3B9ACC18	07-11-2019	11:35:37	0:02:00-0:04:00	Trial 19	Arena 1	120	527.676	39.296	117888	0	0	NA	WLI/Ere	M
3B9ACC18	07-11-2019	11:35:37	0:06:00-0:08:00	Trial 19	Arena 1	120	429.436	40.5462	121639	0	0	NA	WLI/Ere	M
3B9ACC18	07-11-2019	11:35:37	0:00:00-0:02:00	Trial 19	Arena 1	120	128.097	43.8361	131508	0	0	NA	WLI/Ere	M
3B9ACC18	07-11-2019	11:35:37	0:10:00-0:12:00	Trial 19	Arena 1	120	92.639	45.3816	136145	0	0	NA	WLI/Ere	M
3B9ACC18	07-11-2019	11:35:37	0:08:00-0:10:00	Trial 19	Arena 1	120	367.241	39.5266	118580	0	0	NA	WLI/Ere	M
3B9ACC2A	03-11-2019	15:49:01	0:18:00-0:20:00	Trial 17	Arena 1	119.72	732.013	37.9719	113536	0	0	NA	BN/Crl	M
3B9ACC2A	03-11-2019	15:49:01	0:16:00-0:18:00	Trial 17	Arena 1	120	78.6367	44.9846	134954	0	0	NA	BN/Crl	M
3B9ACC2A	03-11-2019	15:49:01	0:08:00-0:10:00	Trial 17	Arena 1	120	266.472	41.0581	123174	0	0	NA	BN/Crl	M
3B9ACC2A	03-11-2019	15:49:01	0:00:00-0:02:00	Trial 17	Arena 1	117.84	1084.79	37.5478	110090	2.36	1	56.28	BN/Crl	M
3B9ACC2A	03-11-2019	15:49:01	0:06:00-0:08:00	Trial 17	Arena 1	118.6	754.66	35.8944	106104	0	0	NA	BN/Crl	M
3B9ACC2A	03-11-2019	15:49:01	0:02:00-0:04:00	Trial 17	Arena 1	119	1000.34	34.2886	101871	5.12	1	196.44	BN/Crl	M
3B9ACC2A	03-11-2019	15:49:01	0:04:00-0:06:00	Trial 17	Arena 1	119.72	787.841	37.6707	112635	0	0	NA	BN/Crl	M
3B9ACC2A	03-11-2019	15:49:01	0:14:00-0:16:00	Trial 17	Arena 1	120	113.893	45.3198	135959	0	0	NA	BN/Crl	M
3B9ACC2A	03-11-2019	15:49:01	0:10:00-0:12:00	Trial 17	Arena 1	119.92	442.728	40.1744	120162	0	0	NA	BN/Crl	M
3B9ACC2A	03-11-2019	15:49:01	0:12:00-0:14:00	Trial 17	Arena 1	119.84	75.0205	45.3864	135842	0	0	NA	BN/Crl	M
3B9ACC3E	03-11-2019	16:24:46	0:12:00-0:14:00	Trial 1	Arena 2	120	551.639	36.0533	108088	0	0	NA	WLI/Ere	M
3B9ACC3E	03-11-2019	16:24:46	0:10:00-0:12:00	Trial 1	Arena 2	120	455.455	35.2313	105624	0	0	NA	WLI/Ere	M
3B9ACC3E	03-11-2019	16:24:46	0:10:00-0:12:00	Trial 18	Arena 2	120	454.565	35.2965	105890	0	0	NA	WLI/Ere	M
3B9ACC3E	03-11-2019	16:24:46	0:14:00-0:16:00	Trial 1	Arena 2	120	628.382	24.6757	73977.7	14.5599	2	942.718	WLI/Ere	M
3B9ACC3E	03-11-2019	16:24:46	0:02:00-0:04:00	Trial 18	Arena 2	80.76	930.421	35.9925	71948.9	0	0	NA	WLI/Ere	M
3B9ACC3E	03-11-2019	16:24:46	0:04:00-0:06:00	Trial 18	Arena 2	83.08	612.829	33.6018	69454.8	0	0	NA	WLI/Ere	M
3B9ACC3E	03-11-2019	16:24:46	0:08:00-0:10:00	Trial 18	Arena 2	102.48	609.039	35.7167	91077.7	0	0	NA	WLI/Ere	M
3B9ACC3E	03-11-2019	16:24:46	0:04:00-0:06:00	Trial 1	Arena 2	120	692.331	35.7842	107281	0	0	NA	WLI/Ere	M
3B9ACC3E	03-11-2019	16:24:46	0:06:00-0:08:00	Trial 1	Arena 2	120	951.8	32.2762	96764.1	0	0	NA	WLI/Ere	M
3B9ACC3E	03-11-2019	16:24:46	0:08:00-0:10:00	Trial 1	Arena 2	120	668.765	36.3629	109016	0	0	NA	WLI/Ere	M
3B9ACC3E	03-11-2019	16:24:46	0:00:00-0:02:00	Trial 18	Arena 2	75.68	761.987	35.8039	66666.9	0	0	NA	WLI/Ere	M
3B9ACC3E	03-11-2019	16:24:46	0:06:00-0:08:00	Trial 18	Arena 2	109.88	905.494	31.7845	87121.4	0	0	NA	WLI/Ere	M
3B9ACC3E	03-11-2019	16:24:46	0:18:00-0:20:00	Trial 18	Arena 2	107.6	701.784	30.1119	80639.7	0	0	NA	WLI/Ere	M
3B9ACC3E	03-11-2019	16:24:46	0:12:00-0:14:00	Trial 18	Arena 2	61.16	376.931	32.4742	49036.1	0	0	NA	WLI/Ere	M
3B9ACC3E	03-11-2019	16:24:46	0:14:00-0:16:00	Trial 18	Arena 2	120	627.158	24.7271	74181.3	14.56	2	942.72	WLI/Ere	M
3B9ACC3E	03-11-2019	16:24:46	0:16:00-0:18:00	Trial 18	Arena 2	111.84	375.101	36.071	100638	5.92	1	960	WLI/Ere	M
3B9ACC3E	03-11-2019	16:24:46	0:00:00-0:02:00	Trial 1	Arena 2	120	949.583	37.5763	112654	0	0	NA	WLI/Ere	M
3B9ACC3E	03-11-2019	16:24:46	0:02:00-0:04:00	Trial 1	Arena 2	120	1046.99	37.3009	111828	0	0	NA	WLI/Ere	M
3B9ACC3E	03-11-2019	16:24:46	0:16:00-0:18:00	Trial 1	Arena 2	120	403.702	36.061	108111	5.93398	1	960	WLI/Ere	M
3B9ACC3E	03-11-2019	16:24:46	0:18:00-0:20:00	Trial 1	Arena 2	120	707.437	30.9048	92652.6	0	0	NA	WLI/Ere	M
3B9ACC40	25-11-2019	11:55:40	0:16:00-0:18:00	Trial 26	Arena 2	119.32	1219.25	26.193	78055.3	7.44	3	985.56	F344/DuCrl	F
3B9ACC40	25-11-2019	11:55:40	0:00:00-0:02:00	Trial 26	Arena 2	118.72	1322.81	33.0516	97899	0	0	NA	F344/DuCrl	F
3B9ACC40	25-11-2019	11:55:40	0:06:00-0:08:00	Trial 26	Arena 2	120	904.593	18.8232	56469.6	25.6	8	360.12	F344/DuCrl	F
3B9ACC40	25-11-2019	11:55:40	0:08:00-0:10:00	Trial 26	Arena 2	119.24	932.59	19.0879	56824.7	45.36	4	523.8	F344/DuCrl	F
3B9ACC40	25-11-2019	11:55:40	0:14:00-0:16:00	Trial 26	Arena 2	119	626.897	14.5147	43108.5	11.12	4	878.96	F344/DuCrl	F
3B9ACC40	25-11-2019	11:55:40	0:10:00-0:12:00	Trial 26	Arena 2	118.56	1063.07	15.9931	47243.7	50.96	9	600	F344/DuCrl	F
3B9ACC40	25-11-2019	11:55:40	0:12:00-0:14:00	Trial 26	Arena 2	118.16	1149.19	19.8373	58480.4	32.24	6	725.44	F344/DuCrl	F
3B9ACC40	25-11-2019	11:55:40	0:04:00-0:06:00	Trial 26	Arena 2	116.48	906.4	24.9687	72559.2	16.4	8	249.16	F344/DuCrl	F
3B9ACC40	25-11-2019	11:55:40	0:02:00-0:04:00	Trial 26	Arena 2	119.28	1043.87	16.5956	49438.2	45.08	6	150.68	F344/DuCrl	F
3B9ACC40	25-11-2019	11:55:40	0:18:00-0:20:00	Trial 26	Arena 2	119.96	1120.7	15.8284	47421.8	46.44	11	1095.84	F344/DuCrl	F
3B9ACC4A	03-11-2019	16:24:46	0:02:00-0:04:00	Trial 1	Arena 1	120	856.242	36.0303	108019	0	0	NA	WLI/Ere	M
3B9ACC4A	03-11-2019	16:24:46	0:14:00-0:16:00	Trial 18	Arena 1	120	86.6156	45.7692	137307	0	0	NA	WLI/Ere	M
3B9ACC4A	03-11-2019	16:24:46	0:04:00-0:06:00	Trial 1	Arena 1	120	295.747	43.2888	129780	0	0	NA	WLI/Ere	M
3B9ACC4A	03-11-2019	16:24:46	0:18:00-0:20:00	Trial 1	Arena 1	120	78.1373	45.2857	135766	0	0	NA	WLI/Ere	M
3B9ACC4A	03-11-2019	16:24:46	0:16:00-0:18:00	Trial 18	Arena 1	120	84.7621	45.9271	137781	0	0	NA	WLI/Ere	M
3B9ACC4A	03-11-2019	16:24:46	0:18:00-0:20:00	Trial 18	Arena 1	120	107.993	45.6527	136958	0	0	NA	WLI/Ere	M
3B9ACC4A	03-11-2019	16:24:46	0:00:00-0:02:00	Trial 1	Arena 1	120	639.663	40.2471	120661	0	0	NA	WLI/Ere	M
3B9ACC4A	03-11-2019	16:24:46	0:00:00-0:02:00	Trial 18	Arena 1	119.16	632.463	40.2844	119887	0	0	NA	WLI/Ere	M
3B9ACC4A	03-11-2019	16:24:46	0:02:00-0:04:00	Trial 18	Arena 1	118.24	848.2	36.0967	106088	0	0	NA	WLI/Ere	M
3B9ACC4A	03-11-2019	16:24:46	0:04:00-0:06:00	Trial 18	Arena 1	115.28	310.201	43.1698	123984	0	0	NA	WLI/Ere	M
3B9ACC4A	03-11-2019	16:24:46	0:16:00-0:18:00	Trial 1	Arena 1	120	55.0948	45.454	136271	0	0	NA	WLI/Ere	M
3B9ACC4A	03-11-2019	16:24:46	0:08:00-0:10:00	Trial 1	Arena 1	120	106.584	43.7098	131042	0	0	NA	WLI/Ere	M
3B9ACC4A	03-11-2019	16:24:46	0:10:00-0:12:00	Trial 1	Arena 1	120	79.1414	46.2837	138758	0	0	NA	WLI/Ere	M
3B9ACC4A	03-11-2019	16:24:46	0:12:00-0:14:00	Trial 1	Arena 1	120	55.0995	44.9634	134800	0	0	NA	WLI/Ere	M
3B9ACC4A	03-11-2019	16:24:46	0:06:00-0:08:00	Trial 1	Arena 1	120	505.837	34.0996	102231	0	0	NA	WLI/Ere	M
3B9ACC4A	03-11-2019	16:24:46	0:06:00-0:08:00	Trial 18	Arena 1	120	505.171	34.1058	102317	0	0	NA	WLI/Ere	M
3B9ACC4A	03-11-2019	16:24:46	0:08:00-0:10:00	Trial 18	Arena 1	120	117.725	43.9785	131935	0	0	NA	WLI/Ere	M
3B9ACC4A	03-11-2019	16:24:46	0:10:00-0:12:00	Trial 18	Arena 1	120	82.4753	46.6549	139965	0	0	NA	WLI/Ere	M
3B9ACC4A	03-11-2019	16:24:46	0:14:00-0:16:00	Trial 1	Arena 1	120	47.3056	45.2845	135763	0	0	NA	WLI/Ere	M
3B9ACC4A	03-11-2019	16:24:46	0:12:00-0:14:00	Trial 18	Arena 1	120	86.6447	45.2395	135719	0	0	NA	WLI/Ere	M
3B9ACC4B	03-11-2019	15:49:01	0:04:00-0:06:00	Trial 17	Arena 2	120	181.616	46.5468	139640	0	0	NA	BN/Crl	F
3B9ACC4B	03-11-2019	15:49:01	0:02:00-0:04:00	Trial 17	Arena 2	119.72	1051.16	34.1029	101968	0	0	NA	BN/Crl	F
3B9ACC4B	03-11-2019	15:49:01	0:10:00-0:12:00	Trial 17	Arena 2	120	527.992	33.3427	100028	1.16	4	658.16	BN/Crl	F
3B9ACC4B	03-11-2019	15:49:01	0:00:00-0:02:00	Trial 17	Arena 2	120	515.929	43.7071	131121	0	0	NA	BN/Crl	F
3B9ACC4B	03-11-2019	15:49:01	0:18:00-0:20:00	Trial 17	Arena 2	120	754.03	29.2671	87801.4	7.4	4	1136.4	BN/Crl	F
3B9ACC4B	03-11-2019	15:49:01	0:12:00-0:14:00	Trial 17	Arena 2	118.32	337.106	46.2135	136422	0	0	NA	BN/Crl	F
3B9ACC4B	03-11-2019	15:49:01	0:06:00-0:08:00	Trial 17	Arena 2	120	66.4919	47.9776	143933	0	0	NA	BN/Crl	F
3B9ACC4B	03-11-2019	15:49:01	0:08:00-0:10:00	Trial 17	Arena 2	120	208.269	43.8377	131513	0	0	NA	BN/Crl	F
3B9ACC4B	03-11-2019	15:49:01	0:14:00-0:16:00	Trial 17	Arena 2	120	61.309	48.6583	145975	0	0	NA	BN/Crl	F
3B9ACC4B	03-11-2019	15:49:01	0:16:00-0:18:00	Trial 17	Arena 2	120	42.6673	48.6083	145825	0	0	NA	BN/Crl	F
3B9ACC4D	25-11-2019	12:43:26	0:02:00-0:04:00	Trial 3	Arena 2	120	1402.56	17.2984	51791.4	40.3625	10	120	F344/DuCrl	F
3B9ACC4D	25-11-2019	12:43:26	0:00:00-0:02:00	Trial 3	Arena 2	120	1542.13	23.5242	70431.3	23.045	5	7.33475	F344/DuCrl	F
3B9ACC4D	25-11-2019	12:43:26	0:02:00-0:04:00	Trial 28	Arena 2	120	1416.58	17.3101	51930.4	40.12	11	120	F344/DuCrl	F
3B9ACC4D	25-11-2019	12:43:26	0:00:00-0:02:00	Trial 28	Arena 2	117.68	1541.17	23.2583	68123.6	23.12	5	7.36	F344/DuCrl	F
3B9ACC4D	25-11-2019	12:43:26	0:08:00-0:10:00	Trial 28	Arena 2	119.8	438.632	4.87708	14582.5	57.8	4	480	F344/DuCrl	F
3B9ACC4D	25-11-2019	12:43:26	0:10:00-0:12:00	Trial 28	Arena 2	111.8	584.528	13.0276	36125.4	61	3	627.52	F344/DuCrl	F
3B9ACC4D	25-11-2019	12:43:26	0:04:00-0:06:00	Trial 28	Arena 2	120	1153.81	13.503	40482.1	54.44	10	245.2	F344/DuCrl	F
3B9ACC4D	25-11-2019	12:43:26	0:06:00-0:08:00	Trial 28	Arena 2	119.16	961.184	7.94486	23620.1	80.44	8	362.52	F344/DuCrl	F
3B9ACC4D	25-11-2019	12:43:26	0:16:00-0:18:00	Trial 28	Arena 2	118	1006.23	13.553	39859.4	38.84	9	960	F344/DuCrl	F
3B9ACC4D	25-11-2019	12:43:26	0:18:00-0:20:00	Trial 28	Arena 2	120	172.55	0.178233	534.698	52.2	12	1080	F344/DuCrl	F
3B9ACC4D	25-11-2019	12:43:26	0:12:00-0:14:00	Trial 28	Arena 2	115.84	768.429	16.6663	48065.5	53.2	4	722.08	F344/DuCrl	F
3B9ACC4D	25-11-2019	12:43:26	0:14:00-0:16:00	Trial 28	Arena 2	120	261.095	1.90379	5711.36	107.36	4	847.4	F344/DuCrl	F
3B9ACC4D	25-11-2019	12:43:26	0:10:00-0:12:00	Trial 3	Arena 2	120	578.83	15.2987	45804.3	60.8423	3	627.542	F344/DuCrl	F
3B9ACC4D	25-11-2019	12:43:26	0:04:00-0:06:00	Trial 3	Arena 2	120	1146.7	13.5047	40433.1	54.5096	11	245.173	F344/DuCrl	F
3B9ACC4D	25-11-2019	12:43:26	0:18:00-0:20:00	Trial 3	Arena 2	120	154.417	0.195301	584.732	52.2369	7	1080	F344/DuCrl	F
3B9ACC4D	25-11-2019	12:43:26	0:08:00-0:10:00	Trial 3	Arena 2	119.92	432.643	4.89946	14644.5	57.9217	4	480	F344/DuCrl	F
3B9ACC4D	25-11-2019	12:43:26	0:12:00-0:14:00	Trial 3	Arena 2	120	764.399	17.6673	52896	52.8262	7	722.052	F344/DuCrl	F
3B9ACC4D	25-11-2019	12:43:26	0:06:00-0:08:00	Trial 3	Arena 2	120	956.571	8.28075	24792.6	80.4365	8	362.489	F344/DuCrl	F
3B9ACC4D	25-11-2019	12:43:26	0:16:00-0:18:00	Trial 3	Arena 2	120	1006.54	14.0938	42196.9	38.957	9	960	F344/DuCrl	F
3B9ACC4D	25-11-2019	12:43:26	0:14:00-0:16:00	Trial 3	Arena 2	120	245.813	1.90779	5711.92	107.245	4	847.424	F344/DuCrl	F
3B9ACC59	23-11-2019	13:00:36	0:06:00-0:08:00	Trial 2	Arena 1	120	82.0708	44.6961	134043	0	0	NA	WMI/Ere	M
3B9ACC59	23-11-2019	13:00:36	0:02:00-0:04:00	Trial 2	Arena 1	120	341.755	43.3869	130117	0	0	NA	WMI/Ere	M
3B9ACC59	23-11-2019	13:00:36	0:08:00-0:10:00	Trial 25	Arena 1	120	567.273	28.0771	84231.2	5.04	7	567.24	WMI/Ere	M
3B9ACC59	23-11-2019	13:00:36	0:00:00-0:02:00	Trial 2	Arena 1	119.4	780.168	36.0691	107378	0	0	NA	WMI/Ere	M
3B9ACC59	23-11-2019	13:00:36	0:12:00-0:14:00	Trial 25	Arena 1	120	458.043	38.4972	115492	0	0	NA	WMI/Ere	M
3B9ACC59	23-11-2019	13:00:36	0:06:00-0:08:00	Trial 25	Arena 1	120	92.6351	44.5772	133732	0	0	NA	WMI/Ere	M
3B9ACC59	23-11-2019	13:00:36	0:10:00-0:12:00	Trial 2	Arena 1	120	725.02	36.8111	110396	0	0	NA	WMI/Ere	M
3B9ACC59	23-11-2019	13:00:36	0:10:00-0:12:00	Trial 25	Arena 1	119.32	731.067	36.8377	109776	0	0	NA	WMI/Ere	M
3B9ACC59	23-11-2019	13:00:36	0:02:00-0:04:00	Trial 25	Arena 1	120	345.345	43.4035	130210	0	0	NA	WMI/Ere	M
3B9ACC59	23-11-2019	13:00:36	0:04:00-0:06:00	Trial 25	Arena 1	120	182.258	41.7855	125357	0	0	NA	WMI/Ere	M
3B9ACC59	23-11-2019	13:00:36	0:18:00-0:20:00	Trial 2	Arena 1	120	322.187	42.3409	126938	0	0	NA	WMI/Ere	M
3B9ACC59	23-11-2019	13:00:36	0:12:00-0:14:00	Trial 2	Arena 1	120	450.032	38.4951	115447	0	0	NA	WMI/Ere	M
3B9ACC59	23-11-2019	13:00:36	0:04:00-0:06:00	Trial 2	Arena 1	120	178.945	41.9046	125630	0	0	NA	WMI/Ere	M
3B9ACC59	23-11-2019	13:00:36	0:08:00-0:10:00	Trial 2	Arena 1	120	568.408	28.1074	84265.8	5.52261	4	567.268	WMI/Ere	M
3B9ACC59	23-11-2019	13:00:36	0:16:00-0:18:00	Trial 25	Arena 1	120	727.446	18.1202	54360.6	32.64	6	984.6	WMI/Ere	M
3B9ACC59	23-11-2019	13:00:36	0:18:00-0:20:00	Trial 25	Arena 1	120	327.701	42.3518	127056	0	0	NA	WMI/Ere	M
3B9ACC59	23-11-2019	13:00:36	0:14:00-0:16:00	Trial 2	Arena 1	120	158.075	45.7551	137174	0	0	NA	WMI/Ere	M
3B9ACC59	23-11-2019	13:00:36	0:16:00-0:18:00	Trial 2	Arena 1	120	730.799	18.1261	54360.2	32.7355	6	984.585	WMI/Ere	M
3B9ACC59	23-11-2019	13:00:36	0:00:00-0:02:00	Trial 25	Arena 1	120	770.771	36.9268	110781	0	0	NA	WMI/Ere	M
3B9ACC59	23-11-2019	13:00:36	0:14:00-0:16:00	Trial 25	Arena 1	120	162.753	45.7645	137293	0	0	NA	WMI/Ere	M
3B9ACC5A	30-11-2019	10:39:33	0:12:00-0:14:00	Trial 31	Arena 1	120	84.4914	46.7594	140278	0	0	NA	WMI/Ere	M
3B9ACC5A	30-11-2019	10:39:33	0:00:00-0:02:00	Trial 31	Arena 1	120	865.919	39.358	118074	0	0	NA	WMI/Ere	M
3B9ACC5A	30-11-2019	10:39:33	0:10:00-0:12:00	Trial 31	Arena 1	120	444.482	35.6931	107079	0	0	NA	WMI/Ere	M
3B9ACC5A	30-11-2019	10:39:33	0:16:00-0:18:00	Trial 31	Arena 1	120	49.2522	46.2632	138790	0	0	NA	WMI/Ere	M
3B9ACC5A	30-11-2019	10:39:33	0:18:00-0:20:00	Trial 31	Arena 1	120	67.4213	46.4933	139480	0	0	NA	WMI/Ere	M
3B9ACC5A	30-11-2019	10:39:33	0:06:00-0:08:00	Trial 31	Arena 1	120	607.49	38.5909	115773	0	0	NA	WMI/Ere	M
3B9ACC5A	30-11-2019	10:39:33	0:08:00-0:10:00	Trial 31	Arena 1	120	261.554	42.6976	128093	0	0	NA	WMI/Ere	M
3B9ACC5A	30-11-2019	10:39:33	0:02:00-0:04:00	Trial 31	Arena 1	120	688.528	31.0403	93120.8	15.8	1	219.4	WMI/Ere	M
3B9ACC5A	30-11-2019	10:39:33	0:04:00-0:06:00	Trial 31	Arena 1	120	809.532	26.0341	78102.2	4.76	2	299.76	WMI/Ere	M
3B9ACC5A	30-11-2019	10:39:33	0:14:00-0:16:00	Trial 31	Arena 1	120	62.1643	46.3759	139128	0	0	NA	WMI/Ere	M
3B9ACC5C	27-11-2019	15:33:46	0:12:00-0:14:00	Trial 30	Arena 1	117.68	1406.17	21.036	61572.5	27.08	10	720	SHR/NCrl	M
3B9ACC5C	27-11-2019	15:33:46	0:14:00-0:16:00	Trial 30	Arena 1	119.16	570.791	12.1603	36140.3	41.04	5	900.56	SHR/NCrl	M
3B9ACC5C	27-11-2019	15:33:46	0:18:00-0:20:00	Trial 30	Arena 1	117.4	484.815	32.8871	96260.4	0	0	NA	SHR/NCrl	M
3B9ACC5C	27-11-2019	15:33:46	0:04:00-0:06:00	Trial 30	Arena 1	119.44	1503.61	14.3621	42713	49.12	7	251.28	SHR/NCrl	M
3B9ACC5C	27-11-2019	15:33:46	0:00:00-0:02:00	Trial 30	Arena 1	116.44	1676.23	19.2385	55714.7	32.96	6	0	SHR/NCrl	M
3B9ACC5C	27-11-2019	15:33:46	0:02:00-0:04:00	Trial 30	Arena 1	118.76	1587.1	20.4028	60331.1	37.04	6	142.6	SHR/NCrl	M
3B9ACC5C	27-11-2019	15:33:46	0:10:00-0:12:00	Trial 30	Arena 1	120	1085.73	11.3032	33909.6	71.32	6	600	SHR/NCrl	M
3B9ACC5C	27-11-2019	15:33:46	0:06:00-0:08:00	Trial 30	Arena 1	120	1173.61	8.78784	26345.9	57.72	12	361.68	SHR/NCrl	M
3B9ACC5C	27-11-2019	15:33:46	0:08:00-0:10:00	Trial 30	Arena 1	119.4	846.558	21.0417	62662.2	45.64	2	553.88	SHR/NCrl	M
3B9ACC5C	27-11-2019	15:33:46	0:16:00-0:18:00	Trial 30	Arena 1	119.92	465.874	13.3209	39856	16.08	3	960	SHR/NCrl	M
3B9ACC65	30-11-2019	11:03:00	0:04:00-0:06:00	Trial 32	Arena 1	120	164.419	25.8866	77659.8	0	0	NA	F344/DuCrl	M
3B9ACC65	30-11-2019	11:03:00	0:06:00-0:08:00	Trial 32	Arena 1	120	1584.61	18.4226	55267.9	34.28	11	369.48	F344/DuCrl	M
3B9ACC65	30-11-2019	11:03:00	0:10:00-0:12:00	Trial 32	Arena 1	120	981.999	16.6896	50068.8	53.08	8	600	F344/DuCrl	M
3B9ACC65	30-11-2019	11:03:00	0:08:00-0:10:00	Trial 32	Arena 1	120	1048.47	8.63348	25900.4	63.4	11	483.52	F344/DuCrl	M
3B9ACC65	30-11-2019	11:03:00	0:02:00-0:04:00	Trial 32	Arena 1	120	1258.58	20.2517	60755	31.52	8	144.92	F344/DuCrl	M
3B9ACC65	30-11-2019	11:03:00	0:00:00-0:02:00	Trial 32	Arena 1	120	1607.61	27.8196	83458.9	16.2	5	18.36	F344/DuCrl	M
3B9ACC65	30-11-2019	11:03:00	0:14:00-0:16:00	Trial 32	Arena 1	120	1407.58	30.0987	90296.2	7.84	3	872.8	F344/DuCrl	M
3B9ACC65	30-11-2019	11:03:00	0:16:00-0:18:00	Trial 32	Arena 1	120	755.562	5.85611	17568.3	83	9	967.76	F344/DuCrl	M
3B9ACC65	30-11-2019	11:03:00	0:12:00-0:14:00	Trial 32	Arena 1	120	544.469	20.101	60302.9	52.96	3	735.8	F344/DuCrl	M
3B9ACC65	30-11-2019	11:03:00	0:18:00-0:20:00	Trial 32	Arena 1	120	921.213	23.0813	69244	20.84	5	1080	F344/DuCrl	M
3B9ACC68	27-11-2019	15:09:01	0:12:00-0:14:00	Trial 29	Arena 1	120	840.285	4.38151	13144.5	94.16	11	726.24	SHR/NCrl	M
3B9ACC68	27-11-2019	15:09:01	0:14:00-0:16:00	Trial 29	Arena 1	119.24	763.703	23.3007	69389.5	23.16	3	842.52	SHR/NCrl	M
3B9ACC68	27-11-2019	15:09:01	0:16:00-0:18:00	Trial 29	Arena 1	120	408.033	4.17066	12512	58.68	7	961.96	SHR/NCrl	M
3B9ACC68	27-11-2019	15:09:01	0:18:00-0:20:00	Trial 29	Arena 1	120	269.49	1.5025	4507.49	92.36	3	1096.52	SHR/NCrl	M
3B9ACC68	27-11-2019	15:09:01	0:02:00-0:04:00	Trial 29	Arena 1	120	1205.18	17.9787	53936.2	36.92	7	180.84	SHR/NCrl	M
3B9ACC68	27-11-2019	15:09:01	0:04:00-0:06:00	Trial 29	Arena 1	119.16	1329.73	13.3042	39593.4	50.36	11	240	SHR/NCrl	M
3B9ACC68	27-11-2019	15:09:01	0:06:00-0:08:00	Trial 29	Arena 1	119.4	1143.91	15.4135	45947.7	52.28	6	387.84	SHR/NCrl	M
3B9ACC68	27-11-2019	15:09:01	0:00:00-0:02:00	Trial 29	Arena 1	117.84	1270.79	34.1048	99995.3	0	0	NA	SHR/NCrl	M
3B9ACC68	27-11-2019	15:09:01	0:10:00-0:12:00	Trial 29	Arena 1	117.72	577.986	18.9333	55607	24.44	3	640	SHR/NCrl	M
3B9ACC68	27-11-2019	15:09:01	0:08:00-0:10:00	Trial 29	Arena 1	119.8	893.224	14.2026	42494.3	51.36	6	480	SHR/NCrl	M
3B9ACC6C	30-11-2019	11:03:00	0:00:00-0:02:00	Trial 32	Arena 2	120	1741.86	19.2232	57669.5	43.12	6	2.16	F344/DuCrl	F
3B9ACC6C	30-11-2019	11:03:00	0:08:00-0:10:00	Trial 32	Arena 2	120	1257.87	12.6268	37880.3	65.96	7	485.28	F344/DuCrl	F
3B9ACC6C	30-11-2019	11:03:00	0:18:00-0:20:00	Trial 32	Arena 2	120	514.16	2.87161	8614.82	84.52	6	1082.88	F344/DuCrl	F
3B9ACC6C	30-11-2019	11:03:00	0:06:00-0:08:00	Trial 32	Arena 2	120	1469.62	14.773	44319	49.92	6	363.04	F344/DuCrl	F
3B9ACC6C	30-11-2019	11:03:00	0:02:00-0:04:00	Trial 32	Arena 2	120	1766.12	21.1459	63437.7	34.76	9	127.6	F344/DuCrl	F
3B9ACC6C	30-11-2019	11:03:00	0:04:00-0:06:00	Trial 32	Arena 2	120	890.665	22.8633	68589.9	37.44	4	240	F344/DuCrl	F
3B9ACC6C	30-11-2019	11:03:00	0:16:00-0:18:00	Trial 32	Arena 2	120	685.772	11.6084	34825.1	57.12	5	986.76	F344/DuCrl	F
3B9ACC6C	30-11-2019	11:03:00	0:10:00-0:12:00	Trial 32	Arena 2	120	1278.25	16.0927	48278.2	48.72	9	602.04	F344/DuCrl	F
3B9ACC6C	30-11-2019	11:03:00	0:14:00-0:16:00	Trial 32	Arena 2	120	479.145	5.10299	15309	84.12	5	842.96	F344/DuCrl	F
3B9ACC6C	30-11-2019	11:03:00	0:12:00-0:14:00	Trial 32	Arena 2	120	947.165	12.9069	38720.7	54.84	10	720	F344/DuCrl	F
3B9ACC6E	23-11-2019	12:32:07	0:02:00-0:04:00	Trial 24	Arena 1	120	881.786	28.4358	85307.5	6.68	4	150.88	WMI/Ere	M
3B9ACC6E	23-11-2019	12:32:07	0:16:00-0:18:00	Trial 24	Arena 1	120	77.2218	44.8416	134525	0	0	NA	WMI/Ere	M
3B9ACC6E	23-11-2019	12:32:07	0:08:00-0:10:00	Trial 24	Arena 1	120	586.767	35.6625	106987	0	0	NA	WMI/Ere	M
3B9ACC6E	23-11-2019	12:32:07	0:10:00-0:12:00	Trial 24	Arena 1	120	91.1911	46.0859	138258	0	0	NA	WMI/Ere	M
3B9ACC6E	23-11-2019	12:32:07	0:04:00-0:06:00	Trial 24	Arena 1	120	596.724	33.9772	101932	0	0	NA	WMI/Ere	M
3B9ACC6E	23-11-2019	12:32:07	0:00:00-0:02:00	Trial 24	Arena 1	120	739.842	36.1133	108340	0	0	NA	WMI/Ere	M
3B9ACC6E	23-11-2019	12:32:07	0:14:00-0:16:00	Trial 24	Arena 1	120	32.8047	45.5246	136574	0	0	NA	WMI/Ere	M
3B9ACC6E	23-11-2019	12:32:07	0:12:00-0:14:00	Trial 24	Arena 1	120	65.5327	46.1706	138512	0	0	NA	WMI/Ere	M
3B9ACC6E	23-11-2019	12:32:07	0:18:00-0:20:00	Trial 24	Arena 1	120	484.269	37.0478	111143	0	0	NA	WMI/Ere	M
3B9ACC6E	23-11-2019	12:32:07	0:06:00-0:08:00	Trial 24	Arena 1	120	249.758	42.0205	126062	0	0	NA	WMI/Ere	M
3B9ACC72	27-11-2019	15:33:46	0:08:00-0:10:00	Trial 30	Arena 2	119.08	680.383	29.5304	87734.7	1.6	2	535.76	SHR/NCrl	F
3B9ACC72	27-11-2019	15:33:46	0:06:00-0:08:00	Trial 30	Arena 2	118.52	917.508	23.7111	69971.6	33.48	4	360	SHR/NCrl	F
3B9ACC72	27-11-2019	15:33:46	0:00:00-0:02:00	Trial 30	Arena 2	119.36	2375.62	23.5454	70047.5	22.92	7	46.88	SHR/NCrl	F
3B9ACC72	27-11-2019	15:33:46	0:10:00-0:12:00	Trial 30	Arena 2	105.84	530.799	22.5582	59350.7	23.96	2	682.6	SHR/NCrl	F
3B9ACC72	27-11-2019	15:33:46	0:14:00-0:16:00	Trial 30	Arena 2	111.88	714.884	33.6805	93328.8	3.64	1	877.84	SHR/NCrl	F
3B9ACC72	27-11-2019	15:33:46	0:04:00-0:06:00	Trial 30	Arena 2	119.28	1073.84	18.9299	56316.5	27.6	7	240	SHR/NCrl	F
3B9ACC72	27-11-2019	15:33:46	0:02:00-0:04:00	Trial 30	Arena 2	118.64	1732.19	18.185	53773.2	37.32	13	135.52	SHR/NCrl	F
3B9ACC72	27-11-2019	15:33:46	0:16:00-0:18:00	Trial 30	Arena 2	117.12	566.819	25.0758	73196.4	11.04	1	980.12	SHR/NCrl	F
3B9ACC72	27-11-2019	15:33:46	0:12:00-0:14:00	Trial 30	Arena 2	116.8	634.843	17.7579	51409	19.08	2	728.36	SHR/NCrl	F
3B9ACC72	27-11-2019	15:33:46	0:18:00-0:20:00	Trial 30	Arena 2	120	568.738	8.03311	24091.3	35.08	6	1085.12	SHR/NCrl	F
3B9ACC7F	08-11-2019	11:08:12	0:18:00-0:20:00	Trial 22	Arena 1	120	269.025	41.4826	124448	0	0	NA	BN/Crl	M
3B9ACC7F	08-11-2019	11:08:12	0:12:00-0:14:00	Trial 22	Arena 1	120	73.1078	44.6552	133966	0	0	NA	BN/Crl	M
3B9ACC7F	08-11-2019	11:08:12	0:16:00-0:18:00	Trial 22	Arena 1	120	301.136	42.8924	128677	0	0	NA	BN/Crl	M
3B9ACC7F	08-11-2019	11:08:12	0:00:00-0:02:00	Trial 22	Arena 1	120	1343.4	32.0244	96073.3	7.6	1	41	BN/Crl	M
3B9ACC7F	08-11-2019	11:08:12	0:02:00-0:04:00	Trial 22	Arena 1	120	1218.08	29.2573	87771.8	9.24	3	192.64	BN/Crl	M
3B9ACC7F	08-11-2019	11:08:12	0:14:00-0:16:00	Trial 22	Arena 1	120	68.2488	44.3543	133063	0	0	NA	BN/Crl	M
3B9ACC7F	08-11-2019	11:08:12	0:06:00-0:08:00	Trial 22	Arena 1	119.64	447.77	41.6116	124335	0	0	NA	BN/Crl	M
3B9ACC7F	08-11-2019	11:08:12	0:08:00-0:10:00	Trial 22	Arena 1	120	572.277	26.3425	79027.5	26.48	5	483.72	BN/Crl	M
3B9ACC7F	08-11-2019	11:08:12	0:10:00-0:12:00	Trial 22	Arena 1	120	108.884	43.8939	131682	0	0	NA	BN/Crl	M
3B9ACC7F	08-11-2019	11:08:12	0:04:00-0:06:00	Trial 22	Arena 1	120	826.135	36.0859	108258	6.64	2	280.56	BN/Crl	M
3B9ACC8A	25-11-2019	12:19:57	0:08:00-0:10:00	Trial 27	Arena 2	114.64	988.817	24.831	70942.3	17.6	7	508.48	F344/DuCrl	F
3B9ACC8A	25-11-2019	12:19:57	0:00:00-0:02:00	Trial 27	Arena 2	119	1790.35	24.875	73853.8	27.6	7	17.28	F344/DuCrl	F
3B9ACC8A	25-11-2019	12:19:57	0:04:00-0:06:00	Trial 27	Arena 2	118.84	1247.44	17.0396	50573.5	40.2	10	240	F344/DuCrl	F
3B9ACC8A	25-11-2019	12:19:57	0:06:00-0:08:00	Trial 27	Arena 2	120	1125.63	14.0004	41973.1	51.44	8	360	F344/DuCrl	F
3B9ACC8A	25-11-2019	12:19:57	0:14:00-0:16:00	Trial 27	Arena 2	120	520.286	7.35152	22047.2	72	7	853.92	F344/DuCrl	F
3B9ACC8A	25-11-2019	12:19:57	0:02:00-0:04:00	Trial 27	Arena 2	119.88	1585.86	23.2258	69538.2	17.76	14	131.32	F344/DuCrl	F
3B9ACC8A	25-11-2019	12:19:57	0:16:00-0:18:00	Trial 27	Arena 2	120	853.074	14.2091	42627.4	44.24	23	960	F344/DuCrl	F
3B9ACC8A	25-11-2019	12:19:57	0:18:00-0:20:00	Trial 27	Arena 2	118.24	873.274	15.7833	46607.9	29.52	7	1108.28	F344/DuCrl	F
3B9ACC8A	25-11-2019	12:19:57	0:10:00-0:12:00	Trial 27	Arena 2	120	1321.56	23.5124	70537.2	17.44	6	635.56	F344/DuCrl	F
3B9ACC8A	25-11-2019	12:19:57	0:12:00-0:14:00	Trial 27	Arena 2	120	1095.87	19.0416	57124.8	9.68	7	727.68	F344/DuCrl	F
3B9ACC8C	08-11-2019	11:08:12	0:04:00-0:06:00	Trial 22	Arena 2	120	1213.08	28.8231	86469.2	14.96	4	268.28	BN/Crl	F
3B9ACC8C	08-11-2019	11:08:12	0:08:00-0:10:00	Trial 22	Arena 2	120	674.735	29.6295	88888.6	27.24	5	548.2	BN/Crl	F
3B9ACC8C	08-11-2019	11:08:12	0:02:00-0:04:00	Trial 22	Arena 2	120	930.894	29.9976	89992.8	27.08	6	120	BN/Crl	F
3B9ACC8C	08-11-2019	11:08:12	0:16:00-0:18:00	Trial 22	Arena 2	120	77.6005	47.3183	141955	0	0	NA	BN/Crl	F
3B9ACC8C	08-11-2019	11:08:12	0:10:00-0:12:00	Trial 22	Arena 2	120	780.115	17.4748	52424.5	56.6	1	663.4	BN/Crl	F
3B9ACC8C	08-11-2019	11:08:12	0:00:00-0:02:00	Trial 22	Arena 2	120	1505.26	27.9904	83971.2	25.6	3	40.68	BN/Crl	F
3B9ACC8C	08-11-2019	11:08:12	0:14:00-0:16:00	Trial 22	Arena 2	120	370.784	38.1989	114597	6.72	2	840	BN/Crl	F
3B9ACC8C	08-11-2019	11:08:12	0:18:00-0:20:00	Trial 22	Arena 2	120	59.103	46.9855	140956	0	0	NA	BN/Crl	F
3B9ACC8C	08-11-2019	11:08:12	0:06:00-0:08:00	Trial 22	Arena 2	120	602.82	32.6668	98000.4	25.24	1	381.24	BN/Crl	F
3B9ACC8C	08-11-2019	11:08:12	0:12:00-0:14:00	Trial 22	Arena 2	120	565.231	28.4311	85293.4	36.8	4	720	BN/Crl	F
3B9ACC92	25-11-2019	12:43:26	0:08:00-0:10:00	Trial 28	Arena 1	113.56	932.927	39.6771	112286	0	0	NA	F344/DuCrl	M
3B9ACC92	25-11-2019	12:43:26	0:14:00-0:16:00	Trial 3	Arena 1	120	850.503	30.4866	91276.8	3.28661	1	895.561	F344/DuCrl	M
3B9ACC92	25-11-2019	12:43:26	0:04:00-0:06:00	Trial 28	Arena 1	75.84	149.59	44.8278	84724.5	0	0	NA	F344/DuCrl	M
3B9ACC92	25-11-2019	12:43:26	0:10:00-0:12:00	Trial 3	Arena 1	120	590.333	40.4881	121221	0	0	NA	F344/DuCrl	M
3B9ACC92	25-11-2019	12:43:26	0:02:00-0:04:00	Trial 28	Arena 1	119.88	524.105	36.8705	110390	0	0	NA	F344/DuCrl	M
3B9ACC92	25-11-2019	12:43:26	0:10:00-0:12:00	Trial 28	Arena 1	116.32	597.481	40.4825	117399	0	0	NA	F344/DuCrl	M
3B9ACC92	25-11-2019	12:43:26	0:06:00-0:08:00	Trial 28	Arena 1	120	653.117	37.116	111348	0	0	NA	F344/DuCrl	M
3B9ACC92	25-11-2019	12:43:26	0:06:00-0:08:00	Trial 3	Arena 1	120	644.26	37.0375	110890	0	0	NA	F344/DuCrl	M
3B9ACC92	25-11-2019	12:43:26	0:12:00-0:14:00	Trial 3	Arena 1	120	86.5287	46.5751	139446	0	0	NA	F344/DuCrl	M
3B9ACC92	25-11-2019	12:43:26	0:00:00-0:02:00	Trial 28	Arena 1	31.56	166.541	41.6198	31381.3	0	0	NA	F344/DuCrl	M
3B9ACC92	25-11-2019	12:43:26	0:00:00-0:02:00	Trial 3	Arena 1	119.8	320.028	42.6595	127381	1.92387	1	0	F344/DuCrl	M
3B9ACC92	25-11-2019	12:43:26	0:02:00-0:04:00	Trial 3	Arena 1	120	502.728	36.7239	109951	0	0	NA	F344/DuCrl	M
3B9ACC92	25-11-2019	12:43:26	0:04:00-0:06:00	Trial 3	Arena 1	119.96	138.857	44.4052	132772	0	0	NA	F344/DuCrl	M
3B9ACC92	25-11-2019	12:43:26	0:08:00-0:10:00	Trial 3	Arena 1	120	929.266	39.9224	119408	0	0	NA	F344/DuCrl	M
3B9ACC92	25-11-2019	12:43:26	0:16:00-0:18:00	Trial 28	Arena 1	118.16	676.419	32.484	95957.8	1.04	1	967.56	F344/DuCrl	M
3B9ACC92	25-11-2019	12:43:26	0:16:00-0:18:00	Trial 3	Arena 1	120	665.301	32.6982	97898.5	1.00201	1	967.586	F344/DuCrl	M
3B9ACC92	25-11-2019	12:43:26	0:18:00-0:20:00	Trial 3	Arena 1	120	54.1019	45.6017	136531	0	0	NA	F344/DuCrl	M
3B9ACC92	25-11-2019	12:43:26	0:18:00-0:20:00	Trial 28	Arena 1	120	119.796	45.6408	136923	0	0	NA	F344/DuCrl	M
3B9ACC92	25-11-2019	12:43:26	0:12:00-0:14:00	Trial 28	Arena 1	120	108.556	46.6944	140083	0	0	NA	F344/DuCrl	M
3B9ACC92	25-11-2019	12:43:26	0:14:00-0:16:00	Trial 28	Arena 1	119	854.738	30.4003	90106.4	1.32	2	896.68	F344/DuCrl	M
3B9ACC93	23-11-2019	12:00:10	0:18:00-0:20:00	Trial 23	Arena 1	120	127.537	45.5807	136742	0	0	NA	WMI/Ere	M
3B9ACC93	23-11-2019	12:00:10	0:02:00-0:04:00	Trial 23	Arena 1	120	1142.87	25.096	75288	8.24	3	200.44	WMI/Ere	M
3B9ACC93	23-11-2019	12:00:10	0:00:00-0:02:00	Trial 23	Arena 1	120	496.466	41.7719	125316	0	0	NA	WMI/Ere	M
3B9ACC93	23-11-2019	12:00:10	0:10:00-0:12:00	Trial 23	Arena 1	120	441.828	38.3151	114945	0.64	1	719.36	WMI/Ere	M
3B9ACC93	23-11-2019	12:00:10	0:04:00-0:06:00	Trial 23	Arena 1	120	922.611	16.538	49614	44.64	8	251.76	WMI/Ere	M
3B9ACC93	23-11-2019	12:00:10	0:06:00-0:08:00	Trial 23	Arena 1	120	679.208	18.5478	55643.4	48.24	3	411.4	WMI/Ere	M
3B9ACC93	23-11-2019	12:00:10	0:08:00-0:10:00	Trial 23	Arena 1	120	417.602	36.4823	109447	3.12	1	483.44	WMI/Ere	M
3B9ACC93	23-11-2019	12:00:10	0:12:00-0:14:00	Trial 23	Arena 1	120	385.186	17.7833	53349.9	12.12	7	720	WMI/Ere	M
3B9ACC93	23-11-2019	12:00:10	0:14:00-0:16:00	Trial 23	Arena 1	120	262.173	41.2785	123836	0	0	NA	WMI/Ere	M
3B9ACC93	23-11-2019	12:00:10	0:16:00-0:18:00	Trial 23	Arena 1	120	175.23	43.1811	129543	0	0	NA	WMI/Ere	M
3B9ACC95	23-11-2019	12:32:07	0:18:00-0:20:00	Trial 24	Arena 2	120	203.795	42.4165	127249	0	0	NA	WMI/Ere	F
3B9ACC95	23-11-2019	12:32:07	0:00:00-0:02:00	Trial 24	Arena 2	120	144.222	45.6538	136961	0	0	NA	WMI/Ere	F
3B9ACC95	23-11-2019	12:32:07	0:02:00-0:04:00	Trial 24	Arena 2	118.2	577.533	40.6481	119993	0	0	NA	WMI/Ere	F
3B9ACC95	23-11-2019	12:32:07	0:04:00-0:06:00	Trial 24	Arena 2	105.08	457.737	42.4058	110891	0	0	NA	WMI/Ere	F
3B9ACC95	23-11-2019	12:32:07	0:06:00-0:08:00	Trial 24	Arena 2	64.32	301.893	37.5274	59593.5	0	0	NA	WMI/Ere	F
3B9ACC95	23-11-2019	12:32:07	0:10:00-0:12:00	Trial 24	Arena 2	120	535.069	40.9466	122840	0	0	NA	WMI/Ere	F
3B9ACC95	23-11-2019	12:32:07	0:12:00-0:14:00	Trial 24	Arena 2	120	97.7966	45.8812	137644	0	0	NA	WMI/Ere	F
3B9ACC95	23-11-2019	12:32:07	0:14:00-0:16:00	Trial 24	Arena 2	120	89.5029	46.2867	138860	0	0	NA	WMI/Ere	F
3B9ACC95	23-11-2019	12:32:07	0:16:00-0:18:00	Trial 24	Arena 2	118.56	297.03	40.362	119512	0	0	NA	WMI/Ere	F
3B9ACC95	23-11-2019	12:32:07	0:08:00-0:10:00	Trial 24	Arena 2	120	573.692	42.0045	126013	0	0	NA	WMI/Ere	F
3B9ACC99	25-11-2019	11:55:40	0:04:00-0:06:00	Trial 26	Arena 1	120	1627.42	14.5159	43547.7	51.6	12	246.28	F344/DuCrl	M
3B9ACC99	25-11-2019	11:55:40	0:08:00-0:10:00	Trial 26	Arena 1	119.08	1874.2	12.9181	38418.3	64.48	11	480	F344/DuCrl	M
3B9ACC99	25-11-2019	11:55:40	0:02:00-0:04:00	Trial 26	Arena 1	118.8	1095.47	35.2314	104531	4.6	1	233.8	F344/DuCrl	M
3B9ACC99	25-11-2019	11:55:40	0:12:00-0:14:00	Trial 26	Arena 1	119.12	1820.29	19.607	58311.3	30.04	12	728.6	F344/DuCrl	M
3B9ACC99	25-11-2019	11:55:40	0:06:00-0:08:00	Trial 26	Arena 1	118.32	1452.27	16.5063	48660.6	49.48	10	360	F344/DuCrl	M
3B9ACC99	25-11-2019	11:55:40	0:14:00-0:16:00	Trial 26	Arena 1	120	1383.64	13.8332	41499.5	63.24	8	865.08	F344/DuCrl	M
3B9ACC99	25-11-2019	11:55:40	0:10:00-0:12:00	Trial 26	Arena 1	117.64	1447.62	22.2419	65213.2	15.92	10	600.12	F344/DuCrl	M
3B9ACC99	25-11-2019	11:55:40	0:18:00-0:20:00	Trial 26	Arena 1	118.84	1318.71	29.5261	87633.4	4.04	4	1114.76	F344/DuCrl	M
3B9ACC99	25-11-2019	11:55:40	0:00:00-0:02:00	Trial 26	Arena 1	120	65.3982	46.2316	138695	0	0	NA	F344/DuCrl	M
3B9ACC99	25-11-2019	11:55:40	0:16:00-0:18:00	Trial 26	Arena 1	119	1024.07	11.2072	33263	73.32	4	960	F344/DuCrl	M
3B9ACC9E	08-11-2019	10:43:37	0:08:00-0:10:00	Trial 21	Arena 2	120	1383.05	24.8023	74406.8	15.2	6	482.32	BN/Crl	F
3B9ACC9E	08-11-2019	10:43:37	0:02:00-0:04:00	Trial 21	Arena 2	120	71.0798	46.8372	140512	0	0	NA	BN/Crl	F
3B9ACC9E	08-11-2019	10:43:37	0:04:00-0:06:00	Trial 21	Arena 2	120	63.2795	46.8661	140598	0	0	NA	BN/Crl	F
3B9ACC9E	08-11-2019	10:43:37	0:18:00-0:20:00	Trial 21	Arena 2	120	705.577	30.4237	91271.1	12.12	2	1080	BN/Crl	F
3B9ACC9E	08-11-2019	10:43:37	0:16:00-0:18:00	Trial 21	Arena 2	120	678.1	33.2986	99895.7	10.16	3	1054.2	BN/Crl	F
3B9ACC9E	08-11-2019	10:43:37	0:10:00-0:12:00	Trial 21	Arena 2	120	1082.87	28.4161	85248.2	22.8	3	682.24	BN/Crl	F
3B9ACC9E	08-11-2019	10:43:37	0:00:00-0:02:00	Trial 21	Arena 2	120	296.204	44.1967	132590	0	0	NA	BN/Crl	F
3B9ACC9E	08-11-2019	10:43:37	0:12:00-0:14:00	Trial 21	Arena 2	120	866.56	24.1279	72383.8	36.04	7	739.28	BN/Crl	F
3B9ACC9E	08-11-2019	10:43:37	0:14:00-0:16:00	Trial 21	Arena 2	120	205.331	40.9101	122730	5.16	2	840	BN/Crl	F
3B9ACC9E	08-11-2019	10:43:37	0:06:00-0:08:00	Trial 21	Arena 2	120	311.235	44.4886	133466	0	0	NA	BN/Crl	F
3B9ACCA1	30-11-2019	10:39:33	0:02:00-0:04:00	Trial 31	Arena 2	120	683.321	36.3176	108953	0	0	NA	WMI/Ere	F
3B9ACCA1	30-11-2019	10:39:33	0:16:00-0:18:00	Trial 31	Arena 2	120	94.1397	44.6355	133907	0	0	NA	WMI/Ere	F
3B9ACCA1	30-11-2019	10:39:33	0:18:00-0:20:00	Trial 31	Arena 2	120	84.0497	44.6473	133942	0	0	NA	WMI/Ere	F
3B9ACCA1	30-11-2019	10:39:33	0:10:00-0:12:00	Trial 31	Arena 2	120	676.383	22.148	66443.9	0.52	1	605.32	WMI/Ere	F
3B9ACCA1	30-11-2019	10:39:33	0:04:00-0:06:00	Trial 31	Arena 2	120	594.68	15.0569	45170.6	17.48	13	277.12	WMI/Ere	F
3B9ACCA1	30-11-2019	10:39:33	0:06:00-0:08:00	Trial 31	Arena 2	120	716.543	13.1788	39536.4	18.6	14	395.48	WMI/Ere	F
3B9ACCA1	30-11-2019	10:39:33	0:08:00-0:10:00	Trial 31	Arena 2	120	681.553	20.3924	61177.2	34.48	4	481.04	WMI/Ere	F
3B9ACCA1	30-11-2019	10:39:33	0:00:00-0:02:00	Trial 31	Arena 2	120	1072.18	35.833	107499	0	0	NA	WMI/Ere	F
3B9ACCA1	30-11-2019	10:39:33	0:12:00-0:14:00	Trial 31	Arena 2	120	470.018	36.1354	108406	0	0	NA	WMI/Ere	F
3B9ACCA1	30-11-2019	10:39:33	0:14:00-0:16:00	Trial 31	Arena 2	120	402.045	32.9337	98801.2	0.44	1	865.44	WMI/Ere	F
3B9ACCA3	23-11-2019	12:00:10	0:10:00-0:12:00	Trial 23	Arena 2	120	712.244	35.8674	107602	0	0	NA	WMI/Ere	F
3B9ACCA3	23-11-2019	12:00:10	0:14:00-0:16:00	Trial 23	Arena 2	120	100.913	45.6182	136855	0	0	NA	WMI/Ere	F
3B9ACCA3	23-11-2019	12:00:10	0:06:00-0:08:00	Trial 23	Arena 2	120	292.56	42.8452	128535	0	0	NA	WMI/Ere	F
3B9ACCA3	23-11-2019	12:00:10	0:08:00-0:10:00	Trial 23	Arena 2	120	365.788	38.6049	115815	0	0	NA	WMI/Ere	F
3B9ACCA3	23-11-2019	12:00:10	0:02:00-0:04:00	Trial 23	Arena 2	120	788.141	36.2818	108845	0	0	NA	WMI/Ere	F
3B9ACCA3	23-11-2019	12:00:10	0:16:00-0:18:00	Trial 23	Arena 2	120	90.9313	44.9594	134878	0	0	NA	WMI/Ere	F
3B9ACCA3	23-11-2019	12:00:10	0:18:00-0:20:00	Trial 23	Arena 2	120	66.6894	45.0375	135113	0	0	NA	WMI/Ere	F
3B9ACCA3	23-11-2019	12:00:10	0:04:00-0:06:00	Trial 23	Arena 2	120	852.288	39.4088	118226	0	0	NA	WMI/Ere	F
3B9ACCA3	23-11-2019	12:00:10	0:00:00-0:02:00	Trial 23	Arena 2	120	1112.79	37.72	113160	0	0	NA	WMI/Ere	F
3B9ACCA3	23-11-2019	12:00:10	0:12:00-0:14:00	Trial 23	Arena 2	120	134.496	44.567	133701	0	0	NA	WMI/Ere	F
3B9ACCA6	08-11-2019	10:43:37	0:04:00-0:06:00	Trial 21	Arena 1	120	163.726	41.0473	123142	0	0	NA	BN/Crl	M
3B9ACCA6	08-11-2019	10:43:37	0:02:00-0:04:00	Trial 21	Arena 1	120	597.442	34.23	102690	17.76	2	131.96	BN/Crl	M
3B9ACCA6	08-11-2019	10:43:37	0:06:00-0:08:00	Trial 21	Arena 1	120	55.0359	44.3049	132915	0	0	NA	BN/Crl	M
3B9ACCA6	08-11-2019	10:43:37	0:00:00-0:02:00	Trial 21	Arena 1	120	1212.71	23.5592	70677.5	28.36	9	27.8	BN/Crl	M
3B9ACCA6	08-11-2019	10:43:37	0:14:00-0:16:00	Trial 21	Arena 1	120	81.5311	44.2789	132837	0	0	NA	BN/Crl	M
3B9ACCA6	08-11-2019	10:43:37	0:10:00-0:12:00	Trial 21	Arena 1	120	96.1991	44.3612	133084	0	0	NA	BN/Crl	M
3B9ACCA6	08-11-2019	10:43:37	0:12:00-0:14:00	Trial 21	Arena 1	120	85.1484	43.6899	131070	0	0	NA	BN/Crl	M
3B9ACCA6	08-11-2019	10:43:37	0:16:00-0:18:00	Trial 21	Arena 1	120	68.0009	44.4385	133316	0	0	NA	BN/Crl	M
3B9ACCA6	08-11-2019	10:43:37	0:18:00-0:20:00	Trial 21	Arena 1	120	80.8987	43.5494	130648	0	0	NA	BN/Crl	M
3B9ACCA6	08-11-2019	10:43:37	0:08:00-0:10:00	Trial 21	Arena 1	120	76.8015	44.4891	133467	0	0	NA	BN/Crl	M
3B9ACCAD	25-11-2019	12:19:57	0:06:00-0:08:00	Trial 27	Arena 1	118.88	799.78	27.3705	80989.3	6.44	1	421.32	F344/DuCrl	M
3B9ACCAD	25-11-2019	12:19:57	0:08:00-0:10:00	Trial 27	Arena 1	119.04	1053.07	21.7191	64505.6	28.68	3	517.64	F344/DuCrl	M
3B9ACCAD	25-11-2019	12:19:57	0:00:00-0:02:00	Trial 27	Arena 1	118.12	967.639	36.246	106418	0	0	NA	F344/DuCrl	M
3B9ACCAD	25-11-2019	12:19:57	0:02:00-0:04:00	Trial 27	Arena 1	120	331.787	40.5071	121521	0	0	NA	F344/DuCrl	M
3B9ACCAD	25-11-2019	12:19:57	0:18:00-0:20:00	Trial 27	Arena 1	120	479.687	31.8157	95447.1	8.32	2	1080.4	F344/DuCrl	M
3B9ACCAD	25-11-2019	12:19:57	0:12:00-0:14:00	Trial 27	Arena 1	118.96	1307.8	15.9354	47344	44.56	11	720	F344/DuCrl	M
3B9ACCAD	25-11-2019	12:19:57	0:14:00-0:16:00	Trial 27	Arena 1	120	1141.34	24.3101	72930.3	26.96	5	840	F344/DuCrl	M
3B9ACCAD	25-11-2019	12:19:57	0:04:00-0:06:00	Trial 27	Arena 1	120	568.816	25.9162	77748.6	0	0	NA	F344/DuCrl	M
3B9ACCAD	25-11-2019	12:19:57	0:16:00-0:18:00	Trial 27	Arena 1	120	824.195	19.9296	59788.7	44.36	7	960	F344/DuCrl	M
3B9ACCAD	25-11-2019	12:19:57	0:10:00-0:12:00	Trial 27	Arena 1	120	694.106	33.425	100175	10.44	3	687.36	F344/DuCrl	M
3B9ACCB6	27-11-2019	15:09:01	0:02:00-0:04:00	Trial 29	Arena 2	119.6	1813.82	21.2795	63455.6	37.48	8	140.96	SHR/NCrl	F
3B9ACCB6	27-11-2019	15:09:01	0:06:00-0:08:00	Trial 29	Arena 2	119.24	1149.31	28.6884	85233.3	21.44	5	408.64	SHR/NCrl	F
3B9ACCB6	27-11-2019	15:09:01	0:18:00-0:20:00	Trial 29	Arena 2	118.76	410.382	31.5557	93310.2	0	0	NA	SHR/NCrl	F
3B9ACCB6	27-11-2019	15:09:01	0:10:00-0:12:00	Trial 29	Arena 2	119.44	1058.85	20.5961	61438.2	24.84	5	601.6	SHR/NCrl	F
3B9ACCB6	27-11-2019	15:09:01	0:04:00-0:06:00	Trial 29	Arena 2	109.12	1197.29	19.2678	52061.7	27.52	8	240	SHR/NCrl	F
3B9ACCB6	27-11-2019	15:09:01	0:14:00-0:16:00	Trial 29	Arena 2	117.08	766.147	27.5126	80199.3	13.64	3	890.2	SHR/NCrl	F
3B9ACCB6	27-11-2019	15:09:01	0:08:00-0:10:00	Trial 29	Arena 2	114.8	1149.43	17.6217	50239.5	42.52	7	495.72	SHR/NCrl	F
3B9ACCB6	27-11-2019	15:09:01	0:00:00-0:02:00	Trial 29	Arena 2	119.48	2292.63	17.5283	52304.4	41.48	7	2.08	SHR/NCrl	F
3B9ACCB6	27-11-2019	15:09:01	0:12:00-0:14:00	Trial 29	Arena 2	119.56	767.115	13.8561	41263.4	58.12	3	731.2	SHR/NCrl	F
3B9ACCB6	27-11-2019	15:09:01	0:16:00-0:18:00	Trial 29	Arena 2	118	653.197	23.4123	68996.1	14.76	11	967.2	SHR/NCrl	F
3B9ACCBA	23-11-2019	13:00:36	0:02:00-0:04:00	Trial 25	Arena 2	119.72	810.025	35.5916	106241	0	0	NA	WMI/Ere	M
3B9ACCBA	23-11-2019	13:00:36	0:16:00-0:18:00	Trial 2	Arena 2	120	565.206	19.207	57601.7	42.38	9	978.502	WMI/Ere	M
3B9ACCBA	23-11-2019	13:00:36	0:00:00-0:02:00	Trial 2	Arena 2	120	1084.96	34.9535	104826	0	0	NA	WMI/Ere	M
3B9ACCBA	23-11-2019	13:00:36	0:02:00-0:04:00	Trial 2	Arena 2	120	798.537	35.6472	106906	0	0	NA	WMI/Ere	M
3B9ACCBA	23-11-2019	13:00:36	0:04:00-0:06:00	Trial 2	Arena 2	120	812.833	15.5495	46617.4	42.42	15	243.915	WMI/Ere	M
3B9ACCBA	23-11-2019	13:00:36	0:18:00-0:20:00	Trial 25	Arena 2	120	353.724	36.7693	110308	0	0	NA	WMI/Ere	M
3B9ACCBA	23-11-2019	13:00:36	0:16:00-0:18:00	Trial 25	Arena 2	120	569.432	19.2107	57632	43.4	8	978.52	WMI/Ere	M
3B9ACCBA	23-11-2019	13:00:36	0:10:00-0:12:00	Trial 2	Arena 2	120	280.348	41.8421	125484	0	0	NA	WMI/Ere	M
3B9ACCBA	23-11-2019	13:00:36	0:12:00-0:14:00	Trial 2	Arena 2	120	90.5552	45.4524	136312	0	0	NA	WMI/Ere	M
3B9ACCBA	23-11-2019	13:00:36	0:14:00-0:16:00	Trial 2	Arena 2	120	247.106	41.1034	123228	0	0	NA	WMI/Ere	M
3B9ACCBA	23-11-2019	13:00:36	0:04:00-0:06:00	Trial 25	Arena 2	120	814.861	15.5629	46688.7	41.44	12	244.64	WMI/Ere	M
3B9ACCBA	23-11-2019	13:00:36	0:00:00-0:02:00	Trial 25	Arena 2	120	1093.54	34.9745	104924	0	0	NA	WMI/Ere	M
3B9ACCBA	23-11-2019	13:00:36	0:08:00-0:10:00	Trial 25	Arena 2	119.24	567.967	13.7146	40842.1	32.6	8	502.76	WMI/Ere	M
3B9ACCBA	23-11-2019	13:00:36	0:10:00-0:12:00	Trial 25	Arena 2	106.2	289.959	41.2483	109143	0	0	NA	WMI/Ere	M
3B9ACCBA	23-11-2019	13:00:36	0:06:00-0:08:00	Trial 2	Arena 2	120	466.722	36.2534	108724	3.44162	1	404.951	WMI/Ere	M
3B9ACCBA	23-11-2019	13:00:36	0:06:00-0:08:00	Trial 25	Arena 2	119.48	483.362	36.2486	108166	3.44	1	404.96	WMI/Ere	M
3B9ACCBA	23-11-2019	13:00:36	0:18:00-0:20:00	Trial 2	Arena 2	120	341.095	36.681	109970	0	0	NA	WMI/Ere	M
3B9ACCBA	23-11-2019	13:00:36	0:08:00-0:10:00	Trial 2	Arena 2	120	563.256	13.8962	41660.8	33.3758	8	502.757	WMI/Ere	M
3B9ACCBA	23-11-2019	13:00:36	0:14:00-0:16:00	Trial 25	Arena 2	30.48	180.741	28.8592	21615.5	0	0	NA	WMI/Ere	M
3B9ACCBA	23-11-2019	13:00:36	0:12:00-0:14:00	Trial 25	Arena 2	0.88	1.35448	43.5895	697.432	0	0	NA	WMI/Ere	M
3B9ACCC1	23-01-2020	11:02:59	0:06:00-0:08:00	Trial 13	Arena 2	119.44	1316.43	7.89129	23516	84.88	9	360	F344/DuCrl	F
3B9ACCC1	23-01-2020	11:02:59	0:00:00-0:02:00	Trial 13	Arena 2	120	1714.54	14.3094	42885.4	58	8	26.72	F344/DuCrl	F
3B9ACCC1	23-01-2020	11:02:59	0:18:00-0:20:00	Trial 13	Arena 2	120	695.686	2.09937	6298.12	108.28	3	1080	F344/DuCrl	F
3B9ACCC1	23-01-2020	11:02:59	0:04:00-0:06:00	Trial 13	Arena 2	118.4	1147.95	7.2505	21418	88.2	5	253.92	F344/DuCrl	F
3B9ACCC1	23-01-2020	11:02:59	0:12:00-0:14:00	Trial 13	Arena 2	120	683.116	7.15894	21476.8	62.04	6	720	F344/DuCrl	F
3B9ACCC1	23-01-2020	11:02:59	0:14:00-0:16:00	Trial 13	Arena 2	120	801.665	3.94629	11838.9	93.92	6	841.2	F344/DuCrl	F
3B9ACCC1	23-01-2020	11:02:59	0:02:00-0:04:00	Trial 13	Arena 2	120	1505	9.4034	28210.2	73.96	10	120	F344/DuCrl	F
3B9ACCC1	23-01-2020	11:02:59	0:10:00-0:12:00	Trial 13	Arena 2	119.76	1161.94	11.1964	33488.4	70.12	7	600	F344/DuCrl	F
3B9ACCC1	23-01-2020	11:02:59	0:08:00-0:10:00	Trial 13	Arena 2	116.76	1019.62	13.6748	39793.7	65.4	5	495.48	F344/DuCrl	F
3B9ACCC1	23-01-2020	11:02:59	0:16:00-0:18:00	Trial 13	Arena 2	120	827.909	4.96552	14896.6	98	5	961.16	F344/DuCrl	F
3B9ACCC5	23-01-2020	10:38:42	0:04:00-0:06:00	Trial 12	Arena 1	118.6	624.403	40.7758	120737	1.64	2	251.68	F344/DuCrl	M
3B9ACCC5	23-01-2020	10:38:42	0:06:00-0:08:00	Trial 12	Arena 1	120	1024.31	26.8404	80414	26.92	4	367.44	F344/DuCrl	M
3B9ACCC5	23-01-2020	10:38:42	0:02:00-0:04:00	Trial 12	Arena 1	119.84	1607.15	12.5659	37572	62.24	12	127.96	F344/DuCrl	M
3B9ACCC5	23-01-2020	10:38:42	0:12:00-0:14:00	Trial 12	Arena 1	120	818.49	4.50915	13527.5	99.64	4	720.44	F344/DuCrl	M
3B9ACCC5	23-01-2020	10:38:42	0:14:00-0:16:00	Trial 12	Arena 1	113.8	1197.75	26.0179	73552.7	20.36	6	841.6	F344/DuCrl	M
3B9ACCC5	23-01-2020	10:38:42	0:00:00-0:02:00	Trial 12	Arena 1	119.48	1766.24	11.8115	35245.5	62.76	13	11.44	F344/DuCrl	M
3B9ACCC5	23-01-2020	10:38:42	0:18:00-0:20:00	Trial 12	Arena 1	119.96	1096.67	18.2494	54675.1	33.04	9	1115.08	F344/DuCrl	M
3B9ACCC5	23-01-2020	10:38:42	0:10:00-0:12:00	Trial 12	Arena 1	120	1829.88	23.8888	71666.4	8.84	6	635	F344/DuCrl	M
3B9ACCC5	23-01-2020	10:38:42	0:08:00-0:10:00	Trial 12	Arena 1	118.76	1053.09	7.35461	21813.8	83.6	7	492.12	F344/DuCrl	M
3B9ACCC5	23-01-2020	10:38:42	0:16:00-0:18:00	Trial 12	Arena 1	120	996.821	28.5694	85708.3	6.44	4	984.88	F344/DuCrl	M
3B9ACCC8	21-01-2020	11:19:10	0:02:00-0:04:00	Trial 11	Arena 1	120	1142.14	21.6421	64883	14.3905	6	120	BN/Crl	M
3B9ACCC8	21-01-2020	11:19:10	0:14:00-0:16:00	Trial 11	Arena 1	120	628.646	6.59363	19774.3	90.1035	3	850.086	BN/Crl	M
3B9ACCC8	21-01-2020	11:19:10	0:18:00-0:20:00	Trial 11	Arena 1	120	771.742	20.2061	60598.1	43.2627	3	1087.69	BN/Crl	M
3B9ACCC8	21-01-2020	11:19:10	0:10:00-0:12:00	Trial 11	Arena 1	120	805.333	23.6208	70815.1	23.3322	4	618.084	BN/Crl	M
3B9ACCC8	21-01-2020	11:19:10	0:04:00-0:06:00	Trial 11	Arena 1	120	904.993	29.3274	87953	2.52132	4	257.895	BN/Crl	M
3B9ACCC8	21-01-2020	11:19:10	0:16:00-0:18:00	Trial 11	Arena 1	120	776.763	15.5755	46648.5	61.6561	6	960	BN/Crl	M
3B9ACCC8	21-01-2020	11:19:10	0:00:00-0:02:00	Trial 11	Arena 1	120	1205.38	22.6239	67849	27.7916	6	10.6856	BN/Crl	M
3B9ACCC8	21-01-2020	11:19:10	0:12:00-0:14:00	Trial 11	Arena 1	120	587.054	35.2515	105684	0.560294	1	825.193	BN/Crl	M
3B9ACCC8	21-01-2020	11:19:10	0:06:00-0:08:00	Trial 11	Arena 1	120	430.065	29.0194	87000.1	12.5266	1	433.387	BN/Crl	M
3B9ACCC8	21-01-2020	11:19:10	0:08:00-0:10:00	Trial 11	Arena 1	120	714.028	11.1413	33412.7	64.834	8	494.299	BN/Crl	M
3B9ACCCA	21-01-2020	11:19:10	0:02:00-0:04:00	Trial 11	Arena 2	120	955.251	25.4681	76353.3	27.4944	3	134.951	BN/Crl	M
3B9ACCCA	21-01-2020	11:19:10	0:10:00-0:12:00	Trial 11	Arena 2	120	682.493	36.5269	109508	5.00263	2	662.548	BN/Crl	M
3B9ACCCA	21-01-2020	11:19:10	0:04:00-0:06:00	Trial 11	Arena 2	120	513.404	26.1813	78517.8	36.139	4	313.765	BN/Crl	M
3B9ACCCA	21-01-2020	11:19:10	0:00:00-0:02:00	Trial 11	Arena 2	120	1440.3	26.43	79263.6	20.1306	3	75.6397	BN/Crl	M
3B9ACCCA	21-01-2020	11:19:10	0:06:00-0:08:00	Trial 11	Arena 2	120	951.019	19.571	58673.9	31.0963	5	364.711	BN/Crl	M
3B9ACCCA	21-01-2020	11:19:10	0:08:00-0:10:00	Trial 11	Arena 2	120	612.54	26.8354	80479.3	3.52185	1	550.889	BN/Crl	M
3B9ACCCA	21-01-2020	11:19:10	0:18:00-0:20:00	Trial 11	Arena 2	120	26.6329	42.5954	127744	0	0	NA	BN/Crl	M
3B9ACCCA	21-01-2020	11:19:10	0:12:00-0:14:00	Trial 11	Arena 2	120	52.0548	41.8214	125381	0	0	NA	BN/Crl	M
3B9ACCCA	21-01-2020	11:19:10	0:14:00-0:16:00	Trial 11	Arena 2	120	107.735	41.4099	124188	0	0	NA	BN/Crl	M
3B9ACCCA	21-01-2020	11:19:10	0:16:00-0:18:00	Trial 11	Arena 2	120	35.089	42.6605	127896	0	0	NA	BN/Crl	M
3B9ACCCD	31-01-2020	13:23:24	0:12:00-0:14:00	Trial 1	Arena 2	120	804.444	19.364	58092	52.48	6	723.72	LEW/Chrna3	F
3B9ACCCD	31-01-2020	13:23:24	0:08:00-0:10:00	Trial 1	Arena 2	120	1132.27	24.2059	72545.2	17.8	5	480	LEW/Chrna3	F
3B9ACCCD	31-01-2020	13:23:24	0:04:00-0:06:00	Trial 1	Arena 2	120	1155.28	26.1088	78326.4	13.96	5	252.64	LEW/Chrna3	F
3B9ACCCD	31-01-2020	13:23:24	0:06:00-0:08:00	Trial 1	Arena 2	120	1001.34	20.6025	61807.6	35.24	5	427.8	LEW/Chrna3	F
3B9ACCCD	31-01-2020	13:23:24	0:10:00-0:12:00	Trial 1	Arena 2	120	826.907	10.601	31792.5	58.12	6	629.48	LEW/Chrna3	F
3B9ACCCD	31-01-2020	13:23:24	0:18:00-0:20:00	Trial 1	Arena 2	120	869.528	31.6504	94951.3	1.4	1	1097.6	LEW/Chrna3	F
3B9ACCCD	31-01-2020	13:23:24	0:14:00-0:16:00	Trial 1	Arena 2	120	1195.64	31.2463	93738.8	10.88	4	853.04	LEW/Chrna3	F
3B9ACCCD	31-01-2020	13:23:24	0:02:00-0:04:00	Trial 1	Arena 2	120	1398.89	19.4844	58453.1	38.52	11	141.12	LEW/Chrna3	F
3B9ACCCD	31-01-2020	13:23:24	0:00:00-0:02:00	Trial 1	Arena 2	120	1223.59	25.6586	76975.8	18.72	7	2.8	LEW/Chrna3	F
3B9ACCCD	31-01-2020	13:23:24	0:16:00-0:18:00	Trial 1	Arena 2	120	913.516	19.6619	58985.6	32.76	5	960	LEW/Chrna3	F
3B9ACCCE	23-01-2020	11:02:59	0:12:00-0:14:00	Trial 13	Arena 1	120	565.527	2.91803	8754.09	100.16	7	730.12	F344/DuCrl	M
3B9ACCCE	23-01-2020	11:02:59	0:08:00-0:10:00	Trial 13	Arena 1	120	881.143	18.8713	56613.9	40.52	7	536.48	F344/DuCrl	M
3B9ACCCE	23-01-2020	11:02:59	0:10:00-0:12:00	Trial 13	Arena 1	120	1389.81	11.726	35178	56.48	12	600	F344/DuCrl	M
3B9ACCCE	23-01-2020	11:02:59	0:02:00-0:04:00	Trial 13	Arena 1	120	1396.17	18.4686	55368.9	39.24	9	125.32	F344/DuCrl	M
3B9ACCCE	23-01-2020	11:02:59	0:16:00-0:18:00	Trial 13	Arena 1	119.64	966.565	3.75273	11213.1	98.52	7	960	F344/DuCrl	M
3B9ACCCE	23-01-2020	11:02:59	0:00:00-0:02:00	Trial 13	Arena 1	120	1527.89	14.09	42269.9	63.92	8	32.28	F344/DuCrl	M
3B9ACCCE	23-01-2020	11:02:59	0:18:00-0:20:00	Trial 13	Arena 1	120	1121.42	13.5612	40683.5	20.56	6	1140.72	F344/DuCrl	M
3B9ACCCE	23-01-2020	11:02:59	0:04:00-0:06:00	Trial 13	Arena 1	120	1176.41	7.67751	23032.5	63	10	240	F344/DuCrl	M
3B9ACCCE	23-01-2020	11:02:59	0:06:00-0:08:00	Trial 13	Arena 1	118.88	898.826	9.04816	26864	80.84	4	360	F344/DuCrl	M
3B9ACCCE	23-01-2020	11:02:59	0:14:00-0:16:00	Trial 13	Arena 1	120	937.654	15.0932	45279.6	70.88	3	843.76	F344/DuCrl	M
3B9ACCD6	23-01-2020	10:38:42	0:00:00-0:02:00	Trial 12	Arena 2	118.24	1047.45	19.1779	56459.8	39.8	4	0	F344/DuCrl	F
3B9ACCD6	23-01-2020	10:38:42	0:18:00-0:20:00	Trial 12	Arena 2	120	1058.05	11.6881	35040.8	68.52	7	1080	F344/DuCrl	F
3B9ACCD6	23-01-2020	10:38:42	0:02:00-0:04:00	Trial 12	Arena 2	120	1074.92	5.78002	17340.1	90.12	8	120	F344/DuCrl	F
3B9ACCD6	23-01-2020	10:38:42	0:14:00-0:16:00	Trial 12	Arena 2	116.64	1454.14	29.9779	86666.1	9.52	7	865.24	F344/DuCrl	F
3B9ACCD6	23-01-2020	10:38:42	0:16:00-0:18:00	Trial 12	Arena 2	117.24	955.219	33.7212	98499.6	3.4	2	1072.08	F344/DuCrl	F
3B9ACCD6	23-01-2020	10:38:42	0:08:00-0:10:00	Trial 12	Arena 2	116.28	983.535	20.652	59746.3	15.88	5	484.2	F344/DuCrl	F
3B9ACCD6	23-01-2020	10:38:42	0:10:00-0:12:00	Trial 12	Arena 2	117.8	1642.96	23.7909	69992.7	11.88	6	661.48	F344/DuCrl	F
3B9ACCD6	23-01-2020	10:38:42	0:04:00-0:06:00	Trial 12	Arena 2	119.32	1648.25	21.9474	65249.7	28.04	8	249	F344/DuCrl	F
3B9ACCD6	23-01-2020	10:38:42	0:06:00-0:08:00	Trial 12	Arena 2	119.92	1333.12	13.2406	39655.6	50.88	10	360.84	F344/DuCrl	F
3B9ACCD6	23-01-2020	10:38:42	0:12:00-0:14:00	Trial 12	Arena 2	119.76	1494.39	19.5152	57999.2	41.76	7	723	F344/DuCrl	F
3B9ACCD7	31-01-2020	13:23:24	0:12:00-0:14:00	Trial 1	Arena 1	120	904.171	11.9358	35807.4	70.72	3	720	LEW/Chrna3	M
3B9ACCD7	31-01-2020	13:23:24	0:00:00-0:02:00	Trial 1	Arena 1	120	1468.03	20.4916	61474.7	30.48	4	65.28	LEW/Chrna3	M
3B9ACCD7	31-01-2020	13:23:24	0:10:00-0:12:00	Trial 1	Arena 1	117.4	1214.15	16.3163	47790.6	44.48	10	600	LEW/Chrna3	M
3B9ACCD7	31-01-2020	13:23:24	0:16:00-0:18:00	Trial 1	Arena 1	120	896.661	19.0332	57099.7	43.72	2	960	LEW/Chrna3	M
3B9ACCD7	31-01-2020	13:23:24	0:04:00-0:06:00	Trial 1	Arena 1	120	1306.9	12.2523	36757	60.6	7	258	LEW/Chrna3	M
3B9ACCD7	31-01-2020	13:23:24	0:06:00-0:08:00	Trial 1	Arena 1	120	1182.64	16.246	48738.1	44.16	5	390.24	LEW/Chrna3	M
3B9ACCD7	31-01-2020	13:23:24	0:08:00-0:10:00	Trial 1	Arena 1	119.56	1269.27	25.4929	75968.7	22.84	5	483.8	LEW/Chrna3	M
3B9ACCD7	31-01-2020	13:23:24	0:18:00-0:20:00	Trial 1	Arena 1	102.8	710.227	36.6197	93599.9	0.96	1	1083.56	LEW/Chrna3	M
3B9ACCD7	31-01-2020	13:23:24	0:14:00-0:16:00	Trial 1	Arena 1	116.92	781.943	29.2219	85152.6	26	3	899.96	LEW/Chrna3	M
3B9ACCD7	31-01-2020	13:23:24	0:02:00-0:04:00	Trial 1	Arena 1	117.6	1416.02	13.9379	40754.3	69.12	4	139.84	LEW/Chrna3	M
3B9ACCDC	17-01-2020	12:35:51	0:06:00-0:08:00	Trial 8	Arena 1	120	93.0352	43.4944	130483	0	0	NA	BN-Lx/Cub	M
3B9ACCDC	17-01-2020	12:35:51	0:00:00-0:02:00	Trial 8	Arena 1	120	1375.79	27.8712	83613.5	20.44	9	0	BN-Lx/Cub	M
3B9ACCDC	17-01-2020	12:35:51	0:18:00-0:20:00	Trial 8	Arena 1	120	449.916	23.6519	70955.8	34.4	3	1144.04	BN-Lx/Cub	M
3B9ACCDC	17-01-2020	12:35:51	0:04:00-0:06:00	Trial 8	Arena 1	120	614.491	31.1728	93518.4	14.36	3	318.96	BN-Lx/Cub	M
3B9ACCDC	17-01-2020	12:35:51	0:12:00-0:14:00	Trial 8	Arena 1	120	59.5234	44.5548	133664	0	0	NA	BN-Lx/Cub	M
3B9ACCDC	17-01-2020	12:35:51	0:14:00-0:16:00	Trial 8	Arena 1	120	38.3475	44.6356	133907	0	0	NA	BN-Lx/Cub	M
3B9ACCDC	17-01-2020	12:35:51	0:02:00-0:04:00	Trial 8	Arena 1	120	847.043	31.9893	95967.9	14.72	3	180.48	BN-Lx/Cub	M
3B9ACCDC	17-01-2020	12:35:51	0:10:00-0:12:00	Trial 8	Arena 1	120	44.1646	44.2953	132886	0	0	NA	BN-Lx/Cub	M
3B9ACCDC	17-01-2020	12:35:51	0:08:00-0:10:00	Trial 8	Arena 1	120	97.7026	43.1561	129468	0	0	NA	BN-Lx/Cub	M
3B9ACCDC	17-01-2020	12:35:51	0:16:00-0:18:00	Trial 8	Arena 1	120	58.8296	44.267	132801	0	0	NA	BN-Lx/Cub	M
3B9ACCE7	18-01-2020	13:28:29	0:08:00-0:10:00	Trial 10	Arena 1	120	105.282	44.1342	132403	0	0	NA	LEW/Chrna5	M
3B9ACCE7	18-01-2020	13:28:29	0:10:00-0:12:00	Trial 10	Arena 1	120	127.159	44.4642	133393	0	0	NA	LEW/Chrna5	M
3B9ACCE7	18-01-2020	13:28:29	0:06:00-0:08:00	Trial 10	Arena 1	120	153.364	41.6519	124956	0	0	NA	LEW/Chrna5	M
3B9ACCE7	18-01-2020	13:28:29	0:16:00-0:18:00	Trial 10	Arena 1	118.36	456.799	36.5017	107899	0	0	NA	LEW/Chrna5	M
3B9ACCE7	18-01-2020	13:28:29	0:18:00-0:20:00	Trial 10	Arena 1	120	89.791	45.0115	135034	0	0	NA	LEW/Chrna5	M
3B9ACCE7	18-01-2020	13:28:29	0:04:00-0:06:00	Trial 10	Arena 1	120	751.579	31.4763	94428.8	0	0	NA	LEW/Chrna5	M
3B9ACCE7	18-01-2020	13:28:29	0:00:00-0:02:00	Trial 10	Arena 1	117.96	1353.88	32.9548	97084.8	7.64	1	89.12	LEW/Chrna5	M
3B9ACCE7	18-01-2020	13:28:29	0:02:00-0:04:00	Trial 10	Arena 1	120	498.141	39.1038	117312	0	0	NA	LEW/Chrna5	M
3B9ACCE7	18-01-2020	13:28:29	0:12:00-0:14:00	Trial 10	Arena 1	120	289.53	39.9619	119886	0	0	NA	LEW/Chrna5	M
3B9ACCE7	18-01-2020	13:28:29	0:14:00-0:16:00	Trial 10	Arena 1	120	781.085	32.8993	98698	4.96	5	908.92	LEW/Chrna5	M
3B9ACCEB	18-01-2020	13:03:34	0:16:00-0:18:00	Trial 9	Arena 2	106.76	255.84	33.9005	90277.1	6	1	960	LEW/Chrna5	F
3B9ACCEB	18-01-2020	13:03:34	0:02:00-0:04:00	Trial 9	Arena 2	120	1286.62	14.7909	44372.6	54.36	9	120	LEW/Chrna5	F
3B9ACCEB	18-01-2020	13:03:34	0:06:00-0:08:00	Trial 9	Arena 2	120	1361.08	18.6118	55835.5	46.68	5	379.16	LEW/Chrna5	F
3B9ACCEB	18-01-2020	13:03:34	0:00:00-0:02:00	Trial 9	Arena 2	119.12	1495.75	25.6719	76373.8	26.84	2	9.52	LEW/Chrna5	F
3B9ACCEB	18-01-2020	13:03:34	0:10:00-0:12:00	Trial 9	Arena 2	120	1078.17	20.3143	60943	11.4	4	633.88	LEW/Chrna5	F
3B9ACCEB	18-01-2020	13:03:34	0:04:00-0:06:00	Trial 9	Arena 2	118.44	1081.28	13.0799	38611.9	63	5	277.32	LEW/Chrna5	F
3B9ACCEB	18-01-2020	13:03:34	0:14:00-0:16:00	Trial 9	Arena 2	118.68	765.178	22.3018	66035.5	34.12	3	895.2	LEW/Chrna5	F
3B9ACCEB	18-01-2020	13:03:34	0:08:00-0:10:00	Trial 9	Arena 2	118	984.05	20.4458	60253.8	42.76	7	480	LEW/Chrna5	F
3B9ACCEB	18-01-2020	13:03:34	0:12:00-0:14:00	Trial 9	Arena 2	120	688.384	11.9726	35917.9	22.36	4	778.32	LEW/Chrna5	F
3B9ACCEB	18-01-2020	13:03:34	0:18:00-0:20:00	Trial 9	Arena 2	85.88	674.821	35.4191	75017.6	0	0	NA	LEW/Chrna5	F
3B9ACCF2	18-01-2020	13:03:34	0:02:00-0:04:00	Trial 9	Arena 1	119.68	1112.55	25.5931	76497.6	20.88	3	168.48	LEW/Chrna5	M
3B9ACCF2	18-01-2020	13:03:34	0:18:00-0:20:00	Trial 9	Arena 1	109.12	724.187	24.4571	66498.8	9.52	2	1106.6	LEW/Chrna5	M
3B9ACCF2	18-01-2020	13:03:34	0:10:00-0:12:00	Trial 9	Arena 1	108.12	755.202	26.7961	72108.2	13.4	1	698.48	LEW/Chrna5	M
3B9ACCF2	18-01-2020	13:03:34	0:04:00-0:06:00	Trial 9	Arena 1	120	1255.22	15.5454	46636.1	38.56	10	253.04	LEW/Chrna5	M
3B9ACCF2	18-01-2020	13:03:34	0:00:00-0:02:00	Trial 9	Arena 1	120	1238.73	30.1881	90564.2	0	0	NA	LEW/Chrna5	M
3B9ACCF2	18-01-2020	13:03:34	0:08:00-0:10:00	Trial 9	Arena 1	120	1074.8	12.512	37536	47.6	8	480.12	LEW/Chrna5	M
3B9ACCF2	18-01-2020	13:03:34	0:12:00-0:14:00	Trial 9	Arena 1	120	968.612	11.1024	33307.1	60.32	6	723.68	LEW/Chrna5	M
3B9ACCF2	18-01-2020	13:03:34	0:06:00-0:08:00	Trial 9	Arena 1	119	1158.19	16.8642	50120.4	40.16	7	368.68	LEW/Chrna5	M
3B9ACCF2	18-01-2020	13:03:34	0:16:00-0:18:00	Trial 9	Arena 1	80.08	295.039	19.4579	38896.3	13.64	2	960	LEW/Chrna5	M
3B9ACCF2	18-01-2020	13:03:34	0:14:00-0:16:00	Trial 9	Arena 1	114.28	782.858	24.779	70644.8	18.4	3	840	LEW/Chrna5	M
3B9ACD00	31-01-2020	13:50:55	0:18:00-0:20:00	Trial 2	Arena 2	120	715.193	17.5739	52721.7	50.56	7	1080	LEW/Chrna3	F
3B9ACD00	31-01-2020	13:50:55	0:00:00-0:02:00	Trial 2	Arena 2	120	1185.23	31.2849	93854.8	18.04	1	101.96	LEW/Chrna3	F
3B9ACD00	31-01-2020	13:50:55	0:14:00-0:16:00	Trial 2	Arena 2	120	632.201	37.9874	113962	0	0	NA	LEW/Chrna3	F
3B9ACD00	31-01-2020	13:50:55	0:08:00-0:10:00	Trial 2	Arena 2	119.28	940.023	23.6577	70452.6	30.04	6	480	LEW/Chrna3	F
3B9ACD00	31-01-2020	13:50:55	0:02:00-0:04:00	Trial 2	Arena 2	120	1218.48	12.0463	36139	63.04	13	120	LEW/Chrna3	F
3B9ACD00	31-01-2020	13:50:55	0:04:00-0:06:00	Trial 2	Arena 2	120	1313.92	16.4612	49383.5	50	10	240	LEW/Chrna3	F
3B9ACD00	31-01-2020	13:50:55	0:16:00-0:18:00	Trial 2	Arena 2	119.2	730.854	7.18228	21381.7	82.36	5	963.96	LEW/Chrna3	F
3B9ACD00	31-01-2020	13:50:55	0:06:00-0:08:00	Trial 2	Arena 2	119.44	1238.28	19.4851	58065.6	44.12	9	373.72	LEW/Chrna3	F
3B9ACD00	31-01-2020	13:50:55	0:10:00-0:12:00	Trial 2	Arena 2	119.08	896.178	21.1394	62805.2	40.48	7	604.08	LEW/Chrna3	F
3B9ACD00	31-01-2020	13:50:55	0:12:00-0:14:00	Trial 2	Arena 2	120	488.505	25.38	76089.3	45.92	3	720	LEW/Chrna3	F
3B9ACD02	17-01-2020	12:07:42	0:02:00-0:04:00	Trial 7	Arena 1	120	647.113	17.5068	52520.3	61.32	9	163.88	BN-Lx/Cub	F
3B9ACD02	17-01-2020	12:07:42	0:00:00-0:02:00	Trial 7	Arena 1	119.52	937.115	37.8862	113090	5.68	2	3.64	BN-Lx/Cub	F
3B9ACD02	17-01-2020	12:07:42	0:12:00-0:14:00	Trial 7	Arena 1	120	88.8569	44.4495	133348	0	0	NA	BN-Lx/Cub	F
3B9ACD02	17-01-2020	12:07:42	0:06:00-0:08:00	Trial 7	Arena 1	120	404.426	37.5911	112773	9.68	3	360	BN-Lx/Cub	F
3B9ACD02	17-01-2020	12:07:42	0:10:00-0:12:00	Trial 7	Arena 1	111.04	278.458	43.1421	119245	0	0	NA	BN-Lx/Cub	F
3B9ACD02	17-01-2020	12:07:42	0:14:00-0:16:00	Trial 7	Arena 1	120	60.5366	44.7542	134263	0	0	NA	BN-Lx/Cub	F
3B9ACD02	17-01-2020	12:07:42	0:04:00-0:06:00	Trial 7	Arena 1	118.48	674.786	36.7472	108735	1.8	3	240.68	BN-Lx/Cub	F
3B9ACD02	17-01-2020	12:07:42	0:18:00-0:20:00	Trial 7	Arena 1	119.96	98.0424	44.6189	133767	0	0	NA	BN-Lx/Cub	F
3B9ACD02	17-01-2020	12:07:42	0:08:00-0:10:00	Trial 7	Arena 1	120	618.901	26.3291	78908.3	36.92	2	504.6	BN-Lx/Cub	F
3B9ACD02	17-01-2020	12:07:42	0:16:00-0:18:00	Trial 7	Arena 1	119.88	103.616	44.899	134428	0	0	NA	BN-Lx/Cub	F
3B9ACD03	31-01-2020	13:50:55	0:08:00-0:10:00	Trial 2	Arena 1	119.56	1405.6	15.0992	45071.2	55.08	7	487.84	LEW/Chrna3	M
3B9ACD03	31-01-2020	13:50:55	0:00:00-0:02:00	Trial 2	Arena 1	120	985.659	41.5142	124543	0	0	NA	LEW/Chrna3	M
3B9ACD03	31-01-2020	13:50:55	0:04:00-0:06:00	Trial 2	Arena 1	118.16	1267.33	29.8978	88228.4	20.2	3	261.04	LEW/Chrna3	M
3B9ACD03	31-01-2020	13:50:55	0:06:00-0:08:00	Trial 2	Arena 1	117.4	300.662	37.1759	109000	17.28	1	447	LEW/Chrna3	M
3B9ACD03	31-01-2020	13:50:55	0:18:00-0:20:00	Trial 2	Arena 1	120	70.3675	44.0109	132033	0	0	NA	LEW/Chrna3	M
3B9ACD03	31-01-2020	13:50:55	0:02:00-0:04:00	Trial 2	Arena 1	120	438.435	39.4664	118399	2.2	1	231.88	LEW/Chrna3	M
3B9ACD03	31-01-2020	13:50:55	0:14:00-0:16:00	Trial 2	Arena 1	120	901.294	21.829	65486.9	35	4	840	LEW/Chrna3	M
3B9ACD03	31-01-2020	13:50:55	0:16:00-0:18:00	Trial 2	Arena 1	120	406.2	36.7632	110290	12.36	2	987.56	LEW/Chrna3	M
3B9ACD03	31-01-2020	13:50:55	0:10:00-0:12:00	Trial 2	Arena 1	119.32	1277.96	16.7886	49912.6	45.16	7	613.12	LEW/Chrna3	M
3B9ACD03	31-01-2020	13:50:55	0:12:00-0:14:00	Trial 2	Arena 1	120	1140.86	20.5945	61783.5	35.92	9	722.24	LEW/Chrna3	M
3B9ACD04	17-01-2020	12:35:51	0:06:00-0:08:00	Trial 8	Arena 2	120	86.0451	46.2119	138636	0	0	NA	BN-Lx/Cub	M
3B9ACD04	17-01-2020	12:35:51	0:04:00-0:06:00	Trial 8	Arena 2	120	406.776	39.2279	117684	8.72	2	240	BN-Lx/Cub	M
3B9ACD04	17-01-2020	12:35:51	0:14:00-0:16:00	Trial 8	Arena 2	120	555.53	31.9802	95940.7	0.2	1	905.88	BN-Lx/Cub	M
3B9ACD04	17-01-2020	12:35:51	0:02:00-0:04:00	Trial 8	Arena 2	101.84	766.474	26.0452	66154.7	12.08	6	176.44	BN-Lx/Cub	M
3B9ACD04	17-01-2020	12:35:51	0:12:00-0:14:00	Trial 8	Arena 2	120	745.563	28.2722	84816.6	5.24	2	724.48	BN-Lx/Cub	M
3B9ACD04	17-01-2020	12:35:51	0:08:00-0:10:00	Trial 8	Arena 2	120	52.3982	45.0597	135179	0	0	NA	BN-Lx/Cub	M
3B9ACD04	17-01-2020	12:35:51	0:10:00-0:12:00	Trial 8	Arena 2	120	69.6878	45.8179	137454	0	0	NA	BN-Lx/Cub	M
3B9ACD04	17-01-2020	12:35:51	0:00:00-0:02:00	Trial 8	Arena 2	120	1205.02	30.9958	92956.5	12.2	1	102.76	BN-Lx/Cub	M
3B9ACD04	17-01-2020	12:35:51	0:16:00-0:18:00	Trial 8	Arena 2	120	74.3753	46.1971	138591	0	0	NA	BN-Lx/Cub	M
3B9ACD04	17-01-2020	12:35:51	0:18:00-0:20:00	Trial 8	Arena 2	120	42.2935	47.6558	142967	0	0	NA	BN-Lx/Cub	M
3B9ACD1D	18-01-2020	13:28:29	0:18:00-0:20:00	Trial 10	Arena 2	120	607.379	29.5063	88518.8	2.04	3	1080	LEW/Chrna5	F
3B9ACD1D	18-01-2020	13:28:29	0:12:00-0:14:00	Trial 10	Arena 2	120	762.769	8.26767	24803	77.84	4	744.68	LEW/Chrna5	F
3B9ACD1D	18-01-2020	13:28:29	0:10:00-0:12:00	Trial 10	Arena 2	116.08	1280.29	22.0764	63712.4	12.12	7	600	LEW/Chrna5	F
3B9ACD1D	18-01-2020	13:28:29	0:02:00-0:04:00	Trial 10	Arena 2	118.72	1002.1	24.8469	73522.1	19.8	4	194.52	LEW/Chrna5	F
3B9ACD1D	18-01-2020	13:28:29	0:14:00-0:16:00	Trial 10	Arena 2	119.16	974.382	15.223	45288.6	37	6	847.32	LEW/Chrna5	F
3B9ACD1D	18-01-2020	13:28:29	0:16:00-0:18:00	Trial 10	Arena 2	119.72	759.704	14.0535	42019.8	62.2	3	965.88	LEW/Chrna5	F
3B9ACD1D	18-01-2020	13:28:29	0:00:00-0:02:00	Trial 10	Arena 2	116.68	1386.46	36.9029	107314	0.64	1	50.16	LEW/Chrna5	F
3B9ACD1D	18-01-2020	13:28:29	0:04:00-0:06:00	Trial 10	Arena 2	119.68	1419.6	11.6831	34920.7	44.64	16	240	LEW/Chrna5	F
3B9ACD1D	18-01-2020	13:28:29	0:06:00-0:08:00	Trial 10	Arena 2	112.84	939.774	18.9704	53212	43.08	6	360	LEW/Chrna5	F
3B9ACD1D	18-01-2020	13:28:29	0:08:00-0:10:00	Trial 10	Arena 2	120	1168.81	13.2263	39679	40.16	7	482.44	LEW/Chrna5	F
3B9ACD24	17-02-2020	13:26:49	0:04:00-0:06:00	Trial 23	Arena 2	116.04	1858.74	12.3085	35227	56.92	16	240.8	SHR/NCrl	F
3B9ACD24	17-02-2020	13:26:49	0:02:00-0:04:00	Trial 23	Arena 2	112.44	1709.21	17.0653	47134.2	45.08	14	147.68	SHR/NCrl	F
3B9ACD24	17-02-2020	13:26:49	0:12:00-0:14:00	Trial 23	Arena 2	116.28	732.747	29.5319	85110.9	14.52	2	818.4	SHR/NCrl	F
3B9ACD24	17-02-2020	13:26:49	0:06:00-0:08:00	Trial 23	Arena 2	113.08	1380.61	22.6023	63218.5	23.48	6	374.2	SHR/NCrl	F
3B9ACD24	17-02-2020	13:26:49	0:08:00-0:10:00	Trial 23	Arena 2	111.88	1277.98	18.261	50619.4	32.28	14	491.72	SHR/NCrl	F
3B9ACD24	17-02-2020	13:26:49	0:10:00-0:12:00	Trial 23	Arena 2	97.6	938.843	22.7117	54371.9	26.4	8	609.44	SHR/NCrl	F
3B9ACD24	17-02-2020	13:26:49	0:00:00-0:02:00	Trial 23	Arena 2	116.52	2315.88	25.7287	74330.1	22.6	8	1.76	SHR/NCrl	F
3B9ACD24	17-02-2020	13:26:49	0:14:00-0:16:00	Trial 23	Arena 2	116.2	901.86	18.2158	52643.6	25.2	7	840	SHR/NCrl	F
3B9ACD24	17-02-2020	13:26:49	0:16:00-0:18:00	Trial 23	Arena 2	117.44	551.779	9.04087	26480.7	88.68	1	991.32	SHR/NCrl	F
3B9ACD24	17-02-2020	13:26:49	0:18:00-0:20:00	Trial 23	Arena 2	114.92	1056.23	13.5065	38371.9	48.6	5	1080	SHR/NCrl	F
3B9ACD2D	13-02-2020	11:53:25	0:08:00-0:10:00	Trial 21	Arena 1	120	935.164	30.1749	90494.4	0.960264	3	539.228	WLI/Ere	M
3B9ACD2D	13-02-2020	11:53:25	0:02:00-0:04:00	Trial 21	Arena 1	120	597.377	38.7682	116266	0	0	NA	WLI/Ere	M
3B9ACD2D	13-02-2020	11:53:25	0:04:00-0:06:00	Trial 21	Arena 1	120	758.593	38.4783	115396	0	0	NA	WLI/Ere	M
3B9ACD2D	13-02-2020	11:53:25	0:06:00-0:08:00	Trial 21	Arena 1	120	985.748	34.8313	104459	0	0	NA	WLI/Ere	M
3B9ACD2D	13-02-2020	11:53:25	0:16:00-0:18:00	Trial 21	Arena 1	120	680.743	24.2571	72747.1	35.3928	10	1027.4	WLI/Ere	M
3B9ACD2D	13-02-2020	11:53:25	0:00:00-0:02:00	Trial 21	Arena 1	118.92	268.968	42.6982	126771	0	0	NA	WLI/Ere	M
3B9ACD2D	13-02-2020	11:53:25	0:10:00-0:12:00	Trial 21	Arena 1	120	779.92	27.9021	83706.2	0	0	NA	WLI/Ere	M
3B9ACD2D	13-02-2020	11:53:25	0:12:00-0:14:00	Trial 21	Arena 1	120	454.865	27.7928	83350.6	18.005	9	721.038	WLI/Ere	M
3B9ACD2D	13-02-2020	11:53:25	0:14:00-0:16:00	Trial 21	Arena 1	120	955.873	24.8945	74658.7	12.2834	8	852.874	WLI/Ere	M
3B9ACD2D	13-02-2020	11:53:25	0:18:00-0:20:00	Trial 21	Arena 1	120	660.2	15.8213	47448.1	54.4319	11	1080	WLI/Ere	M
3B9ACD2F	11-02-2020	12:58:26	0:02:00-0:04:00	Trial 20	Arena 1	120	767.463	31.9897	95969.2	12.08	4	207.4	LEW/Chrna4	M
3B9ACD2F	11-02-2020	12:58:26	0:04:00-0:06:00	Trial 20	Arena 1	118.76	1140.36	11.8365	35083.4	48.92	11	240	LEW/Chrna4	M
3B9ACD2F	11-02-2020	12:58:26	0:06:00-0:08:00	Trial 20	Arena 1	119.76	863.334	5.00492	14969.7	84.24	10	360	LEW/Chrna4	M
3B9ACD2F	11-02-2020	12:58:26	0:00:00-0:02:00	Trial 20	Arena 1	120	1179.52	37.8151	113445	0	0	NA	LEW/Chrna4	M
3B9ACD2F	11-02-2020	12:58:26	0:10:00-0:12:00	Trial 20	Arena 1	120	531.003	19.8742	59622.6	44.4	2	646.88	LEW/Chrna4	M
3B9ACD2F	11-02-2020	12:58:26	0:16:00-0:18:00	Trial 20	Arena 1	111.32	740.934	30.1979	83406.7	9.72	3	965.72	LEW/Chrna4	M
3B9ACD2F	11-02-2020	12:58:26	0:18:00-0:20:00	Trial 20	Arena 1	120	258.959	36.5851	109755	0	0	NA	LEW/Chrna4	M
3B9ACD2F	11-02-2020	12:58:26	0:12:00-0:14:00	Trial 20	Arena 1	120	616.313	21.9197	65759.1	26.56	3	725.04	LEW/Chrna4	M
3B9ACD2F	11-02-2020	12:58:26	0:14:00-0:16:00	Trial 20	Arena 1	120	756.052	13.5023	40479.9	55.2	3	891.8	LEW/Chrna4	M
3B9ACD2F	11-02-2020	12:58:26	0:08:00-0:10:00	Trial 20	Arena 1	115.08	705.554	31.5502	90580.7	5	4	480.12	LEW/Chrna4	M
3B9ACD32	17-02-2020	14:30:07	0:10:00-0:12:00	Trial 25	Arena 2	119.36	1221.22	5.41447	16124.3	80.56	14	604.12	SHR/NCrl	F
3B9ACD32	17-02-2020	14:30:07	0:12:00-0:14:00	Trial 25	Arena 2	114.84	1356.11	14.6212	41378.1	51.28	10	720	SHR/NCrl	F
3B9ACD32	17-02-2020	14:30:07	0:06:00-0:08:00	Trial 25	Arena 2	111.64	1690.09	16.9761	46514.4	45.84	15	382.64	SHR/NCrl	F
3B9ACD32	17-02-2020	14:30:07	0:08:00-0:10:00	Trial 25	Arena 2	114.96	1898.7	18.5107	52551.9	38.92	14	487.24	SHR/NCrl	F
3B9ACD32	17-02-2020	14:30:07	0:18:00-0:20:00	Trial 25	Arena 2	117.48	1037.39	16.3928	47899.7	28.04	7	1080.72	SHR/NCrl	F
3B9ACD32	17-02-2020	14:30:07	0:00:00-0:02:00	Trial 25	Arena 2	117.24	2315.11	24.6851	71413.9	25.32	8	29.68	SHR/NCrl	F
3B9ACD32	17-02-2020	14:30:07	0:02:00-0:04:00	Trial 25	Arena 2	114.44	2102.05	17.9687	50599.9	43.96	18	120	SHR/NCrl	F
3B9ACD32	17-02-2020	14:30:07	0:16:00-0:18:00	Trial 25	Arena 2	117.76	1224.08	10.1964	29875.4	58.68	16	966.56	SHR/NCrl	F
3B9ACD32	17-02-2020	14:30:07	0:14:00-0:16:00	Trial 25	Arena 2	112.76	1457.89	25.187	70473.1	11.96	5	842.72	SHR/NCrl	F
3B9ACD32	17-02-2020	14:30:07	0:04:00-0:06:00	Trial 25	Arena 2	110.12	1825.69	19.7261	53477.4	27.76	13	240	SHR/NCrl	F
3B9ACD35	11-02-2020	12:58:26	0:16:00-0:18:00	Trial 20	Arena 2	120	477.453	7.81383	23402.4	84.12	1	995.88	LEW/Chrna4	F
3B9ACD35	11-02-2020	12:58:26	0:18:00-0:20:00	Trial 20	Arena 2	116.72	437.414	12.6616	36769.2	71.88	3	1080	LEW/Chrna4	F
3B9ACD35	11-02-2020	12:58:26	0:14:00-0:16:00	Trial 20	Arena 2	119.8	811.725	33.1306	99126.8	2.6	2	903.44	LEW/Chrna4	F
3B9ACD35	11-02-2020	12:58:26	0:06:00-0:08:00	Trial 20	Arena 2	118.88	1312.16	7.62081	22610.9	72.04	12	360	LEW/Chrna4	F
3B9ACD35	11-02-2020	12:58:26	0:00:00-0:02:00	Trial 20	Arena 2	116.56	1312.36	36.0394	104478	0.44	1	5.72	LEW/Chrna4	F
3B9ACD35	11-02-2020	12:58:26	0:02:00-0:04:00	Trial 20	Arena 2	120	1141.61	28.0194	84002.1	23.2	4	211.44	LEW/Chrna4	F
3B9ACD35	11-02-2020	12:58:26	0:04:00-0:06:00	Trial 20	Arena 2	118.88	1178.99	8.43528	25019	74.4	6	240	LEW/Chrna4	F
3B9ACD35	11-02-2020	12:58:26	0:08:00-0:10:00	Trial 20	Arena 2	120	1054.26	27.2762	81828.7	15.56	6	480	LEW/Chrna4	F
3B9ACD35	11-02-2020	12:58:26	0:10:00-0:12:00	Trial 20	Arena 2	118.36	668.82	31.9642	94486.1	5.88	5	609.12	LEW/Chrna4	F
3B9ACD35	11-02-2020	12:58:26	0:12:00-0:14:00	Trial 20	Arena 2	119.72	1005.87	18.1748	54288.1	44.52	6	746.56	LEW/Chrna4	F
3B9ACD36	11-02-2020	12:33:51	0:04:00-0:06:00	Trial 19	Arena 2	117.48	1212.3	19.7742	57878.9	39.92	8	240	LEW/Chrna4	F
3B9ACD36	11-02-2020	12:33:51	0:02:00-0:04:00	Trial 19	Arena 2	120	984.59	17.3916	52140.1	43.84	6	142.16	LEW/Chrna4	F
3B9ACD36	11-02-2020	12:33:51	0:12:00-0:14:00	Trial 19	Arena 2	116.24	848.221	34.5201	100108	1.24	2	726.28	LEW/Chrna4	F
3B9ACD36	11-02-2020	12:33:51	0:06:00-0:08:00	Trial 19	Arena 2	120	1291.1	12.2278	36683.3	61	8	378.96	LEW/Chrna4	F
3B9ACD36	11-02-2020	12:33:51	0:08:00-0:10:00	Trial 19	Arena 2	120	947.788	15.2907	45856.9	53.64	4	502.76	LEW/Chrna4	F
3B9ACD36	11-02-2020	12:33:51	0:10:00-0:12:00	Trial 19	Arena 2	119.04	1350.14	14.7242	43731	59.12	7	600	LEW/Chrna4	F
3B9ACD36	11-02-2020	12:33:51	0:00:00-0:02:00	Trial 19	Arena 2	118.44	1111.73	36.5019	107753	0	0	NA	LEW/Chrna4	F
3B9ACD36	11-02-2020	12:33:51	0:14:00-0:16:00	Trial 19	Arena 2	120	552.079	33.8482	101545	6.4	3	927.56	LEW/Chrna4	F
3B9ACD36	11-02-2020	12:33:51	0:16:00-0:18:00	Trial 19	Arena 2	119.48	943.006	22.0213	65645.6	31.36	6	960	LEW/Chrna4	F
3B9ACD36	11-02-2020	12:33:51	0:18:00-0:20:00	Trial 19	Arena 2	112.48	528.685	34.5379	97016.9	3.64	1	1191.8	LEW/Chrna4	F
3B9ACD38	17-02-2020	13:58:40	0:02:00-0:04:00	Trial 24	Arena 2	116.16	2142.75	19.8674	57059.2	27.76	12	169.12	SHR/NCrl	F
3B9ACD38	17-02-2020	13:58:40	0:04:00-0:06:00	Trial 24	Arena 2	113.96	2024.42	20.1981	56756.5	34	17	240.28	SHR/NCrl	F
3B9ACD38	17-02-2020	13:58:40	0:06:00-0:08:00	Trial 24	Arena 2	111.32	1528.51	25.974	70987.1	15.36	9	379.6	SHR/NCrl	F
3B9ACD38	17-02-2020	13:58:40	0:00:00-0:02:00	Trial 24	Arena 2	113.52	2317.13	27.0793	75470.1	16.64	8	27.36	SHR/NCrl	F
3B9ACD38	17-02-2020	13:58:40	0:10:00-0:12:00	Trial 24	Arena 2	117.64	1330.43	18.6514	54648.6	21.04	10	618.04	SHR/NCrl	F
3B9ACD38	17-02-2020	13:58:40	0:16:00-0:18:00	Trial 24	Arena 2	113.4	1000.64	7.92805	22285.7	69.32	10	975.56	SHR/NCrl	F
3B9ACD38	17-02-2020	13:58:40	0:18:00-0:20:00	Trial 24	Arena 2	118.04	1391.65	26.7771	78510.6	9.48	7	1080	SHR/NCrl	F
3B9ACD38	17-02-2020	13:58:40	0:12:00-0:14:00	Trial 24	Arena 2	115.92	1368.62	20.0279	57560.2	25.84	12	727.92	SHR/NCrl	F
3B9ACD38	17-02-2020	13:58:40	0:14:00-0:16:00	Trial 24	Arena 2	110.56	1336.53	13.483	36511.9	47.72	15	848.52	SHR/NCrl	F
3B9ACD38	17-02-2020	13:58:40	0:08:00-0:10:00	Trial 24	Arena 2	117.64	1364.7	13.6417	39820.1	51.4	12	480	SHR/NCrl	F
3B9ACD48	10-02-2020	14:40:25	0:12:00-0:14:00	Trial 15	Arena 1	120	110.37	44.1894	132568	0	0	NA	BN-Lx/Cub	M
3B9ACD48	10-02-2020	14:40:25	0:14:00-0:16:00	Trial 15	Arena 1	120	112.078	43.9847	131954	0	0	NA	BN-Lx/Cub	M
3B9ACD48	10-02-2020	14:40:25	0:08:00-0:10:00	Trial 15	Arena 1	120	158.197	42.7132	128140	0	0	NA	BN-Lx/Cub	M
3B9ACD48	10-02-2020	14:40:25	0:10:00-0:12:00	Trial 15	Arena 1	120	628.125	33.8459	101538	1.88	2	613.68	BN-Lx/Cub	M
3B9ACD48	10-02-2020	14:40:25	0:06:00-0:08:00	Trial 15	Arena 1	120	414.61	34.2521	102756	13.08	5	367.8	BN-Lx/Cub	M
3B9ACD48	10-02-2020	14:40:25	0:00:00-0:02:00	Trial 15	Arena 1	120	1158.49	27.1851	81555.3	21.28	2	41.44	BN-Lx/Cub	M
3B9ACD48	10-02-2020	14:40:25	0:02:00-0:04:00	Trial 15	Arena 1	120	1005.13	27.9083	83724.8	19.52	5	127.24	BN-Lx/Cub	M
3B9ACD48	10-02-2020	14:40:25	0:18:00-0:20:00	Trial 15	Arena 1	120	42.4415	45.3531	136059	0	0	NA	BN-Lx/Cub	M
3B9ACD48	10-02-2020	14:40:25	0:16:00-0:18:00	Trial 15	Arena 1	120	59.8755	44.7464	134239	0	0	NA	BN-Lx/Cub	M
3B9ACD48	10-02-2020	14:40:25	0:04:00-0:06:00	Trial 15	Arena 1	120	895.94	23.4042	70212.5	26.4	5	240	BN-Lx/Cub	M
3B9ACD50	10-02-2020	14:09:16	0:18:00-0:20:00	Trial 14	Arena 1	120	159.32	38.7062	116119	0	0	NA	BN-Lx/Cub	M
3B9ACD50	10-02-2020	14:09:16	0:02:00-0:04:00	Trial 14	Arena 1	120	1152.23	22.9858	68957.4	35.36	6	144.64	BN-Lx/Cub	M
3B9ACD50	10-02-2020	14:09:16	0:00:00-0:02:00	Trial 14	Arena 1	120	1046.09	29.8413	89523.8	16.04	3	90.8	BN-Lx/Cub	M
3B9ACD50	10-02-2020	14:09:16	0:08:00-0:10:00	Trial 14	Arena 1	120	481.563	39.8833	119650	0	0	NA	BN-Lx/Cub	M
3B9ACD50	10-02-2020	14:09:16	0:10:00-0:12:00	Trial 14	Arena 1	120	103.926	41.7243	125173	0	0	NA	BN-Lx/Cub	M
3B9ACD50	10-02-2020	14:09:16	0:04:00-0:06:00	Trial 14	Arena 1	120	678.273	31.9544	95863.3	4.44	3	247.72	BN-Lx/Cub	M
3B9ACD50	10-02-2020	14:09:16	0:06:00-0:08:00	Trial 14	Arena 1	120	666.377	29.0394	87118.2	0.92	4	434.8	BN-Lx/Cub	M
3B9ACD50	10-02-2020	14:09:16	0:16:00-0:18:00	Trial 14	Arena 1	120	547.623	24.5085	73525.5	42.12	2	987.68	BN-Lx/Cub	M
3B9ACD50	10-02-2020	14:09:16	0:12:00-0:14:00	Trial 14	Arena 1	120	309.576	40.5381	121614	0	0	NA	BN-Lx/Cub	M
3B9ACD50	10-02-2020	14:09:16	0:14:00-0:16:00	Trial 14	Arena 1	120	740.371	9.67168	29015	80.52	3	840.28	BN-Lx/Cub	M
3B9ACD58	13-02-2020	12:20:13	0:14:00-0:16:00	Trial 22	Arena 1	120	714.183	15.2995	45883.2	57.6113	5	840	WLI/Ere	M
3B9ACD58	13-02-2020	12:20:13	0:08:00-0:10:00	Trial 22	Arena 1	120	511.647	37.7376	113175	0	0	NA	WLI/Ere	M
3B9ACD58	13-02-2020	12:20:13	0:12:00-0:14:00	Trial 22	Arena 1	120	860.515	17.312	51936	43.377	6	756.212	WLI/Ere	M
3B9ACD58	13-02-2020	12:20:13	0:02:00-0:04:00	Trial 22	Arena 1	120	894.284	36.1498	108413	0	0	NA	WLI/Ere	M
3B9ACD58	13-02-2020	12:20:13	0:04:00-0:06:00	Trial 22	Arena 1	120	796.166	33.739	101183	0	0	NA	WLI/Ere	M
3B9ACD58	13-02-2020	12:20:13	0:10:00-0:12:00	Trial 22	Arena 1	120	631.911	18.9337	56782.2	36.7303	4	657.784	WLI/Ere	M
3B9ACD58	13-02-2020	12:20:13	0:00:00-0:02:00	Trial 22	Arena 1	120	1042.54	34.2878	102864	0	0	NA	WLI/Ere	M
3B9ACD58	13-02-2020	12:20:13	0:18:00-0:20:00	Trial 22	Arena 1	120	675.253	13.2639	39778.5	59.4407	2	1120.07	WLI/Ere	M
3B9ACD58	13-02-2020	12:20:13	0:06:00-0:08:00	Trial 22	Arena 1	120	653.989	21.7822	65324.7	21.0859	7	403.113	WLI/Ere	M
3B9ACD58	13-02-2020	12:20:13	0:16:00-0:18:00	Trial 22	Arena 1	120	666.169	18.6942	56063.9	51.8545	2	1013.88	WLI/Ere	M
3B9ACD5A	01-02-2020	11:12:44	0:00:00-0:02:00	Trial 4	Arena 2	119.84	967.542	7.88582	23602.3	77.8	3	10.24	SS/JrHsdMcwi	F
3B9ACD5A	01-02-2020	11:12:44	0:02:00-0:04:00	Trial 4	Arena 2	120	244.914	0	0	120	1	120	SS/JrHsdMcwi	F
3B9ACD5A	01-02-2020	11:12:44	0:06:00-0:08:00	Trial 4	Arena 2	120	152.574	0	0	120	1	360	SS/JrHsdMcwi	F
3B9ACD5A	01-02-2020	11:12:44	0:14:00-0:16:00	Trial 4	Arena 2	120	159.391	0	0	120	1	840	SS/JrHsdMcwi	F
3B9ACD5A	01-02-2020	11:12:44	0:08:00-0:10:00	Trial 4	Arena 2	120	150.985	0	0	120	1	480	SS/JrHsdMcwi	F
3B9ACD5A	01-02-2020	11:12:44	0:04:00-0:06:00	Trial 4	Arena 2	120	185.002	0	0	120	1	240	SS/JrHsdMcwi	F
3B9ACD5A	01-02-2020	11:12:44	0:12:00-0:14:00	Trial 4	Arena 2	120	129.016	0	0	120	1	720	SS/JrHsdMcwi	F
3B9ACD5A	01-02-2020	11:12:44	0:10:00-0:12:00	Trial 4	Arena 2	120	136.38	0	0	120	1	600	SS/JrHsdMcwi	F
3B9ACD5A	01-02-2020	11:12:44	0:18:00-0:20:00	Trial 4	Arena 2	120	149.894	0	0	120	1	1080	SS/JrHsdMcwi	F
3B9ACD5A	01-02-2020	11:12:44	0:16:00-0:18:00	Trial 4	Arena 2	120	182.645	0	0	120	1	960	SS/JrHsdMcwi	F
3B9ACD5C	01-02-2020	11:12:44	0:12:00-0:14:00	Trial 4	Arena 1	120	150.228	0	0	120	1	720	SS/JrHsdMcwi	F
3B9ACD5C	01-02-2020	11:12:44	0:08:00-0:10:00	Trial 4	Arena 1	120	213.484	0	0	120	1	480	SS/JrHsdMcwi	F
3B9ACD5C	01-02-2020	11:12:44	0:04:00-0:06:00	Trial 4	Arena 1	120	565.893	0.86129	2583.87	114.12	7	240	SS/JrHsdMcwi	F
3B9ACD5C	01-02-2020	11:12:44	0:06:00-0:08:00	Trial 4	Arena 1	120	244.636	0	0	120	1	360	SS/JrHsdMcwi	F
3B9ACD5C	01-02-2020	11:12:44	0:18:00-0:20:00	Trial 4	Arena 1	118.36	522.698	4.47243	13207.1	102.16	2	1080	SS/JrHsdMcwi	F
3B9ACD5C	01-02-2020	11:12:44	0:00:00-0:02:00	Trial 4	Arena 1	118.68	1249.8	20.3638	60358.3	32.24	5	19.56	SS/JrHsdMcwi	F
3B9ACD5C	01-02-2020	11:12:44	0:02:00-0:04:00	Trial 4	Arena 1	120	790.083	5.02313	15069.4	93.52	9	121.4	SS/JrHsdMcwi	F
3B9ACD5C	01-02-2020	11:12:44	0:10:00-0:12:00	Trial 4	Arena 1	120	184.536	0	0	120	1	600	SS/JrHsdMcwi	F
3B9ACD5C	01-02-2020	11:12:44	0:14:00-0:16:00	Trial 4	Arena 1	120	124.032	0	0	120	1	840	SS/JrHsdMcwi	F
3B9ACD5C	01-02-2020	11:12:44	0:16:00-0:18:00	Trial 4	Arena 1	120	131.574	0	0	120	1	960	SS/JrHsdMcwi	F
3B9ACD62	18-02-2020	09:36:04	0:00:00-0:02:00	Trial 26	Arena 1	120	69.1945	46.6672	140002	0	0	NA	F344/DuCrl	M
3B9ACD62	18-02-2020	09:36:04	0:04:00-0:06:00	Trial 26	Arena 1	107.08	1004.22	24.9241	66198.4	21.12	2	245.68	F344/DuCrl	M
3B9ACD62	18-02-2020	09:36:04	0:12:00-0:14:00	Trial 26	Arena 1	119.88	431.303	27.3257	81813	40.32	7	720	F344/DuCrl	M
3B9ACD62	18-02-2020	09:36:04	0:06:00-0:08:00	Trial 26	Arena 1	106.96	702.779	12.0631	32003.3	52.68	19	406.08	F344/DuCrl	M
3B9ACD62	18-02-2020	09:36:04	0:08:00-0:10:00	Trial 26	Arena 1	118.04	1282.93	14.3504	42190.2	50.76	8	480	F344/DuCrl	M
3B9ACD62	18-02-2020	09:36:04	0:02:00-0:04:00	Trial 26	Arena 1	115.36	443.038	43.4118	124635	0	0	NA	F344/DuCrl	M
3B9ACD62	18-02-2020	09:36:04	0:14:00-0:16:00	Trial 26	Arena 1	109.48	617.395	27.8284	75832.5	32.16	2	919.84	F344/DuCrl	M
3B9ACD62	18-02-2020	09:36:04	0:16:00-0:18:00	Trial 26	Arena 1	116.6	780.596	9.61246	27943.4	75	3	975.56	F344/DuCrl	M
3B9ACD62	18-02-2020	09:36:04	0:10:00-0:12:00	Trial 26	Arena 1	115.52	1114.79	9.90249	28479.6	61.36	10	607.68	F344/DuCrl	M
3B9ACD62	18-02-2020	09:36:04	0:18:00-0:20:00	Trial 26	Arena 1	98.8	1054.7	25.6567	62268.9	11.56	4	1098.36	F344/DuCrl	M
3B9ACD67	11-02-2020	12:33:51	0:02:00-0:04:00	Trial 19	Arena 1	118.12	708.398	38.6798	114067	0	0	NA	LEW/Chrna4	M
3B9ACD67	11-02-2020	12:33:51	0:10:00-0:12:00	Trial 19	Arena 1	120	150.749	45.7569	137271	0	0	NA	LEW/Chrna4	M
3B9ACD67	11-02-2020	12:33:51	0:04:00-0:06:00	Trial 19	Arena 1	117.8	688.249	38.8236	114180	0	0	NA	LEW/Chrna4	M
3B9ACD67	11-02-2020	12:33:51	0:06:00-0:08:00	Trial 19	Arena 1	102.92	837.782	28.2118	72081.2	0	0	NA	LEW/Chrna4	M
3B9ACD67	11-02-2020	12:33:51	0:00:00-0:02:00	Trial 19	Arena 1	68.92	168.739	43.332	73924.4	0	0	NA	LEW/Chrna4	M
3B9ACD67	11-02-2020	12:33:51	0:14:00-0:16:00	Trial 19	Arena 1	120	336.178	38.9468	116840	0	0	NA	LEW/Chrna4	M
3B9ACD67	11-02-2020	12:33:51	0:16:00-0:18:00	Trial 19	Arena 1	120	72.8631	45.9916	137975	0	0	NA	LEW/Chrna4	M
3B9ACD67	11-02-2020	12:33:51	0:18:00-0:20:00	Trial 19	Arena 1	120	67.2456	46.3917	139175	0	0	NA	LEW/Chrna4	M
3B9ACD67	11-02-2020	12:33:51	0:08:00-0:10:00	Trial 19	Arena 1	120	1139.53	23.0441	69086.1	15.88	6	503.72	LEW/Chrna4	M
3B9ACD67	11-02-2020	12:33:51	0:12:00-0:14:00	Trial 19	Arena 1	116.2	791.226	30.0234	86827.7	12.72	3	783.2	LEW/Chrna4	M
3B9ACD6E	18-02-2020	09:36:04	0:06:00-0:08:00	Trial 26	Arena 2	119.04	1407	18.336	54439.5	51.88	8	389.92	F344/DuCrl	F
3B9ACD6E	18-02-2020	09:36:04	0:08:00-0:10:00	Trial 26	Arena 2	120	1232.25	29.943	89829	21.48	2	569.84	F344/DuCrl	F
3B9ACD6E	18-02-2020	09:36:04	0:10:00-0:12:00	Trial 26	Arena 2	103.04	969.134	4.70782	11816.6	83.8	30	600	F344/DuCrl	F
3B9ACD6E	18-02-2020	09:36:04	0:14:00-0:16:00	Trial 26	Arena 2	116.48	613.736	29.7945	86493.3	25	4	867.44	F344/DuCrl	F
3B9ACD6E	18-02-2020	09:36:04	0:16:00-0:18:00	Trial 26	Arena 2	119.28	870.289	30.5749	90746.4	14.96	4	981	F344/DuCrl	F
3B9ACD6E	18-02-2020	09:36:04	0:18:00-0:20:00	Trial 26	Arena 2	110.04	139.306	42.4415	116375	0	0	NA	F344/DuCrl	F
3B9ACD6E	18-02-2020	09:36:04	0:00:00-0:02:00	Trial 26	Arena 2	118.8	876.192	37.9236	112519	0	0	NA	F344/DuCrl	F
3B9ACD6E	18-02-2020	09:36:04	0:02:00-0:04:00	Trial 26	Arena 2	118.32	1346.76	20.2452	59622.1	38.2	4	186.44	F344/DuCrl	F
3B9ACD6E	18-02-2020	09:36:04	0:04:00-0:06:00	Trial 26	Arena 2	116.16	1223.24	14.4008	41603.8	53.52	11	243.04	F344/DuCrl	F
3B9ACD6E	18-02-2020	09:36:04	0:12:00-0:14:00	Trial 26	Arena 2	113.56	1680.47	22.83	64449.2	15.24	8	723.28	F344/DuCrl	F
3B9ACD76	13-02-2020	11:53:25	0:04:00-0:06:00	Trial 21	Arena 2	120	731.23	31.6145	94812	4.04111	1	249.148	WLI/Ere	F
3B9ACD76	13-02-2020	11:53:25	0:16:00-0:18:00	Trial 21	Arena 2	119.6	535.169	29.3669	87689.6	2.96081	1	1065.77	WLI/Ere	F
3B9ACD76	13-02-2020	11:53:25	0:02:00-0:04:00	Trial 21	Arena 2	120	965.96	27.2003	81573.6	2.12058	6	155.763	WLI/Ere	F
3B9ACD76	13-02-2020	11:53:25	0:00:00-0:02:00	Trial 21	Arena 2	120	378.561	42.2626	126788	0	0	NA	WLI/Ere	F
3B9ACD76	13-02-2020	11:53:25	0:06:00-0:08:00	Trial 21	Arena 2	120	457.226	31.3922	94145.1	15.3642	2	451.884	WLI/Ere	F
3B9ACD76	13-02-2020	11:53:25	0:18:00-0:20:00	Trial 21	Arena 2	120	342.846	37.6969	113053	0	0	NA	WLI/Ere	F
3B9ACD76	13-02-2020	11:53:25	0:10:00-0:12:00	Trial 21	Arena 2	120	715.156	16.704	50111.9	43.0918	5	604.806	WLI/Ere	F
3B9ACD76	13-02-2020	11:53:25	0:12:00-0:14:00	Trial 21	Arena 2	120	718.51	20.0686	60185.8	34.4495	7	777.174	WLI/Ere	F
3B9ACD76	13-02-2020	11:53:25	0:14:00-0:16:00	Trial 21	Arena 2	120	655.539	28.4632	85361.1	9.88272	2	894.046	WLI/Ere	F
3B9ACD76	13-02-2020	11:53:25	0:08:00-0:10:00	Trial 21	Arena 2	120	708.282	21.6051	64793.7	12.0433	3	532.306	WLI/Ere	F
3B9ACD7A	10-02-2020	14:40:25	0:16:00-0:18:00	Trial 15	Arena 2	120	68.08	47.3002	141901	0	0	NA	BN-Lx/Cub	F
3B9ACD7A	10-02-2020	14:40:25	0:18:00-0:20:00	Trial 15	Arena 2	120	70.0554	47.4417	142325	0	0	NA	BN-Lx/Cub	F
3B9ACD7A	10-02-2020	14:40:25	0:02:00-0:04:00	Trial 15	Arena 2	120	1040.07	25.1983	75594.8	36.04	3	141.96	BN-Lx/Cub	F
3B9ACD7A	10-02-2020	14:40:25	0:14:00-0:16:00	Trial 15	Arena 2	120	198.382	46.003	138009	0	0	NA	BN-Lx/Cub	F
3B9ACD7A	10-02-2020	14:40:25	0:06:00-0:08:00	Trial 15	Arena 2	120	765.6	29.2133	87640	21.04	1	389	BN-Lx/Cub	F
3B9ACD7A	10-02-2020	14:40:25	0:00:00-0:02:00	Trial 15	Arena 2	120	1534.25	22.3844	67153.2	35.36	6	0	BN-Lx/Cub	F
3B9ACD7A	10-02-2020	14:40:25	0:10:00-0:12:00	Trial 15	Arena 2	120	500.954	15.1466	45439.9	75	1	600	BN-Lx/Cub	F
3B9ACD7A	10-02-2020	14:40:25	0:04:00-0:06:00	Trial 15	Arena 2	120	1171.54	15.7462	47238.7	59.32	4	244.48	BN-Lx/Cub	F
3B9ACD7A	10-02-2020	14:40:25	0:08:00-0:10:00	Trial 15	Arena 2	120	798.807	27.6937	83081.1	29.04	3	496.76	BN-Lx/Cub	F
3B9ACD7A	10-02-2020	14:40:25	0:12:00-0:14:00	Trial 15	Arena 2	120	378.38	41.678	125034	1.08	2	795.76	BN-Lx/Cub	F
3B9ACD7D	13-02-2020	12:20:13	0:00:00-0:02:00	Trial 22	Arena 2	120	626.065	40.7182	122155	0	0	NA	WLI/Ere	F
3B9ACD7D	13-02-2020	12:20:13	0:10:00-0:12:00	Trial 22	Arena 2	120	120.452	45.7506	137206	0	0	NA	WLI/Ere	F
3B9ACD7D	13-02-2020	12:20:13	0:04:00-0:06:00	Trial 22	Arena 2	120	605.767	39.4975	118453	0	0	NA	WLI/Ere	F
3B9ACD7D	13-02-2020	12:20:13	0:02:00-0:04:00	Trial 22	Arena 2	120	558.989	41.1728	123477	0	0	NA	WLI/Ere	F
3B9ACD7D	13-02-2020	12:20:13	0:06:00-0:08:00	Trial 22	Arena 2	120	141.962	45.3549	136019	0	0	NA	WLI/Ere	F
3B9ACD7D	13-02-2020	12:20:13	0:08:00-0:10:00	Trial 22	Arena 2	120	516.63	40.6791	121997	0	0	NA	WLI/Ere	F
3B9ACD7D	13-02-2020	12:20:13	0:18:00-0:20:00	Trial 22	Arena 2	120	90.4307	43.1503	129408	0	0	NA	WLI/Ere	F
3B9ACD7D	13-02-2020	12:20:13	0:12:00-0:14:00	Trial 22	Arena 2	120	217.997	43.7482	131245	0	0	NA	WLI/Ere	F
3B9ACD7D	13-02-2020	12:20:13	0:14:00-0:16:00	Trial 22	Arena 2	120	534.279	35.3144	105908	0	0	NA	WLI/Ere	F
3B9ACD7D	13-02-2020	12:20:13	0:16:00-0:18:00	Trial 22	Arena 2	120	460.1	39.4386	118276	0	0	NA	WLI/Ere	F
3B9ACD82	10-02-2020	15:08:50	0:06:00-0:08:00	Trial 16	Arena 2	120	539.329	26.4936	79480.9	36.36	1	443.64	BN-Lx/Cub	F
3B9ACD82	10-02-2020	15:08:50	0:02:00-0:04:00	Trial 16	Arena 2	120	851.056	20.2733	60819.8	52.52	7	120	BN-Lx/Cub	F
3B9ACD82	10-02-2020	15:08:50	0:04:00-0:06:00	Trial 16	Arena 2	120	605.069	33.9048	101714	5.04	5	278.36	BN-Lx/Cub	F
3B9ACD82	10-02-2020	15:08:50	0:14:00-0:16:00	Trial 16	Arena 2	120	522.344	9.01588	27047.7	85.76	2	843.44	BN-Lx/Cub	F
3B9ACD82	10-02-2020	15:08:50	0:08:00-0:10:00	Trial 16	Arena 2	120	479.612	17.3914	52174.1	61.4	5	480	BN-Lx/Cub	F
3B9ACD82	10-02-2020	15:08:50	0:10:00-0:12:00	Trial 16	Arena 2	120	301.714	35.4246	106274	22.44	1	600	BN-Lx/Cub	F
3B9ACD82	10-02-2020	15:08:50	0:12:00-0:14:00	Trial 16	Arena 2	120	418.495	40.8316	122495	0	0	NA	BN-Lx/Cub	F
3B9ACD82	10-02-2020	15:08:50	0:00:00-0:02:00	Trial 16	Arena 2	120	1097.93	25.7866	77359.7	31.56	3	67.64	BN-Lx/Cub	F
3B9ACD82	10-02-2020	15:08:50	0:16:00-0:18:00	Trial 16	Arena 2	120	248.72	42.0744	126223	0	0	NA	BN-Lx/Cub	F
3B9ACD82	10-02-2020	15:08:50	0:18:00-0:20:00	Trial 16	Arena 2	120	141.631	42.2044	126613	0	0	NA	BN-Lx/Cub	F
3B9ACD86	26-02-2020	10:34:16	0:02:00-0:04:00	Trial 32	Arena 2	120	1042.36	18.8913	56673.9	54.72	6	120	BN/NHsdMcwi	M
3B9ACD86	26-02-2020	10:34:16	0:04:00-0:06:00	Trial 32	Arena 2	120	1050.6	25.9977	77993.1	36.6	2	249.88	BN/NHsdMcwi	M
3B9ACD86	26-02-2020	10:34:16	0:06:00-0:08:00	Trial 32	Arena 2	120	1056.62	25.7751	77325.3	30.52	7	360	BN/NHsdMcwi	M
3B9ACD86	26-02-2020	10:34:16	0:08:00-0:10:00	Trial 32	Arena 2	120	841.141	21.7235	65127	35.44	4	529.6	BN/NHsdMcwi	M
3B9ACD86	26-02-2020	10:34:16	0:00:00-0:02:00	Trial 32	Arena 2	120	1930.82	28.0401	84120.3	24.16	3	57.44	BN/NHsdMcwi	M
3B9ACD86	26-02-2020	10:34:16	0:12:00-0:14:00	Trial 32	Arena 2	120	444.573	34.5218	103566	20.24	1	819.76	BN/NHsdMcwi	M
3B9ACD86	26-02-2020	10:34:16	0:18:00-0:20:00	Trial 32	Arena 2	120	1156.94	35.1464	105439	5.36	1	1163.56	BN/NHsdMcwi	M
3B9ACD86	26-02-2020	10:34:16	0:14:00-0:16:00	Trial 32	Arena 2	120	310.096	37.6789	113037	11.4	1	840	BN/NHsdMcwi	M
3B9ACD86	26-02-2020	10:34:16	0:16:00-0:18:00	Trial 32	Arena 2	120	433.22	24.7423	74227	44.88	3	1014.96	BN/NHsdMcwi	M
3B9ACD86	26-02-2020	10:34:16	0:10:00-0:12:00	Trial 32	Arena 2	120	1243.87	20.6383	61914.8	41.36	4	626.24	BN/NHsdMcwi	M
3B9ACD88	25-02-2020	14:46:14	0:12:00-0:14:00	Trial 28	Arena 2	120	612.76	7.9607	23882.1	76.48	3	737.68	SHR/OlaIpcv	F
3B9ACD88	25-02-2020	14:46:14	0:00:00-0:02:00	Trial 28	Arena 2	119.64	1204.35	36.1377	107835	0	0	NA	SHR/OlaIpcv	F
3B9ACD88	25-02-2020	14:46:14	0:14:00-0:16:00	Trial 28	Arena 2	119.72	762.872	16.3508	48889	53.6	2	862.92	SHR/OlaIpcv	F
3B9ACD88	25-02-2020	14:46:14	0:08:00-0:10:00	Trial 28	Arena 2	118.64	909.012	15.6945	46408.7	57.92	4	480	SHR/OlaIpcv	F
3B9ACD88	25-02-2020	14:46:14	0:10:00-0:12:00	Trial 28	Arena 2	120	631.319	23.3795	70138.6	28.32	3	628.12	SHR/OlaIpcv	F
3B9ACD88	25-02-2020	14:46:14	0:16:00-0:18:00	Trial 28	Arena 2	120	410.736	16.674	50022.1	26	2	961.96	SHR/OlaIpcv	F
3B9ACD88	25-02-2020	14:46:14	0:02:00-0:04:00	Trial 28	Arena 2	120	1346.02	19.9553	59846.1	30.8	5	141.16	SHR/OlaIpcv	F
3B9ACD88	25-02-2020	14:46:14	0:04:00-0:06:00	Trial 28	Arena 2	120	990.583	12.9992	38997.7	46.84	11	247.12	SHR/OlaIpcv	F
3B9ACD88	25-02-2020	14:46:14	0:18:00-0:20:00	Trial 28	Arena 2	119.44	669.258	22.2739	66443.1	35.2	1	1157.96	SHR/OlaIpcv	F
3B9ACD88	25-02-2020	14:46:14	0:06:00-0:08:00	Trial 28	Arena 2	119.36	1127.21	17.0689	50797.1	50.44	2	360	SHR/OlaIpcv	F
3B9ACDA2	26-02-2020	10:10:44	0:00:00-0:02:00	Trial 31	Arena 2	120	2182.66	24.2015	72604.5	19.08	8	59.24	HXB31	F
3B9ACDA2	26-02-2020	10:10:44	0:18:00-0:20:00	Trial 31	Arena 2	119.72	158.067	40.4929	121074	0	0	NA	HXB31	F
3B9ACDA2	26-02-2020	10:10:44	0:02:00-0:04:00	Trial 31	Arena 2	120	1412.24	17.2318	51695.4	50.4	11	134.2	HXB31	F
3B9ACDA2	26-02-2020	10:10:44	0:16:00-0:18:00	Trial 31	Arena 2	119.12	392.253	34.5326	102631	1.28	1	964.72	HXB31	F
3B9ACDA2	26-02-2020	10:10:44	0:08:00-0:10:00	Trial 31	Arena 2	119.24	1016.53	19.9735	59381.1	20.2	9	494.56	HXB31	F
3B9ACDA2	26-02-2020	10:10:44	0:10:00-0:12:00	Trial 31	Arena 2	111.36	175.58	43.9539	121401	0	0	NA	HXB31	F
3B9ACDA2	26-02-2020	10:10:44	0:04:00-0:06:00	Trial 31	Arena 2	113.72	1687.29	19.9528	56227.1	39.28	12	241.92	HXB31	F
3B9ACDA2	26-02-2020	10:10:44	0:06:00-0:08:00	Trial 31	Arena 2	120	928.761	30.2074	90622.3	14.76	6	371.56	HXB31	F
3B9ACDA2	26-02-2020	10:10:44	0:12:00-0:14:00	Trial 31	Arena 2	103.28	182.539	42.6118	109001	0	0	NA	HXB31	F
3B9ACDA2	26-02-2020	10:10:44	0:14:00-0:16:00	Trial 31	Arena 2	114.6	707.573	29.172	83023.4	12.36	5	895.32	HXB31	F
3B9ACDB0	25-02-2020	15:17:19	0:06:00-0:08:00	Trial 29	Arena 1	119.88	1017.31	22.531	67457.9	27.28	8	360	SHR/OlaIpcv	M
3B9ACDB0	25-02-2020	15:17:19	0:00:00-0:02:00	Trial 29	Arena 1	119.2	1664.13	29.6265	87931.4	8.96	5	12.36	SHR/OlaIpcv	M
3B9ACDB0	25-02-2020	15:17:19	0:04:00-0:06:00	Trial 29	Arena 1	119.92	1290.31	25.1079	75097.8	15.88	7	259.72	SHR/OlaIpcv	M
3B9ACDB0	25-02-2020	15:17:19	0:14:00-0:16:00	Trial 29	Arena 1	120	804.811	13.8335	41500.5	50.08	8	840	SHR/OlaIpcv	M
3B9ACDB0	25-02-2020	15:17:19	0:08:00-0:10:00	Trial 29	Arena 1	120	1263.35	16.938	50814.1	42.56	10	480	SHR/OlaIpcv	M
3B9ACDB0	25-02-2020	15:17:19	0:10:00-0:12:00	Trial 29	Arena 1	120	785.486	14.47	43352.1	41.72	6	615.04	SHR/OlaIpcv	M
3B9ACDB0	25-02-2020	15:17:19	0:12:00-0:14:00	Trial 29	Arena 1	114.84	942.25	19.6696	56314.1	42.04	7	720	SHR/OlaIpcv	M
3B9ACDB0	25-02-2020	15:17:19	0:02:00-0:04:00	Trial 29	Arena 1	119.44	1542.13	18.8981	56316.3	37.76	13	121.04	SHR/OlaIpcv	M
3B9ACDB0	25-02-2020	15:17:19	0:16:00-0:18:00	Trial 29	Arena 1	120	830.234	14.4774	43432.2	39.04	9	960	SHR/OlaIpcv	M
3B9ACDB0	25-02-2020	15:17:19	0:18:00-0:20:00	Trial 29	Arena 1	120	802.557	10.599	31797.1	20.12	10	1088.04	SHR/OlaIpcv	M
3B9ACDBC	26-02-2020	10:34:16	0:02:00-0:04:00	Trial 32	Arena 1	120	1537.4	28.6273	85881.8	17.08	5	120	BN/NHsdMcwi	M
3B9ACDBC	26-02-2020	10:34:16	0:04:00-0:06:00	Trial 32	Arena 1	120	1501.93	18.7855	56356.5	51.12	7	247.64	BN/NHsdMcwi	M
3B9ACDBC	26-02-2020	10:34:16	0:06:00-0:08:00	Trial 32	Arena 1	120	1370.12	22.404	67144.7	43.48	7	360	BN/NHsdMcwi	M
3B9ACDBC	26-02-2020	10:34:16	0:08:00-0:10:00	Trial 32	Arena 1	120	848.864	27.2431	81729.2	24.24	4	516.16	BN/NHsdMcwi	M
3B9ACDBC	26-02-2020	10:34:16	0:00:00-0:02:00	Trial 32	Arena 1	120	1545.82	22.9047	68668.2	34.6	4	49.92	BN/NHsdMcwi	M
3B9ACDBC	26-02-2020	10:34:16	0:12:00-0:14:00	Trial 32	Arena 1	120	1048.92	9.97513	29925.4	84.88	3	720	BN/NHsdMcwi	M
3B9ACDBC	26-02-2020	10:34:16	0:18:00-0:20:00	Trial 32	Arena 1	120	658.472	38.2187	114656	4.4	1	1140.8	BN/NHsdMcwi	M
3B9ACDBC	26-02-2020	10:34:16	0:14:00-0:16:00	Trial 32	Arena 1	120	1137.02	33.7281	101184	0.28	1	942.88	BN/NHsdMcwi	M
3B9ACDBC	26-02-2020	10:34:16	0:16:00-0:18:00	Trial 32	Arena 1	120	980.315	15.5457	46637.2	67.48	4	962.04	BN/NHsdMcwi	M
3B9ACDBC	26-02-2020	10:34:16	0:10:00-0:12:00	Trial 32	Arena 1	120	947.691	10.2168	30650.4	83.56	3	600	BN/NHsdMcwi	M
3B9ACDBD	26-02-2020	10:10:44	0:14:00-0:16:00	Trial 31	Arena 1	120	743.332	21.874	65621.9	28.6	4	845.36	HXB31	M
3B9ACDBD	26-02-2020	10:10:44	0:00:00-0:02:00	Trial 31	Arena 1	119.72	1149.92	38.8155	116058	0	0	NA	HXB31	M
3B9ACDBD	26-02-2020	10:10:44	0:16:00-0:18:00	Trial 31	Arena 1	120	386.295	29.5856	88756.9	34.44	2	1044.6	HXB31	M
3B9ACDBD	26-02-2020	10:10:44	0:10:00-0:12:00	Trial 31	Arena 1	120	125.541	45.8573	137572	0	0	NA	HXB31	M
3B9ACDBD	26-02-2020	10:10:44	0:12:00-0:14:00	Trial 31	Arena 1	120	617.886	24.9468	74840.3	41.16	6	775.96	HXB31	M
3B9ACDBD	26-02-2020	10:10:44	0:08:00-0:10:00	Trial 31	Arena 1	118.52	999.613	30.5811	90489.4	10.28	6	481.44	HXB31	M
3B9ACDBD	26-02-2020	10:10:44	0:02:00-0:04:00	Trial 31	Arena 1	120	948.914	16.2235	48670.5	57.08	11	167.96	HXB31	M
3B9ACDBD	26-02-2020	10:10:44	0:04:00-0:06:00	Trial 31	Arena 1	118.68	1003.93	21.1612	62658.2	44.8	7	240	HXB31	M
3B9ACDBD	26-02-2020	10:10:44	0:18:00-0:20:00	Trial 31	Arena 1	119.68	620.94	33.227	99182.7	6.08	5	1080	HXB31	M
3B9ACDBD	26-02-2020	10:10:44	0:06:00-0:08:00	Trial 31	Arena 1	120	1008.15	15.8172	47451.5	53.08	10	360.24	HXB31	M
3B9ACDC1	26-02-2020	09:45:13	0:02:00-0:04:00	Trial 30	Arena 2	119.52	1416.37	17.9159	53478.9	44.8	13	120	HXB31	F
3B9ACDC1	26-02-2020	09:45:13	0:10:00-0:12:00	Trial 30	Arena 2	119.52	528.412	37.2282	110940	2.68	3	689.48	HXB31	F
3B9ACDC1	26-02-2020	09:45:13	0:04:00-0:06:00	Trial 30	Arena 2	119.04	1052.1	15.3511	45546.8	49.64	13	248.44	HXB31	F
3B9ACDC1	26-02-2020	09:45:13	0:00:00-0:02:00	Trial 30	Arena 2	120	991.322	22.0271	66081.2	40.88	11	49.56	HXB31	F
3B9ACDC1	26-02-2020	09:45:13	0:18:00-0:20:00	Trial 30	Arena 2	114.52	823.013	17.4139	49647.1	33.6	7	1080	HXB31	F
3B9ACDC1	26-02-2020	09:45:13	0:12:00-0:14:00	Trial 30	Arena 2	120	434.861	19.9462	59838.6	39.8	8	743.56	HXB31	F
3B9ACDC1	26-02-2020	09:45:13	0:06:00-0:08:00	Trial 30	Arena 2	117.96	856.123	14.3213	42061.7	53.68	7	370.76	HXB31	F
3B9ACDC1	26-02-2020	09:45:13	0:08:00-0:10:00	Trial 30	Arena 2	120	755.195	17.3535	51991	45.16	9	480.6	HXB31	F
3B9ACDC1	26-02-2020	09:45:13	0:14:00-0:16:00	Trial 30	Arena 2	117	669.604	33.7206	98126.8	8.8	2	883.2	HXB31	F
3B9ACDC1	26-02-2020	09:45:13	0:16:00-0:18:00	Trial 30	Arena 2	120	954.149	12.7239	38171.7	61.64	10	972.92	HXB31	F
3B9ACDD7	26-02-2020	09:45:13	0:00:00-0:02:00	Trial 30	Arena 1	120	1588.56	15.5521	46656.4	56.2	10	5.12	HXB31	M
3B9ACDD7	26-02-2020	09:45:13	0:02:00-0:04:00	Trial 30	Arena 1	119.92	1481.06	23.5116	70346.7	20.48	7	137.76	HXB31	M
3B9ACDD7	26-02-2020	09:45:13	0:06:00-0:08:00	Trial 30	Arena 1	119.96	1061.31	28.046	83969.6	12.48	5	388.6	HXB31	M
3B9ACDD7	26-02-2020	09:45:13	0:14:00-0:16:00	Trial 30	Arena 1	119.96	589.258	29.099	87180.7	3.6	1	844.16	HXB31	M
3B9ACDD7	26-02-2020	09:45:13	0:08:00-0:10:00	Trial 30	Arena 1	120	945.471	18.8793	56637.9	30.04	3	484.96	HXB31	M
3B9ACDD7	26-02-2020	09:45:13	0:10:00-0:12:00	Trial 30	Arena 1	120	934.098	19.1522	57456.6	55.12	7	600	HXB31	M
3B9ACDD7	26-02-2020	09:45:13	0:04:00-0:06:00	Trial 30	Arena 1	120	1160.97	16.5556	49666.7	41.36	7	286.68	HXB31	M
3B9ACDD7	26-02-2020	09:45:13	0:16:00-0:18:00	Trial 30	Arena 1	117.32	748.886	32.4202	94764.2	6.16	4	976.8	HXB31	M
3B9ACDD7	26-02-2020	09:45:13	0:18:00-0:20:00	Trial 30	Arena 1	120	673.281	27.9368	83810.4	33.44	3	1120.6	HXB31	M
3B9ACDD7	26-02-2020	09:45:13	0:12:00-0:14:00	Trial 30	Arena 1	119.12	1032.01	20.7873	61842.3	32.24	7	728.76	HXB31	M
3B9ACDDE	25-02-2020	14:46:14	0:04:00-0:06:00	Trial 28	Arena 1	120	1294.88	20.1103	60331	16.92	9	252.96	SHR/OlaIpcv	M
3B9ACDDE	25-02-2020	14:46:14	0:12:00-0:14:00	Trial 28	Arena 1	120	1315.75	12.5117	37535.1	40	11	727.4	SHR/OlaIpcv	M
3B9ACDDE	25-02-2020	14:46:14	0:06:00-0:08:00	Trial 28	Arena 1	119.84	1099.95	22.4983	67337.4	12.08	9	376.24	SHR/OlaIpcv	M
3B9ACDDE	25-02-2020	14:46:14	0:08:00-0:10:00	Trial 28	Arena 1	120	916.978	20.4441	61332.2	19.4	7	526.84	SHR/OlaIpcv	M
3B9ACDDE	25-02-2020	14:46:14	0:00:00-0:02:00	Trial 28	Arena 1	120	1624.14	28.5854	85756.1	10.48	4	10.92	SHR/OlaIpcv	M
3B9ACDDE	25-02-2020	14:46:14	0:02:00-0:04:00	Trial 28	Arena 1	119.2	1600.85	20.8511	62073.8	32.8	8	125.64	SHR/OlaIpcv	M
3B9ACDDE	25-02-2020	14:46:14	0:14:00-0:16:00	Trial 28	Arena 1	119.68	922.659	31.9298	95438.1	0.56	1	934.2	SHR/OlaIpcv	M
3B9ACDDE	25-02-2020	14:46:14	0:16:00-0:18:00	Trial 28	Arena 1	120	1175.01	22.5225	67567.6	23.64	7	986.4	SHR/OlaIpcv	M
3B9ACDDE	25-02-2020	14:46:14	0:10:00-0:12:00	Trial 28	Arena 1	118.8	1038.58	22.2771	66029.4	32.52	8	611.36	SHR/OlaIpcv	M
3B9ACDDE	25-02-2020	14:46:14	0:18:00-0:20:00	Trial 28	Arena 1	119.68	880.339	22.7536	67942.1	14.28	4	1142.4	SHR/OlaIpcv	M
3B9ACDE7	25-02-2020	15:17:19	0:04:00-0:06:00	Trial 29	Arena 2	119.08	1445.64	25.8466	76583.6	10.6	10	240	SHR/OlaIpcv	F
3B9ACDE7	25-02-2020	15:17:19	0:14:00-0:16:00	Trial 29	Arena 2	120	1173.97	16.6687	50006.1	41.44	5	849.04	SHR/OlaIpcv	F
3B9ACDE7	25-02-2020	15:17:19	0:06:00-0:08:00	Trial 29	Arena 2	119.28	1589.26	25.2678	74919.1	23.36	7	360	SHR/OlaIpcv	F
3B9ACDE7	25-02-2020	15:17:19	0:08:00-0:10:00	Trial 29	Arena 2	120	993.461	13.9363	41781.2	31.44	5	489.28	SHR/OlaIpcv	F
3B9ACDE7	25-02-2020	15:17:19	0:00:00-0:02:00	Trial 29	Arena 2	119.84	2342.66	27.2996	81653.1	23.16	4	62.88	SHR/OlaIpcv	F
3B9ACDE7	25-02-2020	15:17:19	0:16:00-0:18:00	Trial 29	Arena 2	120	832.303	25.1272	75381.6	0.84	1	1019.08	SHR/OlaIpcv	F
3B9ACDE7	25-02-2020	15:17:19	0:18:00-0:20:00	Trial 29	Arena 2	120	705.821	32.2357	96707	0	0	NA	SHR/OlaIpcv	F
3B9ACDE7	25-02-2020	15:17:19	0:12:00-0:14:00	Trial 29	Arena 2	119.8	1221.04	28.671	85697.6	6.2	2	789.2	SHR/OlaIpcv	F
3B9ACDE7	25-02-2020	15:17:19	0:02:00-0:04:00	Trial 29	Arena 2	119.4	1772.09	14.4356	42945.9	44.12	15	120	SHR/OlaIpcv	F
3B9ACDE7	25-02-2020	15:17:19	0:10:00-0:12:00	Trial 29	Arena 2	118.76	1161.02	28.4683	84209.3	3.88	2	609.16	SHR/OlaIpcv	F
3B9ACE04	03-06-2020	10:57:13	0:12:00-0:14:00	Trial 1	Arena 1	120	53.813	43.5973	130748	0	0	NA	BN/NHsdMcwi	M
3B9ACE04	03-06-2020	10:57:13	0:14:00-0:16:00	Trial 1	Arena 1	120	693.6	33.8787	101602	4.84132	1	950.179	BN/NHsdMcwi	M
3B9ACE04	03-06-2020	10:57:13	0:16:00-0:18:00	Trial 1	Arena 1	120	308.117	37.8543	113525	2.9208	1	976.106	BN/NHsdMcwi	M
3B9ACE04	03-06-2020	10:57:13	0:10:00-0:12:00	Trial 1	Arena 1	120	465.235	34.0296	102089	10.4428	2	653.098	BN/NHsdMcwi	M
3B9ACE04	03-06-2020	10:57:13	0:00:00-0:02:00	Trial 1	Arena 1	120	1107.35	28.9379	86813.6	20.1255	4	0	BN/NHsdMcwi	M
3B9ACE04	03-06-2020	10:57:13	0:02:00-0:04:00	Trial 1	Arena 1	120	1090.15	32.4196	97226.5	4.84132	2	139.518	BN/NHsdMcwi	M
3B9ACE04	03-06-2020	10:57:13	0:04:00-0:06:00	Trial 1	Arena 1	120	1109.63	23.0818	69222.4	28.9679	6	252.109	BN/NHsdMcwi	M
3B9ACE04	03-06-2020	10:57:13	0:06:00-0:08:00	Trial 1	Arena 1	120	412.694	35.2486	105710	14.0038	2	382.704	BN/NHsdMcwi	M
3B9ACE04	03-06-2020	10:57:13	0:08:00-0:10:00	Trial 1	Arena 1	120	576.982	36.9752	110889	3.16086	2	537.506	BN/NHsdMcwi	M
3B9ACE04	03-06-2020	10:57:13	0:18:00-0:20:00	Trial 1	Arena 1	120	281.338	42.1881	126522	0	0	NA	BN/NHsdMcwi	M
3B9ACE13	18-03-2020	10:42:29	0:08:00-0:10:00	Trial 1	Arena 2	119.44	556.607	4.40459	13103.7	100.56	3	480	HXB10	F
3B9ACE13	18-03-2020	10:42:29	0:02:00-0:04:00	Trial 1	Arena 2	119.16	912.618	25.8041	76741.4	33.36	3	205.76	HXB10	F
3B9ACE13	18-03-2020	10:42:29	0:04:00-0:06:00	Trial 1	Arena 2	119.64	603.565	27.0798	80752	25.68	5	240	HXB10	F
3B9ACE13	18-03-2020	10:42:29	0:06:00-0:08:00	Trial 1	Arena 2	119.72	504.051	12.1438	36310	80.64	3	378.76	HXB10	F
3B9ACE13	18-03-2020	10:42:29	0:16:00-0:18:00	Trial 1	Arena 2	120	166.805	0	0	120	1	960	HXB10	F
3B9ACE13	18-03-2020	10:42:29	0:00:00-0:02:00	Trial 1	Arena 2	120	853.646	31.6687	95006.2	0.6	1	113.32	HXB10	F
3B9ACE13	18-03-2020	10:42:29	0:10:00-0:12:00	Trial 1	Arena 2	120	923.72	20.0632	60189.7	45.04	4	614.72	HXB10	F
3B9ACE13	18-03-2020	10:42:29	0:12:00-0:14:00	Trial 1	Arena 2	120	158.504	0	0	120	1	720	HXB10	F
3B9ACE13	18-03-2020	10:42:29	0:14:00-0:16:00	Trial 1	Arena 2	120	175.149	0	0	120	1	840	HXB10	F
3B9ACE13	18-03-2020	10:42:29	0:18:00-0:20:00	Trial 1	Arena 2	120	959.804	21.8847	65654	40.92	3	1080	HXB10	F
3B9ACE16	18-03-2020	11:08:00	0:18:00-0:20:00	Trial 2	Arena 2	120	112.301	0	0	120	1	1080	HXB10	F
3B9ACE16	18-03-2020	11:08:00	0:12:00-0:14:00	Trial 2	Arena 2	120	135.496	0	0	120	1	720	HXB10	F
3B9ACE16	18-03-2020	11:08:00	0:16:00-0:18:00	Trial 2	Arena 2	120	142.285	0	0	120	1	960	HXB10	F
3B9ACE16	18-03-2020	11:08:00	0:02:00-0:04:00	Trial 2	Arena 2	119.2	898.931	8.46865	25160.4	85.08	5	121.56	HXB10	F
3B9ACE16	18-03-2020	11:08:00	0:04:00-0:06:00	Trial 2	Arena 2	120	1228.32	33.4008	100102	10.48	2	305.56	HXB10	F
3B9ACE16	18-03-2020	11:08:00	0:14:00-0:16:00	Trial 2	Arena 2	120	139.243	0	0	120	1	840	HXB10	F
3B9ACE16	18-03-2020	11:08:00	0:00:00-0:02:00	Trial 2	Arena 2	120	1549.09	33.4723	100417	0	0	NA	HXB10	F
3B9ACE16	18-03-2020	11:08:00	0:10:00-0:12:00	Trial 2	Arena 2	120	149.309	0	0	120	1	600	HXB10	F
3B9ACE16	18-03-2020	11:08:00	0:06:00-0:08:00	Trial 2	Arena 2	120	404.705	0.563913	1691.74	117.32	1	362.68	HXB10	F
3B9ACE16	18-03-2020	11:08:00	0:08:00-0:10:00	Trial 2	Arena 2	120	315.415	0	0	120	1	480	HXB10	F
3B9ACE2E	03-06-2020	10:57:13	0:00:00-0:02:00	Trial 1	Arena 2	120	1161.43	22.2932	66879.5	43.8192	5	0	BN/NHsdMcwi	F
3B9ACE2E	03-06-2020	10:57:13	0:14:00-0:16:00	Trial 1	Arena 2	120	707.544	21.2011	63582.1	43.2591	3	840	BN/NHsdMcwi	F
3B9ACE2E	03-06-2020	10:57:13	0:16:00-0:18:00	Trial 1	Arena 2	120	714.489	13.4105	40218	70.1206	4	960	BN/NHsdMcwi	F
3B9ACE2E	03-06-2020	10:57:13	0:08:00-0:10:00	Trial 1	Arena 2	120	702.015	24.7922	74351.8	39.4107	2	489.493	BN/NHsdMcwi	F
3B9ACE2E	03-06-2020	10:57:13	0:02:00-0:04:00	Trial 1	Arena 2	120	921.605	19.3267	57960.6	58.0231	4	120	BN/NHsdMcwi	F
3B9ACE2E	03-06-2020	10:57:13	0:04:00-0:06:00	Trial 1	Arena 2	120	912.314	24.4136	73216.4	33.1944	6	240	BN/NHsdMcwi	F
3B9ACE2E	03-06-2020	10:57:13	0:06:00-0:08:00	Trial 1	Arena 2	120	741.174	29.4883	88435.4	25.767	2	390.786	BN/NHsdMcwi	F
3B9ACE2E	03-06-2020	10:57:13	0:18:00-0:20:00	Trial 1	Arena 2	119.44	831.673	25.1909	75119.2	30.8484	2	1090.3	BN/NHsdMcwi	F
3B9ACE2E	03-06-2020	10:57:13	0:10:00-0:12:00	Trial 1	Arena 2	120	552.577	37.2546	111764	0	0	NA	BN/NHsdMcwi	F
3B9ACE2E	03-06-2020	10:57:13	0:12:00-0:14:00	Trial 1	Arena 2	120	576.245	23.355	70041.6	48.3843	2	726.198	BN/NHsdMcwi	F
3B9ACE30	18-03-2020	11:08:00	0:08:00-0:10:00	Trial 2	Arena 1	120	843.347	11.803	35373.6	77.6	2	488.2	HXB10	M
3B9ACE30	18-03-2020	11:08:00	0:06:00-0:08:00	Trial 2	Arena 1	120	1108.08	14.0807	42213.9	65.28	4	386.76	HXB10	M
3B9ACE30	18-03-2020	11:08:00	0:04:00-0:06:00	Trial 2	Arena 1	120	489.904	27.5957	82787.1	24.56	1	240	HXB10	M
3B9ACE30	18-03-2020	11:08:00	0:00:00-0:02:00	Trial 2	Arena 1	120	1364	29.686	89058	15.84	4	37.44	HXB10	M
3B9ACE30	18-03-2020	11:08:00	0:10:00-0:12:00	Trial 2	Arena 1	120	706.923	25.4328	76298.5	39.56	1	613	HXB10	M
3B9ACE30	18-03-2020	11:08:00	0:02:00-0:04:00	Trial 2	Arena 1	120	1015.3	27.5735	82720.5	33.2	3	146	HXB10	M
3B9ACE30	18-03-2020	11:08:00	0:14:00-0:16:00	Trial 2	Arena 1	118.88	794.866	12.8695	38093.6	76.52	6	840	HXB10	M
3B9ACE30	18-03-2020	11:08:00	0:16:00-0:18:00	Trial 2	Arena 1	120	629.65	24.7391	74217.4	34.48	1	1003.08	HXB10	M
3B9ACE30	18-03-2020	11:08:00	0:18:00-0:20:00	Trial 2	Arena 1	120	459.124	33.1376	99412.7	6.52	1	1124.48	HXB10	M
3B9ACE30	18-03-2020	11:08:00	0:12:00-0:14:00	Trial 2	Arena 1	120	330.68	33.1218	99365.4	9.2	1	830.8	HXB10	M
3B9ACE33	03-06-2020	11:27:47	0:14:00-0:16:00	Trial 2	Arena 2	120	972.662	13.5436	40617.2	70.2732	2	857.518	BN/NHsdMcwi	F
3B9ACE33	03-06-2020	11:27:47	0:18:00-0:20:00	Trial 2	Arena 2	120	92.6849	45.4276	136237	0	0	NA	BN/NHsdMcwi	F
3B9ACE33	03-06-2020	11:27:47	0:00:00-0:02:00	Trial 2	Arena 2	120	1442.19	28.433	85299	24.9336	3	45.2526	BN/NHsdMcwi	F
3B9ACE33	03-06-2020	11:27:47	0:02:00-0:04:00	Trial 2	Arena 2	120	960.126	27.4752	82398.2	26.214	4	120	BN/NHsdMcwi	F
3B9ACE33	03-06-2020	11:27:47	0:04:00-0:06:00	Trial 2	Arena 2	120	1232.42	17.4949	52467.1	51.7411	7	240	BN/NHsdMcwi	F
3B9ACE33	03-06-2020	11:27:47	0:16:00-0:18:00	Trial 2	Arena 2	120	820.169	29.4998	88469.8	25.4734	2	960	BN/NHsdMcwi	F
3B9ACE33	03-06-2020	11:27:47	0:08:00-0:10:00	Trial 2	Arena 2	120	412.946	37.6517	112917	0	0	NA	BN/NHsdMcwi	F
3B9ACE33	03-06-2020	11:27:47	0:10:00-0:12:00	Trial 2	Arena 2	120	457.772	37.4992	112498	1.04029	1	612.13	BN/NHsdMcwi	F
3B9ACE33	03-06-2020	11:27:47	0:12:00-0:14:00	Trial 2	Arena 2	120	295.718	41.2726	123777	0	0	NA	BN/NHsdMcwi	F
3B9ACE33	03-06-2020	11:27:47	0:06:00-0:08:00	Trial 2	Arena 2	120	1005.35	30.8794	92607.4	19.9454	3	360	BN/NHsdMcwi	F
3B9ACE41	18-03-2020	10:42:29	0:04:00-0:06:00	Trial 1	Arena 1	120	884.103	12.6181	37854.2	56.76	6	252.92	HXB10	M
3B9ACE41	18-03-2020	10:42:29	0:10:00-0:12:00	Trial 1	Arena 1	120	126.725	41.6365	124910	0	0	NA	HXB10	M
3B9ACE41	18-03-2020	10:42:29	0:18:00-0:20:00	Trial 1	Arena 1	120	160.261	36.1706	108512	0	0	NA	HXB10	M
3B9ACE41	18-03-2020	10:42:29	0:00:00-0:02:00	Trial 1	Arena 1	120	602.783	38.1996	114599	0	0	NA	HXB10	M
3B9ACE41	18-03-2020	10:42:29	0:02:00-0:04:00	Trial 1	Arena 1	120	646.895	37.9246	113774	0	0	NA	HXB10	M
3B9ACE41	18-03-2020	10:42:29	0:08:00-0:10:00	Trial 1	Arena 1	120	720.515	30.4334	91300.1	5.2	3	499.88	HXB10	M
3B9ACE41	18-03-2020	10:42:29	0:12:00-0:14:00	Trial 1	Arena 1	120	505.317	20.0991	60297.4	29.84	2	791.96	HXB10	M
3B9ACE41	18-03-2020	10:42:29	0:06:00-0:08:00	Trial 1	Arena 1	119.96	815.679	12.6825	37971.3	59.28	7	368.04	HXB10	M
3B9ACE41	18-03-2020	10:42:29	0:16:00-0:18:00	Trial 1	Arena 1	120	390.265	37.7415	113225	0	0	NA	HXB10	M
3B9ACE41	18-03-2020	10:42:29	0:14:00-0:16:00	Trial 1	Arena 1	120	734.216	22.8641	68592.2	30.88	3	840	HXB10	M
3B9ACE54	03-06-2020	11:27:47	0:18:00-0:20:00	Trial 2	Arena 1	120	714.373	24.5513	73629.2	36.9302	2	1105.75	BN/NHsdMcwi	M
3B9ACE54	03-06-2020	11:27:47	0:00:00-0:02:00	Trial 2	Arena 1	120	1248.27	14.6875	44062.6	56.7357	4	14.9642	BN/NHsdMcwi	M
3B9ACE54	03-06-2020	11:27:47	0:02:00-0:04:00	Trial 2	Arena 1	120	1312.47	20.5868	61739.9	45.4126	5	122.874	BN/NHsdMcwi	M
3B9ACE54	03-06-2020	11:27:47	0:16:00-0:18:00	Trial 2	Arena 1	120	36.5349	43.46	130337	0	0	NA	BN/NHsdMcwi	M
3B9ACE54	03-06-2020	11:27:47	0:08:00-0:10:00	Trial 2	Arena 1	120	907.109	20.7979	62372.9	49.4269	4	480	BN/NHsdMcwi	M
3B9ACE54	03-06-2020	11:27:47	0:10:00-0:12:00	Trial 2	Arena 1	120	445.698	9.6707	29012.1	83.2634	2	633.136	BN/NHsdMcwi	M
3B9ACE54	03-06-2020	11:27:47	0:04:00-0:06:00	Trial 2	Arena 1	120	937.03	17.0787	51219.2	60.5969	4	268.394	BN/NHsdMcwi	M
3B9ACE54	03-06-2020	11:27:47	0:06:00-0:08:00	Trial 2	Arena 1	120	960.155	16.2042	48596.4	63.2643	3	360	BN/NHsdMcwi	M
3B9ACE54	03-06-2020	11:27:47	0:12:00-0:14:00	Trial 2	Arena 1	120	409.993	34.4621	103352	14.4438	2	720	BN/NHsdMcwi	M
3B9ACE54	03-06-2020	11:27:47	0:14:00-0:16:00	Trial 2	Arena 1	120	69.3253	43.1442	129389	0	0	NA	BN/NHsdMcwi	M
3B9ACEC3	24-06-2020	11:23:09	0:10:00-0:12:00	Trial 12	Arena 2	120	479.985	12.2552	36765.6	44.2	4	614.4	SHR/NHsd	F
3B9ACEC3	24-06-2020	11:23:09	0:08:00-0:10:00	Trial 12	Arena 2	119.68	985.875	25.4461	75905.7	17.64	4	500.64	SHR/NHsd	F
3B9ACEC3	24-06-2020	11:23:09	0:00:00-0:02:00	Trial 12	Arena 2	118.56	1480.4	32.8349	96830.1	5.44	2	105.6	SHR/NHsd	F
3B9ACEC3	24-06-2020	11:23:09	0:06:00-0:08:00	Trial 12	Arena 2	118.16	1209.32	14.8646	43731.6	43.52	8	367.44	SHR/NHsd	F
3B9ACEC3	24-06-2020	11:23:09	0:16:00-0:18:00	Trial 12	Arena 2	119.76	613.407	11.5809	34638.4	75.92	3	963.84	SHR/NHsd	F
3B9ACEC3	24-06-2020	11:23:09	0:02:00-0:04:00	Trial 12	Arena 2	119.12	1448.15	18.1066	53758.4	42.52	6	123.4	SHR/NHsd	F
3B9ACEC3	24-06-2020	11:23:09	0:04:00-0:06:00	Trial 12	Arena 2	118.4	1208.3	10.3159	30463	63.72	8	250.2	SHR/NHsd	F
3B9ACEC3	24-06-2020	11:23:09	0:14:00-0:16:00	Trial 12	Arena 2	120	468.579	25.669	77007	9.36	2	915.48	SHR/NHsd	F
3B9ACEC3	24-06-2020	11:23:09	0:12:00-0:14:00	Trial 12	Arena 2	120	454.61	8.95687	26870.6	35.6	14	720.8	SHR/NHsd	F
3B9ACEC3	24-06-2020	11:23:09	0:18:00-0:20:00	Trial 12	Arena 2	119.56	698.978	29.1523	87048.7	7.48	1	1099.56	SHR/NHsd	F
3B9ACEC9	09-06-2020	13:20:56	0:04:00-0:06:00	Trial 3	Arena 1	120	1206.3	17.6064	52748.8	51.5867	5	254.569	LEW/Chrna3	F
3B9ACEC9	09-06-2020	13:20:56	0:00:00-0:02:00	Trial 3	Arena 1	112.225	1171.79	36.088	100686	0	0	NA	LEW/Chrna3	F
3B9ACEC9	09-06-2020	13:20:56	0:10:00-0:12:00	Trial 3	Arena 1	120	1011.62	21.7935	65293.2	43.4049	4	658.211	LEW/Chrna3	F
3B9ACEC9	09-06-2020	13:20:56	0:12:00-0:14:00	Trial 3	Arena 1	115.554	1388.63	19.8885	57139.8	37.5397	7	720	LEW/Chrna3	F
3B9ACEC9	09-06-2020	13:20:56	0:06:00-0:08:00	Trial 3	Arena 1	120	1122.36	18.3588	55002.9	44.6177	7	373.643	LEW/Chrna3	F
3B9ACEC9	09-06-2020	13:20:56	0:08:00-0:10:00	Trial 3	Arena 1	120	1009.35	18.4488	55272.6	46.2598	9	492.837	LEW/Chrna3	F
3B9ACEC9	09-06-2020	13:20:56	0:16:00-0:18:00	Trial 3	Arena 1	120	571.116	5.77769	17315.7	73.9757	7	982.15	LEW/Chrna3	F
3B9ACEC9	09-06-2020	13:20:56	0:18:00-0:20:00	Trial 3	Arena 1	120	744.115	16.5046	49447.8	58.0351	3	1097.54	LEW/Chrna3	F
3B9ACEC9	09-06-2020	13:20:56	0:02:00-0:04:00	Trial 3	Arena 1	117.441	1437.59	21.6351	63390.9	34.805	11	127.645	LEW/Chrna3	F
3B9ACEC9	09-06-2020	13:20:56	0:14:00-0:16:00	Trial 3	Arena 1	120	969.937	21.2493	63662.9	15.46	5	846.094	LEW/Chrna3	F
3B9ACECA	24-06-2020	11:23:09	0:14:00-0:16:00	Trial 12	Arena 1	120	571.031	7.81496	23444.9	50.84	4	840	SHR/NHsd	M
3B9ACECA	24-06-2020	11:23:09	0:12:00-0:14:00	Trial 12	Arena 1	119.88	428.732	23.8231	71397.8	32.52	6	798.16	SHR/NHsd	M
3B9ACECA	24-06-2020	11:23:09	0:02:00-0:04:00	Trial 12	Arena 1	119.84	1317.92	17.522	52373.2	45.92	9	120	SHR/NHsd	M
3B9ACECA	24-06-2020	11:23:09	0:18:00-0:20:00	Trial 12	Arena 1	120	515.424	17.1574	51472.1	37.04	7	1133.72	SHR/NHsd	M
3B9ACECA	24-06-2020	11:23:09	0:16:00-0:18:00	Trial 12	Arena 1	120	490.839	18.1034	54310.3	41	1	960	SHR/NHsd	M
3B9ACECA	24-06-2020	11:23:09	0:04:00-0:06:00	Trial 12	Arena 1	119.72	1114.98	17.0803	50967.7	40.4	9	241.68	SHR/NHsd	M
3B9ACECA	24-06-2020	11:23:09	0:10:00-0:12:00	Trial 12	Arena 1	116.84	644.634	29.9005	86621.8	0	0	NA	SHR/NHsd	M
3B9ACECA	24-06-2020	11:23:09	0:00:00-0:02:00	Trial 12	Arena 1	119.44	1401.88	18.5562	55353.2	38.64	7	7.08	SHR/NHsd	M
3B9ACECA	24-06-2020	11:23:09	0:06:00-0:08:00	Trial 12	Arena 1	117.64	1134.78	25.0951	73654.1	22.76	7	364.52	SHR/NHsd	M
[truncated: 2,201 more rows]
