# Supplementary material for: Inbred rat heredity and sex affect oral oxycodone self-administration and augmented intake in long sessions: correlations with anxiety and novelty-seeking
Source: PLoS One. 2025 Mar 10;20(3):e0314777. doi: 10.1371/journal.pone.0314777 (PMC11892884; doi:10.1371/journal.pone.0314777)
Supplement: Data SI 5 — (CSV) [file pone.0314777.s005.csv]

rfid	date	time	bin	trial	arena	arenaDurat	totalDistance	dist2CtrMean	dist2CtrTotal	cntrDurat	cntrFreq	cntrLate	Strain	Sex
3B9ACA01	11-06-2019	11:01:43	0:02:00-0:04:00	Trial 4	Arena 2	120	791.695	38.7578	23254.7	0.8	1	150.4	LEW/SsNHsd	F
3B9ACA01	11-06-2019	11:01:43	0:04:00-0:06:00	Trial 4	Arena 2	120	757.683	40.6684	24197.7	0.6	1	337.4	LEW/SsNHsd	F
3B9ACA01	11-06-2019	11:01:43	0:06:00-0:08:00	Trial 4	Arena 2	120	278.865	41.0838	24650.3	0	0	NA	LEW/SsNHsd	F
3B9ACA01	11-06-2019	11:01:43	0:00:00-0:02:00	Trial 4	Arena 2	120	1001.21	36.3514	21701.8	0	0	NA	LEW/SsNHsd	F
3B9ACA01	11-06-2019	11:01:43	0:10:00-0:12:00	Trial 4	Arena 2	119.4	522.976	38.0684	22612.6	2	1	609.6	LEW/SsNHsd	F
3B9ACA01	11-06-2019	11:01:43	0:12:00-0:14:00	Trial 4	Arena 2	120	790.153	25.1744	15104.7	3.2	2	760.8	LEW/SsNHsd	F
3B9ACA01	11-06-2019	11:01:43	0:14:00-0:16:00	Trial 4	Arena 2	120	508.945	39.1212	23472.7	0	0	NA	LEW/SsNHsd	F
3B9ACA01	11-06-2019	11:01:43	0:08:00-0:10:00	Trial 4	Arena 2	120	921.349	28.5473	17042.8	3.6	1	558	LEW/SsNHsd	F
3B9ACA01	11-06-2019	11:01:43	0:18:00-0:20:00	Trial 4	Arena 2	120	663.85	25.7262	15435.7	1.4	1	1174	LEW/SsNHsd	F
3B9ACA01	11-06-2019	11:01:43	0:16:00-0:18:00	Trial 4	Arena 2	120	110.433	37.0582	22234.9	0	0	NA	LEW/SsNHsd	F
3B9ACA02	10-06-2019	16:07:24	0:02:00-0:04:00	Trial 2	Arena 2	120	1181.61	36.2435	21746.1	0.4	1	171.2	SS/JrHsdMcwiCrl	F
3B9ACA02	10-06-2019	16:07:24	0:04:00-0:06:00	Trial 2	Arena 2	120	817.048	37.3288	22322.6	0	0	NA	SS/JrHsdMcwiCrl	F
3B9ACA02	10-06-2019	16:07:24	0:00:00-0:02:00	Trial 2	Arena 2	119.4	1276.35	38.2001	22347	0.8	1	80	SS/JrHsdMcwiCrl	F
3B9ACA02	10-06-2019	16:07:24	0:08:00-0:10:00	Trial 2	Arena 2	120	396.947	34.8518	20911.1	0	0	NA	SS/JrHsdMcwiCrl	F
3B9ACA02	10-06-2019	16:07:24	0:10:00-0:12:00	Trial 2	Arena 2	120	558.578	34.2012	20520.7	0	0	NA	SS/JrHsdMcwiCrl	F
3B9ACA02	10-06-2019	16:07:24	0:12:00-0:14:00	Trial 2	Arena 2	120	573.671	31.9688	19149.3	0	0	NA	SS/JrHsdMcwiCrl	F
3B9ACA02	10-06-2019	16:07:24	0:06:00-0:08:00	Trial 2	Arena 2	120	947.967	25.409	15245.4	8.8	4	420.6	SS/JrHsdMcwiCrl	F
3B9ACA02	10-06-2019	16:07:24	0:16:00-0:18:00	Trial 2	Arena 2	120	537.519	35.2654	20947.6	0	0	NA	SS/JrHsdMcwiCrl	F
3B9ACA02	10-06-2019	16:07:24	0:18:00-0:20:00	Trial 2	Arena 2	120	73.0221	43.2226	25933.6	0	0	NA	SS/JrHsdMcwiCrl	F
3B9ACA02	10-06-2019	16:07:24	0:14:00-0:16:00	Trial 2	Arena 2	120	491.117	34.6196	20771.8	7.6	1	843.8	SS/JrHsdMcwiCrl	F
3B9ACA04	12-06-2019	16:52:44	0:10:00-0:12:00	Trial 8	Arena 2	118.08	737.522	36.6624	107751	0.56	1	604.88	LEW/Crl	F
3B9ACA04	12-06-2019	16:52:44	0:06:00-0:08:00	Trial 8	Arena 2	110.6	863.359	30.2019	82632.4	4.88	1	457.48	LEW/Crl	F
3B9ACA04	12-06-2019	16:52:44	0:08:00-0:10:00	Trial 8	Arena 2	119.8	747.135	31.7559	94950.1	0.28	1	531.44	LEW/Crl	F
3B9ACA04	12-06-2019	16:52:44	0:00:00-0:02:00	Trial 8	Arena 2	120	816.3	38.3455	115037	0	0	NA	LEW/Crl	F
3B9ACA04	12-06-2019	16:52:44	0:02:00-0:04:00	Trial 8	Arena 2	113.96	950.086	36.0693	102076	0	0	NA	LEW/Crl	F
3B9ACA04	12-06-2019	16:52:44	0:04:00-0:06:00	Trial 8	Arena 2	110.04	922.027	33.9854	92882.2	0	0	NA	LEW/Crl	F
3B9ACA04	12-06-2019	16:52:44	0:16:00-0:18:00	Trial 8	Arena 2	111.8	884.827	29.498	81709.5	2	1	991.92	LEW/Crl	F
3B9ACA04	12-06-2019	16:52:44	0:18:00-0:20:00	Trial 8	Arena 2	120	369.136	31.3611	94083.4	0	0	NA	LEW/Crl	F
3B9ACA04	12-06-2019	16:52:44	0:12:00-0:14:00	Trial 8	Arena 2	118	472.808	39.0096	114844	0	0	NA	LEW/Crl	F
3B9ACA04	12-06-2019	16:52:44	0:14:00-0:16:00	Trial 8	Arena 2	119	604.037	21.2025	62822.9	5.68	3	905.64	LEW/Crl	F
3B9ACA07	12-06-2019	17:17:49	0:12:00-0:14:00	Trial 9	Arena 1	120	689.773	29.9132	89739.6	8.92	2	765.2	LEW/Crl	M
3B9ACA07	12-06-2019	17:17:49	0:14:00-0:16:00	Trial 9	Arena 1	120	521.998	40.5645	121693	0	0	NA	LEW/Crl	M
3B9ACA07	12-06-2019	17:17:49	0:16:00-0:18:00	Trial 9	Arena 1	120	556.977	18.5047	55514	35.56	3	965.48	LEW/Crl	M
3B9ACA07	12-06-2019	17:17:49	0:18:00-0:20:00	Trial 9	Arena 1	120	127.382	48.7462	146239	0	0	NA	LEW/Crl	M
3B9ACA07	12-06-2019	17:17:49	0:04:00-0:06:00	Trial 9	Arena 1	120	1008.7	33.8363	101509	5.24	2	244.68	LEW/Crl	M
3B9ACA07	12-06-2019	17:17:49	0:06:00-0:08:00	Trial 9	Arena 1	120	947.535	24.2722	72816.6	14.16	3	392.16	LEW/Crl	M
3B9ACA07	12-06-2019	17:17:49	0:00:00-0:02:00	Trial 9	Arena 1	120	1392.71	38.8259	116478	0	0	NA	LEW/Crl	M
3B9ACA07	12-06-2019	17:17:49	0:02:00-0:04:00	Trial 9	Arena 1	120	1216.66	32.8791	98637.2	2.76	2	155.84	LEW/Crl	M
3B9ACA07	12-06-2019	17:17:49	0:08:00-0:10:00	Trial 9	Arena 1	120	837.979	33.5419	100626	0.84	1	557.88	LEW/Crl	M
3B9ACA07	12-06-2019	17:17:49	0:10:00-0:12:00	Trial 9	Arena 1	120	498.019	35.0674	105202	0	0	NA	LEW/Crl	M
3B9ACA0C	10-06-2019	16:32:49	0:00:00-0:02:00	Trial 3	Arena 1	119.4	892.562	33.89	19791.8	2	1	13.8	SS/JrHsdMcwiCrl	M
3B9ACA0C	10-06-2019	16:32:49	0:02:00-0:04:00	Trial 3	Arena 1	119.4	966.816	32.0941	18903.4	1.6	2	143.4	SS/JrHsdMcwiCrl	M
3B9ACA0C	10-06-2019	16:32:49	0:06:00-0:08:00	Trial 3	Arena 1	119.2	723.7	28.2786	16769.2	9.2	3	367	SS/JrHsdMcwiCrl	M
3B9ACA0C	10-06-2019	16:32:49	0:08:00-0:10:00	Trial 3	Arena 1	116.8	562.498	26.9463	15413.3	20.8	1	574.6	SS/JrHsdMcwiCrl	M
3B9ACA0C	10-06-2019	16:32:49	0:10:00-0:12:00	Trial 3	Arena 1	119.8	367.778	38.0506	22449.8	0	0	NA	SS/JrHsdMcwiCrl	M
3B9ACA0C	10-06-2019	16:32:49	0:04:00-0:06:00	Trial 3	Arena 1	120	668.058	35.5221	21277.7	1.4	1	243.2	SS/JrHsdMcwiCrl	M
3B9ACA0C	10-06-2019	16:32:49	0:14:00-0:16:00	Trial 3	Arena 1	118.4	448.258	30.6012	17503.9	7.8	2	842.2	SS/JrHsdMcwiCrl	M
3B9ACA0C	10-06-2019	16:32:49	0:16:00-0:18:00	Trial 3	Arena 1	120	400.176	35.1855	21111.3	0	0	NA	SS/JrHsdMcwiCrl	M
3B9ACA0C	10-06-2019	16:32:49	0:18:00-0:20:00	Trial 3	Arena 1	118.8	419.637	19.3836	11358.8	9.6	3	1122.2	SS/JrHsdMcwiCrl	M
3B9ACA0C	10-06-2019	16:32:49	0:12:00-0:14:00	Trial 3	Arena 1	116.2	593.328	38.1004	21298.1	3.4	1	768	SS/JrHsdMcwiCrl	M
3B9ACA0D	11-06-2019	11:29:28	0:04:00-0:06:00	Trial 5	Arena 2	120	1356.46	38.5147	23070.3	0.4	1	346.2	LEW/SsNHsd	F
3B9ACA0D	11-06-2019	11:29:28	0:06:00-0:08:00	Trial 5	Arena 2	120	248.293	41.4419	24865.1	0	0	NA	LEW/SsNHsd	F
3B9ACA0D	11-06-2019	11:29:28	0:08:00-0:10:00	Trial 5	Arena 2	119	905.145	32.7814	19308.2	1.6	2	489.4	LEW/SsNHsd	F
3B9ACA0D	11-06-2019	11:29:28	0:00:00-0:02:00	Trial 5	Arena 2	120	844.038	40.9459	24444.7	0	0	NA	LEW/SsNHsd	F
3B9ACA0D	11-06-2019	11:29:28	0:02:00-0:04:00	Trial 5	Arena 2	120	703.991	45.474	27284.4	0	0	NA	LEW/SsNHsd	F
3B9ACA0D	11-06-2019	11:29:28	0:12:00-0:14:00	Trial 5	Arena 2	120	743.951	33.8855	20331.3	2	1	837.4	LEW/SsNHsd	F
3B9ACA0D	11-06-2019	11:29:28	0:14:00-0:16:00	Trial 5	Arena 2	120	210.148	39.0815	23448.9	0	0	NA	LEW/SsNHsd	F
3B9ACA0D	11-06-2019	11:29:28	0:16:00-0:18:00	Trial 5	Arena 2	120	47.2209	44.9537	26972.2	0	0	NA	LEW/SsNHsd	F
3B9ACA0D	11-06-2019	11:29:28	0:10:00-0:12:00	Trial 5	Arena 2	118.8	668.934	37.9395	22346.4	0	0	NA	LEW/SsNHsd	F
3B9ACA0D	11-06-2019	11:29:28	0:18:00-0:20:00	Trial 5	Arena 2	120	39.8047	44.8032	26881.9	0	0	NA	LEW/SsNHsd	F
3B9ACA14	10-06-2019	16:07:24	0:10:00-0:12:00	Trial 2	Arena 1	120	349.144	42.1612	25296.7	0	0	NA	SS/JrHsdMcwiCrl	M
3B9ACA14	10-06-2019	16:07:24	0:12:00-0:14:00	Trial 2	Arena 1	114.8	588.842	23.5977	13450.7	10	3	751.4	SS/JrHsdMcwiCrl	M
3B9ACA14	10-06-2019	16:07:24	0:14:00-0:16:00	Trial 2	Arena 1	120	475.033	20.7023	12421.4	22	4	850	SS/JrHsdMcwiCrl	M
3B9ACA14	10-06-2019	16:07:24	0:00:00-0:02:00	Trial 2	Arena 1	120	1312.92	32.3228	19167.4	0	0	NA	SS/JrHsdMcwiCrl	M
3B9ACA14	10-06-2019	16:07:24	0:02:00-0:04:00	Trial 2	Arena 1	120	726.299	34.6548	20792.9	0	0	NA	SS/JrHsdMcwiCrl	M
3B9ACA14	10-06-2019	16:07:24	0:04:00-0:06:00	Trial 2	Arena 1	120	431.013	43.301	25850.7	0	0	NA	SS/JrHsdMcwiCrl	M
3B9ACA14	10-06-2019	16:07:24	0:06:00-0:08:00	Trial 2	Arena 1	120	615.786	33.569	20074.3	2	1	394.8	SS/JrHsdMcwiCrl	M
3B9ACA14	10-06-2019	16:07:24	0:08:00-0:10:00	Trial 2	Arena 1	113.4	430.736	37.3187	20786.5	0.6	1	485.6	SS/JrHsdMcwiCrl	M
3B9ACA14	10-06-2019	16:07:24	0:16:00-0:18:00	Trial 2	Arena 1	120	199.499	20.3673	12200	0	0	NA	SS/JrHsdMcwiCrl	M
3B9ACA14	10-06-2019	16:07:24	0:18:00-0:20:00	Trial 2	Arena 1	117	254	37.308	21265.6	0	0	NA	SS/JrHsdMcwiCrl	M
3B9ACA15	12-06-2019	16:52:44	0:00:00-0:02:00	Trial 8	Arena 1	120	1268.37	40.3266	120980	0	0	NA	LEW/Crl	M
3B9ACA15	12-06-2019	16:52:44	0:02:00-0:04:00	Trial 8	Arena 1	120	1171.78	34.8403	104521	0	0	NA	LEW/Crl	M
3B9ACA15	12-06-2019	16:52:44	0:16:00-0:18:00	Trial 8	Arena 1	120	562.398	23.7888	71366.4	14.08	5	999.4	LEW/Crl	M
3B9ACA15	12-06-2019	16:52:44	0:18:00-0:20:00	Trial 8	Arena 1	120	634.016	41.1547	123464	0	0	NA	LEW/Crl	M
3B9ACA15	12-06-2019	16:52:44	0:08:00-0:10:00	Trial 8	Arena 1	120	764.359	26.9141	80742.3	0.12	1	516.96	LEW/Crl	M
3B9ACA15	12-06-2019	16:52:44	0:10:00-0:12:00	Trial 8	Arena 1	120	1004.08	28.439	85317.1	13.32	3	655.48	LEW/Crl	M
3B9ACA15	12-06-2019	16:52:44	0:04:00-0:06:00	Trial 8	Arena 1	120	848.843	39.8848	119654	0	0	NA	LEW/Crl	M
3B9ACA15	12-06-2019	16:52:44	0:06:00-0:08:00	Trial 8	Arena 1	120	809.677	38.5019	115506	0	0	NA	LEW/Crl	M
3B9ACA15	12-06-2019	16:52:44	0:12:00-0:14:00	Trial 8	Arena 1	120	655.717	35.0819	105246	2.16	1	727.64	LEW/Crl	M
3B9ACA15	12-06-2019	16:52:44	0:14:00-0:16:00	Trial 8	Arena 1	120	401.278	37.1169	111351	0	0	NA	LEW/Crl	M
3B9ACA19	11-06-2019	11:01:43	0:00:00-0:02:00	Trial 4	Arena 1	120	989.807	40.7134	24224.5	0	0	NA	LEW/SsNHsd	M
3B9ACA19	11-06-2019	11:01:43	0:02:00-0:04:00	Trial 4	Arena 1	120	846.119	39.4217	23574.2	0	0	NA	LEW/SsNHsd	M
3B9ACA19	11-06-2019	11:01:43	0:06:00-0:08:00	Trial 4	Arena 1	120	502.688	43.7457	26116.2	0	0	NA	LEW/SsNHsd	M
3B9ACA19	11-06-2019	11:01:43	0:08:00-0:10:00	Trial 4	Arena 1	120	384.29	40.8526	24511.5	1.2	1	566.6	LEW/SsNHsd	M
3B9ACA19	11-06-2019	11:01:43	0:10:00-0:12:00	Trial 4	Arena 1	119.4	563.926	36.054	21416.1	0	0	NA	LEW/SsNHsd	M
3B9ACA19	11-06-2019	11:01:43	0:04:00-0:06:00	Trial 4	Arena 1	120	515.343	42.7502	25650.1	0	0	NA	LEW/SsNHsd	M
3B9ACA19	11-06-2019	11:01:43	0:14:00-0:16:00	Trial 4	Arena 1	120	332.277	37.7351	22641	0	0	NA	LEW/SsNHsd	M
3B9ACA19	11-06-2019	11:01:43	0:16:00-0:18:00	Trial 4	Arena 1	120	196.252	41.5912	24954.7	0	0	NA	LEW/SsNHsd	M
3B9ACA19	11-06-2019	11:01:43	0:18:00-0:20:00	Trial 4	Arena 1	120	46.0568	51.3342	30441.2	0	0	NA	LEW/SsNHsd	M
3B9ACA19	11-06-2019	11:01:43	0:12:00-0:14:00	Trial 4	Arena 1	120	378.334	43.162	25897.2	0.6	1	724.8	LEW/SsNHsd	M
3B9ACA1C	22-06-2019	11:38:21	0:12:00-0:14:00	Trial 4	Arena 1	120	931.888	34.5765	20642.2	3.8	2	778.6	LEW/SsNHsd	M
3B9ACA1C	22-06-2019	11:38:21	0:14:00-0:16:00	Trial 4	Arena 1	120	185.712	43.4181	26050.8	4.2	1	844.6	LEW/SsNHsd	M
3B9ACA1C	22-06-2019	11:38:21	0:16:00-0:18:00	Trial 4	Arena 1	119.4	692.823	41.5935	24581.8	0	0	NA	LEW/SsNHsd	M
3B9ACA1C	22-06-2019	11:38:21	0:00:00-0:02:00	Trial 4	Arena 1	119.6	80.8431	46.7673	27826.5	0	0	NA	LEW/SsNHsd	M
3B9ACA1C	22-06-2019	11:38:21	0:02:00-0:04:00	Trial 4	Arena 1	120	52.0284	48.1081	28864.8	0	0	NA	LEW/SsNHsd	M
3B9ACA1C	22-06-2019	11:38:21	0:04:00-0:06:00	Trial 4	Arena 1	120	640.764	34.0316	20419	7.8	1	333.6	LEW/SsNHsd	M
3B9ACA1C	22-06-2019	11:38:21	0:06:00-0:08:00	Trial 4	Arena 1	120	950.494	34.3873	20563.6	2.4	3	410	LEW/SsNHsd	M
3B9ACA1C	22-06-2019	11:38:21	0:08:00-0:10:00	Trial 4	Arena 1	120	40.5335	48.0393	28823.6	0	0	NA	LEW/SsNHsd	M
3B9ACA1C	22-06-2019	11:38:21	0:10:00-0:12:00	Trial 4	Arena 1	120	457.097	36.4511	21870.7	1.8	2	661.4	LEW/SsNHsd	M
3B9ACA1C	22-06-2019	11:38:21	0:18:00-0:20:00	Trial 4	Arena 1	119.4	448.577	43.2069	25664.9	0	0	NA	LEW/SsNHsd	M
3B9ACA1D	24-06-2019	13:41:17	0:00:00-0:02:00	Trial 14	Arena 2	119	1174.31	36.2427	21093.3	0	0	NA	F344/NHsd	F
3B9ACA1D	24-06-2019	13:41:17	0:02:00-0:04:00	Trial 14	Arena 2	119.2	1210.44	37.3975	21952.3	0	0	NA	F344/NHsd	F
3B9ACA1D	24-06-2019	13:41:17	0:04:00-0:06:00	Trial 14	Arena 2	119.6	737.531	38.9022	22874.5	0	0	NA	F344/NHsd	F
3B9ACA1D	24-06-2019	13:41:17	0:18:00-0:20:00	Trial 14	Arena 2	120	303.097	38.1911	22914.7	0	0	NA	F344/NHsd	F
3B9ACA1D	24-06-2019	13:41:17	0:08:00-0:10:00	Trial 14	Arena 2	119.2	551.583	42.2967	24574.4	0	0	NA	F344/NHsd	F
3B9ACA1D	24-06-2019	13:41:17	0:10:00-0:12:00	Trial 14	Arena 2	119.8	510.113	37.8796	22576.2	0	0	NA	F344/NHsd	F
3B9ACA1D	24-06-2019	13:41:17	0:12:00-0:14:00	Trial 14	Arena 2	118.6	315.631	43.2937	25543.3	0	0	NA	F344/NHsd	F
3B9ACA1D	24-06-2019	13:41:17	0:06:00-0:08:00	Trial 14	Arena 2	119.8	700.829	42.311	25048.1	0	0	NA	F344/NHsd	F
3B9ACA1D	24-06-2019	13:41:17	0:16:00-0:18:00	Trial 14	Arena 2	120	158.783	44.9502	26970.1	0	0	NA	F344/NHsd	F
3B9ACA1D	24-06-2019	13:41:17	0:14:00-0:16:00	Trial 14	Arena 2	119.2	741.364	38.7512	22863.2	0	0	NA	F344/NHsd	F
3B9ACA1E	11-06-2019	11:29:28	0:04:00-0:06:00	Trial 5	Arena 1	119.2	787.124	40.2425	23662.6	0	0	NA	LEW/SsNHsd	M
3B9ACA1E	11-06-2019	11:29:28	0:06:00-0:08:00	Trial 5	Arena 1	119.8	513.894	37.0471	21709.6	0	0	NA	LEW/SsNHsd	M
3B9ACA1E	11-06-2019	11:29:28	0:08:00-0:10:00	Trial 5	Arena 1	120	392.04	40.554	24251.3	0	0	NA	LEW/SsNHsd	M
3B9ACA1E	11-06-2019	11:29:28	0:00:00-0:02:00	Trial 5	Arena 1	120	1079.18	39.3357	23444.1	0	0	NA	LEW/SsNHsd	M
3B9ACA1E	11-06-2019	11:29:28	0:02:00-0:04:00	Trial 5	Arena 1	116.2	804.154	39.359	22237.9	0	0	NA	LEW/SsNHsd	M
3B9ACA1E	11-06-2019	11:29:28	0:12:00-0:14:00	Trial 5	Arena 1	120	718.993	31.9334	19032.3	7.6	2	760.6	LEW/SsNHsd	M
3B9ACA1E	11-06-2019	11:29:28	0:14:00-0:16:00	Trial 5	Arena 1	119.6	517.018	35.0853	20735.4	11	1	857.8	LEW/SsNHsd	M
3B9ACA1E	11-06-2019	11:29:28	0:16:00-0:18:00	Trial 5	Arena 1	118.6	299.862	42.553	25021.2	4	1	1052.8	LEW/SsNHsd	M
3B9ACA1E	11-06-2019	11:29:28	0:10:00-0:12:00	Trial 5	Arena 1	120	656.934	36.9913	22194.8	0	0	NA	LEW/SsNHsd	M
3B9ACA1E	11-06-2019	11:29:28	0:18:00-0:20:00	Trial 5	Arena 1	119.6	289.068	43.6679	25982.4	0	0	NA	LEW/SsNHsd	M
3B9ACA21	24-06-2019	13:41:17	0:02:00-0:04:00	Trial 14	Arena 1	118.4	1318.24	35.8006	21014.9	0.4	1	160.8	F344/NHsd	M
3B9ACA21	24-06-2019	13:41:17	0:04:00-0:06:00	Trial 14	Arena 1	118.6	1089.61	29.9617	17437.7	4.8	4	247	F344/NHsd	M
3B9ACA21	24-06-2019	13:41:17	0:00:00-0:02:00	Trial 14	Arena 1	119.4	1575.6	35.1407	20697.9	0.8	2	9.8	F344/NHsd	M
3B9ACA21	24-06-2019	13:41:17	0:08:00-0:10:00	Trial 14	Arena 1	120	940.641	31.7375	19042.5	0.4	1	579.2	F344/NHsd	M
3B9ACA21	24-06-2019	13:41:17	0:10:00-0:12:00	Trial 14	Arena 1	120	821.95	24.0387	14351.1	7.8	1	630	F344/NHsd	M
3B9ACA21	24-06-2019	13:41:17	0:12:00-0:14:00	Trial 14	Arena 1	118.4	923.524	31.44	18518.2	0.2	1	784	F344/NHsd	M
3B9ACA21	24-06-2019	13:41:17	0:06:00-0:08:00	Trial 14	Arena 1	116.8	1110.38	30.1107	17494.3	6	3	361.2	F344/NHsd	M
3B9ACA21	24-06-2019	13:41:17	0:16:00-0:18:00	Trial 14	Arena 1	118	898.908	29.4847	17219.1	7.2	3	969.2	F344/NHsd	M
3B9ACA21	24-06-2019	13:41:17	0:18:00-0:20:00	Trial 14	Arena 1	120	342.002	34.6499	20789.9	0	0	NA	F344/NHsd	M
3B9ACA21	24-06-2019	13:41:17	0:14:00-0:16:00	Trial 14	Arena 1	118.8	666.782	36.3016	21018.6	0.2	1	946.6	F344/NHsd	M
3B9ACA2A	10-06-2019	16:32:49	0:10:00-0:12:00	Trial 3	Arena 2	120	490.066	35.1554	21093.3	0	0	NA	SS/JrHsdMcwiCrl	F
3B9ACA2A	10-06-2019	16:32:49	0:12:00-0:14:00	Trial 3	Arena 2	118.8	320.498	38.1137	22334.6	1.6	1	831.8	SS/JrHsdMcwiCrl	F
3B9ACA2A	10-06-2019	16:32:49	0:14:00-0:16:00	Trial 3	Arena 2	120	482.435	26.7644	16058.6	4.4	3	844.4	SS/JrHsdMcwiCrl	F
3B9ACA2A	10-06-2019	16:32:49	0:00:00-0:02:00	Trial 3	Arena 2	120	834.133	30.6287	18316	0	0	NA	SS/JrHsdMcwiCrl	F
3B9ACA2A	10-06-2019	16:32:49	0:02:00-0:04:00	Trial 3	Arena 2	119.2	1035.78	34.8272	20617.7	2.4	1	176.4	SS/JrHsdMcwiCrl	F
3B9ACA2A	10-06-2019	16:32:49	0:04:00-0:06:00	Trial 3	Arena 2	120	1026.01	35.5008	21123	0	0	NA	SS/JrHsdMcwiCrl	F
3B9ACA2A	10-06-2019	16:32:49	0:06:00-0:08:00	Trial 3	Arena 2	120	728.041	30.5647	18338.8	3.2	3	381.2	SS/JrHsdMcwiCrl	F
3B9ACA2A	10-06-2019	16:32:49	0:08:00-0:10:00	Trial 3	Arena 2	120	581.788	27.6602	16568.5	7	2	591	SS/JrHsdMcwiCrl	F
3B9ACA2A	10-06-2019	16:32:49	0:16:00-0:18:00	Trial 3	Arena 2	120	390.774	17.9715	10782.9	28.2	11	972.2	SS/JrHsdMcwiCrl	F
3B9ACA2A	10-06-2019	16:32:49	0:18:00-0:20:00	Trial 3	Arena 2	120	173.597	27.4295	16457.7	5	1	1108.2	SS/JrHsdMcwiCrl	F
3B9ACA2B	11-06-2019	11:55:32	0:00:00-0:02:00	Trial 6	Arena 1	119.2	868.477	40.1321	23557.5	0	0	NA	LEW/SsNHsd	M
3B9ACA2B	11-06-2019	11:55:32	0:02:00-0:04:00	Trial 6	Arena 1	119.2	712.519	39.2911	23063.9	0	0	NA	LEW/SsNHsd	M
3B9ACA2B	11-06-2019	11:55:32	0:16:00-0:18:00	Trial 6	Arena 1	118	511.315	35.5131	20349	2	2	978.2	LEW/SsNHsd	M
3B9ACA2B	11-06-2019	11:55:32	0:18:00-0:20:00	Trial 6	Arena 1	120	327.564	33.2271	19936.2	0	0	NA	LEW/SsNHsd	M
3B9ACA2B	11-06-2019	11:55:32	0:08:00-0:10:00	Trial 6	Arena 1	120	640.996	27.7713	16662.8	9.6	3	501.6	LEW/SsNHsd	M
3B9ACA2B	11-06-2019	11:55:32	0:10:00-0:12:00	Trial 6	Arena 1	120	588.166	32.5884	19455.3	0.6	1	637.8	LEW/SsNHsd	M
3B9ACA2B	11-06-2019	11:55:32	0:04:00-0:06:00	Trial 6	Arena 1	119.4	858.735	37.0791	21987.9	1.2	2	266.8	LEW/SsNHsd	M
3B9ACA2B	11-06-2019	11:55:32	0:06:00-0:08:00	Trial 6	Arena 1	120	636.117	38.4736	22968.7	0	0	NA	LEW/SsNHsd	M
3B9ACA2B	11-06-2019	11:55:32	0:12:00-0:14:00	Trial 6	Arena 1	120	340.352	38.125	22798.7	0	0	NA	LEW/SsNHsd	M
3B9ACA2B	11-06-2019	11:55:32	0:14:00-0:16:00	Trial 6	Arena 1	120	534.723	33.1482	19789.5	1.6	1	913.4	LEW/SsNHsd	M
3B9ACA2C	11-06-2019	11:55:32	0:00:00-0:02:00	Trial 6	Arena 2	119.8	1320.61	33.5657	19837.3	0.8	1	92.8	LEW/SsNHsd	F
3B9ACA2C	11-06-2019	11:55:32	0:02:00-0:04:00	Trial 6	Arena 2	120	1041.95	32.9698	19781.9	3.4	3	138	LEW/SsNHsd	F
3B9ACA2C	11-06-2019	11:55:32	0:06:00-0:08:00	Trial 6	Arena 2	120	884.463	28.2312	16938.7	9	4	360	LEW/SsNHsd	F
3B9ACA2C	11-06-2019	11:55:32	0:08:00-0:10:00	Trial 6	Arena 2	120	569.61	35.742	21445.2	1.4	1	526	LEW/SsNHsd	F
3B9ACA2C	11-06-2019	11:55:32	0:10:00-0:12:00	Trial 6	Arena 2	120	107.522	43.2126	25927.6	0	0	NA	LEW/SsNHsd	F
3B9ACA2C	11-06-2019	11:55:32	0:04:00-0:06:00	Trial 6	Arena 2	120	842.982	28.8293	17297.6	3	3	287.8	LEW/SsNHsd	F
3B9ACA2C	11-06-2019	11:55:32	0:14:00-0:16:00	Trial 6	Arena 2	120	11.0703	45.0555	27033.3	0	0	NA	LEW/SsNHsd	F
3B9ACA2C	11-06-2019	11:55:32	0:16:00-0:18:00	Trial 6	Arena 2	120	4.08288	44.9527	26971.6	0	0	NA	LEW/SsNHsd	F
3B9ACA2C	11-06-2019	11:55:32	0:18:00-0:20:00	Trial 6	Arena 2	120	5.25171	44.9275	26956.5	0	0	NA	LEW/SsNHsd	F
3B9ACA2C	11-06-2019	11:55:32	0:12:00-0:14:00	Trial 6	Arena 2	120	35.1425	45.1607	27096.4	0	0	NA	LEW/SsNHsd	F
3B9ACA40	10-06-2019	15:41:22	0:04:00-0:06:00	Trial 1	Arena 2	120	845.353	35.4545	21272.7	1.4	2	253	SS/JrHsdMcwiCrl	F
3B9ACA40	10-06-2019	15:41:22	0:06:00-0:08:00	Trial 1	Arena 2	120	636.021	34.7296	20803	0	0	NA	SS/JrHsdMcwiCrl	F
3B9ACA40	10-06-2019	15:41:22	0:08:00-0:10:00	Trial 1	Arena 2	120	567.867	33.002	19801.2	0	0	NA	SS/JrHsdMcwiCrl	F
3B9ACA40	10-06-2019	15:41:22	0:00:00-0:02:00	Trial 1	Arena 2	120	1050.31	38.9891	23159.5	0.8	1	72.8	SS/JrHsdMcwiCrl	F
3B9ACA40	10-06-2019	15:41:22	0:02:00-0:04:00	Trial 1	Arena 2	120	1332.79	33.2193	19831.9	0	0	NA	SS/JrHsdMcwiCrl	F
3B9ACA40	10-06-2019	15:41:22	0:12:00-0:14:00	Trial 1	Arena 2	120	517.31	39.1544	23492.6	0	0	NA	SS/JrHsdMcwiCrl	F
3B9ACA40	10-06-2019	15:41:22	0:14:00-0:16:00	Trial 1	Arena 2	120	449.795	29.5606	17736.4	0	0	NA	SS/JrHsdMcwiCrl	F
3B9ACA40	10-06-2019	15:41:22	0:16:00-0:18:00	Trial 1	Arena 2	120	870.732	19.543	11725.8	4.2	3	981.8	SS/JrHsdMcwiCrl	F
3B9ACA40	10-06-2019	15:41:22	0:10:00-0:12:00	Trial 1	Arena 2	120	616.319	35.0147	20903.8	1.2	1	680.2	SS/JrHsdMcwiCrl	F
3B9ACA40	10-06-2019	15:41:22	0:18:00-0:20:00	Trial 1	Arena 2	120	642.628	34.2053	20523.2	0.8	1	1102.6	SS/JrHsdMcwiCrl	F
3B9ACA42	10-06-2019	15:41:22	0:10:00-0:12:00	Trial 1	Arena 1	118.8	524.415	40.5214	23664.5	0	0	NA	SS/JrHsdMcwiCrl	M
3B9ACA42	10-06-2019	15:41:22	0:12:00-0:14:00	Trial 1	Arena 1	117.8	493.302	30.3431	17750.7	0	0	NA	SS/JrHsdMcwiCrl	M
3B9ACA42	10-06-2019	15:41:22	0:14:00-0:16:00	Trial 1	Arena 1	120	71.2509	49.2626	29557.6	0	0	NA	SS/JrHsdMcwiCrl	M
3B9ACA42	10-06-2019	15:41:22	0:00:00-0:02:00	Trial 1	Arena 1	120	785.674	40.9618	24372.3	0	0	NA	SS/JrHsdMcwiCrl	M
3B9ACA42	10-06-2019	15:41:22	0:02:00-0:04:00	Trial 1	Arena 1	119.6	824.355	30.4897	17897.5	12.6	3	196.8	SS/JrHsdMcwiCrl	M
3B9ACA42	10-06-2019	15:41:22	0:04:00-0:06:00	Trial 1	Arena 1	119.2	322.855	44.5434	25924.3	0	0	NA	SS/JrHsdMcwiCrl	M
3B9ACA42	10-06-2019	15:41:22	0:06:00-0:08:00	Trial 1	Arena 1	120	53.0293	49.8124	29887.4	0	0	NA	SS/JrHsdMcwiCrl	M
3B9ACA42	10-06-2019	15:41:22	0:08:00-0:10:00	Trial 1	Arena 1	119.8	569.314	39.9803	23628.3	2	1	549.6	SS/JrHsdMcwiCrl	M
3B9ACA42	10-06-2019	15:41:22	0:16:00-0:18:00	Trial 1	Arena 1	120	259.334	46.017	27472.2	0	0	NA	SS/JrHsdMcwiCrl	M
3B9ACA42	10-06-2019	15:41:22	0:18:00-0:20:00	Trial 1	Arena 1	120	467.868	29.2461	17459.9	5.4	1	1167	SS/JrHsdMcwiCrl	M
3B9ACA46	24-06-2019	13:15:39	0:10:00-0:12:00	Trial 13	Arena 1	120	481.142	39.6291	23777.5	0	0	NA	F344/NHsd	M
3B9ACA46	24-06-2019	13:15:39	0:06:00-0:08:00	Trial 13	Arena 1	120	991.878	37.2076	22324.6	0	0	NA	F344/NHsd	M
3B9ACA46	24-06-2019	13:15:39	0:08:00-0:10:00	Trial 13	Arena 1	120	231.061	42.2883	25373	0	0	NA	F344/NHsd	M
3B9ACA46	24-06-2019	13:15:39	0:00:00-0:02:00	Trial 13	Arena 1	120	852.14	39.1396	23053.2	1.4	1	12.2	F344/NHsd	M
3B9ACA46	24-06-2019	13:15:39	0:02:00-0:04:00	Trial 13	Arena 1	119.4	1081.96	36.775	21844.3	1.4	1	161.6	F344/NHsd	M
3B9ACA46	24-06-2019	13:15:39	0:04:00-0:06:00	Trial 13	Arena 1	120	902.268	35.9084	21545	2	1	280.8	F344/NHsd	M
3B9ACA46	24-06-2019	13:15:39	0:14:00-0:16:00	Trial 13	Arena 1	120	33.5549	44.5954	26757.3	0	0	NA	F344/NHsd	M
3B9ACA46	24-06-2019	13:15:39	0:16:00-0:18:00	Trial 13	Arena 1	120	58.0448	44.855	26913	0	0	NA	F344/NHsd	M
3B9ACA46	24-06-2019	13:15:39	0:18:00-0:20:00	Trial 13	Arena 1	120	178.801	39.8726	23923.5	0	0	NA	F344/NHsd	M
3B9ACA46	24-06-2019	13:15:39	0:12:00-0:14:00	Trial 13	Arena 1	119.8	696.641	35.9847	21446.9	0	0	NA	F344/NHsd	M
3B9ACA49	12-06-2019	17:17:49	0:16:00-0:18:00	Trial 9	Arena 2	119.8	516.688	35.8646	107199	0	0	NA	LEW/Crl	F
3B9ACA49	12-06-2019	17:17:49	0:00:00-0:02:00	Trial 9	Arena 2	116.96	1103.19	38.2861	111412	0	0	NA	LEW/Crl	F
3B9ACA49	12-06-2019	17:17:49	0:02:00-0:04:00	Trial 9	Arena 2	110.84	941.739	38.8649	106839	0	0	NA	LEW/Crl	F
3B9ACA49	12-06-2019	17:17:49	0:18:00-0:20:00	Trial 9	Arena 2	120	243.224	37.8576	113573	0	0	NA	LEW/Crl	F
3B9ACA49	12-06-2019	17:17:49	0:06:00-0:08:00	Trial 9	Arena 2	115.84	571.381	34.5763	99441.4	0	0	NA	LEW/Crl	F
3B9ACA49	12-06-2019	17:17:49	0:08:00-0:10:00	Trial 9	Arena 2	120	824.089	33.2252	99675.5	0.4	1	484.12	LEW/Crl	F
3B9ACA49	12-06-2019	17:17:49	0:10:00-0:12:00	Trial 9	Arena 2	119.96	682.053	34.9308	104653	0.88	1	643.96	LEW/Crl	F
3B9ACA49	12-06-2019	17:17:49	0:04:00-0:06:00	Trial 9	Arena 2	118.44	738.802	37.0913	109382	0	0	NA	LEW/Crl	F
3B9ACA49	12-06-2019	17:17:49	0:14:00-0:16:00	Trial 9	Arena 2	120	398.642	37.4515	112354	0	0	NA	LEW/Crl	F
3B9ACA49	12-06-2019	17:17:49	0:12:00-0:14:00	Trial 9	Arena 2	120	440.426	38.0708	114212	0	0	NA	LEW/Crl	F
3B9ACA52	12-06-2019	16:27:55	0:02:00-0:04:00	Trial 7	Arena 2	120	696.214	35.3332	106000	0	0	NA	LEW/Crl	F
3B9ACA52	12-06-2019	16:27:55	0:04:00-0:06:00	Trial 7	Arena 2	115.96	860.158	40.4812	116262	0.64	1	358.52	LEW/Crl	F
3B9ACA52	12-06-2019	16:27:55	0:00:00-0:02:00	Trial 7	Arena 2	117.36	874.295	37.608	110116	0	0	NA	LEW/Crl	F
3B9ACA52	12-06-2019	16:27:55	0:08:00-0:10:00	Trial 7	Arena 2	120	799.464	27.7187	83156	0.76	1	542.6	LEW/Crl	F
3B9ACA52	12-06-2019	16:27:55	0:10:00-0:12:00	Trial 7	Arena 2	119.08	742.826	30.5509	90858.3	0	0	NA	LEW/Crl	F
3B9ACA52	12-06-2019	16:27:55	0:12:00-0:14:00	Trial 7	Arena 2	115.52	580.181	34.4498	98974.4	0	0	NA	LEW/Crl	F
3B9ACA52	12-06-2019	16:27:55	0:06:00-0:08:00	Trial 7	Arena 2	119.48	662.135	32.7365	97685.8	0	0	NA	LEW/Crl	F
3B9ACA52	12-06-2019	16:27:55	0:16:00-0:18:00	Trial 7	Arena 2	120	283.746	35.4918	106475	0	0	NA	LEW/Crl	F
3B9ACA52	12-06-2019	16:27:55	0:18:00-0:20:00	Trial 7	Arena 2	111.64	496.426	27.1102	75040.9	4.76	1	1110.24	LEW/Crl	F
3B9ACA52	12-06-2019	16:27:55	0:14:00-0:16:00	Trial 7	Arena 2	104.64	692.902	29.7461	77548.1	2.44	1	866.48	LEW/Crl	F
3B9ACA58	24-06-2019	13:15:39	0:12:00-0:14:00	Trial 13	Arena 2	120	923.162	32.4083	19412.6	12.2	3	743.6	F344/NHsd	F
3B9ACA58	24-06-2019	13:15:39	0:14:00-0:16:00	Trial 13	Arena 2	120	279.692	38.7308	23238.5	0	0	NA	F344/NHsd	F
3B9ACA58	24-06-2019	13:15:39	0:16:00-0:18:00	Trial 13	Arena 2	120	361.758	41.8323	25099.4	0	0	NA	F344/NHsd	F
3B9ACA58	24-06-2019	13:15:39	0:00:00-0:02:00	Trial 13	Arena 2	118.6	1448.92	33.5249	19444.4	2	1	42.2	F344/NHsd	F
3B9ACA58	24-06-2019	13:15:39	0:02:00-0:04:00	Trial 13	Arena 2	119.4	1261.6	32.8127	19326.7	2.8	3	151.2	F344/NHsd	F
3B9ACA58	24-06-2019	13:15:39	0:04:00-0:06:00	Trial 13	Arena 2	119.4	1405.66	31.4871	18577.4	3	1	327.8	F344/NHsd	F
3B9ACA58	24-06-2019	13:15:39	0:06:00-0:08:00	Trial 13	Arena 2	120	835.777	36.8215	21982.5	2.8	1	364.4	F344/NHsd	F
3B9ACA58	24-06-2019	13:15:39	0:08:00-0:10:00	Trial 13	Arena 2	119.8	578.21	40.1909	23953.8	0.6	1	553.6	F344/NHsd	F
3B9ACA58	24-06-2019	13:15:39	0:10:00-0:12:00	Trial 13	Arena 2	120	1061.73	34.0496	20429.8	3.8	3	603.4	F344/NHsd	F
3B9ACA58	24-06-2019	13:15:39	0:18:00-0:20:00	Trial 13	Arena 2	120	516.839	38.4349	23060.9	1	1	1123.6	F344/NHsd	F
3B9ACA61	22-06-2019	11:38:21	0:00:00-0:02:00	Trial 4	Arena 2	120	57.1656	47.328	28302.2	0	0	NA	LEW/SsNHsd	F
3B9ACA61	22-06-2019	11:38:21	0:02:00-0:04:00	Trial 4	Arena 2	120	150.539	42.3611	25416.6	0	0	NA	LEW/SsNHsd	F
3B9ACA61	22-06-2019	11:38:21	0:04:00-0:06:00	Trial 4	Arena 2	120	1262.46	29.1609	17467.4	5	2	304.4	LEW/SsNHsd	F
3B9ACA61	22-06-2019	11:38:21	0:18:00-0:20:00	Trial 4	Arena 2	120	27.422	47.6875	28612.5	0	0	NA	LEW/SsNHsd	F
3B9ACA61	22-06-2019	11:38:21	0:08:00-0:10:00	Trial 4	Arena 2	120	40.6554	47.5832	28549.9	0	0	NA	LEW/SsNHsd	F
3B9ACA61	22-06-2019	11:38:21	0:10:00-0:12:00	Trial 4	Arena 2	120	567.367	39.2389	23543.3	0	0	NA	LEW/SsNHsd	F
3B9ACA61	22-06-2019	11:38:21	0:12:00-0:14:00	Trial 4	Arena 2	119.6	456.341	40.4289	23853	0	0	NA	LEW/SsNHsd	F
3B9ACA61	22-06-2019	11:38:21	0:06:00-0:08:00	Trial 4	Arena 2	120	293.198	41.6066	24963.9	1.4	1	367	LEW/SsNHsd	F
3B9ACA61	22-06-2019	11:38:21	0:16:00-0:18:00	Trial 4	Arena 2	120	33.7494	47.9855	28791.3	0	0	NA	LEW/SsNHsd	F
3B9ACA61	22-06-2019	11:38:21	0:14:00-0:16:00	Trial 4	Arena 2	120	39.2889	47.3331	28399.9	0	0	NA	LEW/SsNHsd	F
3B9ACA63	12-06-2019	16:27:55	0:10:00-0:12:00	Trial 7	Arena 1	120	1108.93	23.5061	70518.3	5.88	4	650.6	LEW/Crl	M
3B9ACA63	12-06-2019	16:27:55	0:06:00-0:08:00	Trial 7	Arena 1	120	1066.74	30.3182	90954.7	11	3	387.32	LEW/Crl	M
3B9ACA63	12-06-2019	16:27:55	0:08:00-0:10:00	Trial 7	Arena 1	120	1265.93	32.8258	98477.3	0	0	NA	LEW/Crl	M
3B9ACA63	12-06-2019	16:27:55	0:00:00-0:02:00	Trial 7	Arena 1	120	948.582	38.6519	115956	1.44	2	4.96	LEW/Crl	M
3B9ACA63	12-06-2019	16:27:55	0:02:00-0:04:00	Trial 7	Arena 1	120	1373.3	37.0722	111217	0	0	NA	LEW/Crl	M
3B9ACA63	12-06-2019	16:27:55	0:04:00-0:06:00	Trial 7	Arena 1	120	1336.4	28.5475	85642.4	12.88	3	243.84	LEW/Crl	M
3B9ACA63	12-06-2019	16:27:55	0:14:00-0:16:00	Trial 7	Arena 1	120	504.099	33.9819	101946	10.48	1	843.92	LEW/Crl	M
3B9ACA63	12-06-2019	16:27:55	0:16:00-0:18:00	Trial 7	Arena 1	120	401.481	36.8194	110458	0	0	NA	LEW/Crl	M
3B9ACA63	12-06-2019	16:27:55	0:18:00-0:20:00	Trial 7	Arena 1	120	909.559	35.4181	106254	0.4	1	1199.6	LEW/Crl	M
3B9ACA63	12-06-2019	16:27:55	0:12:00-0:14:00	Trial 7	Arena 1	120	1034.99	32.2831	96849.3	3.96	9	774.04	LEW/Crl	M
3B9ACA66	19-07-2019	10:24:12	0:02:00-0:04:00	Trial 26	Arena 1	120	577.143	36.0343	21620.6	0	0	NA	WMI/Ere	M
3B9ACA66	19-07-2019	10:24:12	0:04:00-0:06:00	Trial 26	Arena 1	120	305.764	41.3452	24807.1	0	0	NA	WMI/Ere	M
3B9ACA66	19-07-2019	10:24:12	0:00:00-0:02:00	Trial 26	Arena 1	120	641.76	37.807	22684.2	0	0	NA	WMI/Ere	M
3B9ACA66	19-07-2019	10:24:12	0:08:00-0:10:00	Trial 26	Arena 1	120	200.373	42.3807	25428.4	0	0	NA	WMI/Ere	M
3B9ACA66	19-07-2019	10:24:12	0:10:00-0:12:00	Trial 26	Arena 1	120	29.661	48.0507	28830.4	0	0	NA	WMI/Ere	M
3B9ACA66	19-07-2019	10:24:12	0:12:00-0:14:00	Trial 26	Arena 1	120	86.4033	46.8056	28083.4	0	0	NA	WMI/Ere	M
3B9ACA66	19-07-2019	10:24:12	0:06:00-0:08:00	Trial 26	Arena 1	120	101.227	47.2676	28360.6	0	0	NA	WMI/Ere	M
3B9ACA66	19-07-2019	10:24:12	0:16:00-0:18:00	Trial 26	Arena 1	120	19.614	47.7522	28651.3	0	0	NA	WMI/Ere	M
3B9ACA66	19-07-2019	10:24:12	0:18:00-0:20:00	Trial 26	Arena 1	120	23.5457	47.0211	28212.7	0	0	NA	WMI/Ere	M
3B9ACA66	19-07-2019	10:24:12	0:14:00-0:16:00	Trial 26	Arena 1	120	61.7276	47.1321	28279.2	0	0	NA	WMI/Ere	M
3B9ACA69	09-07-2019	10:53:54	0:10:00-0:12:00	Trial 17	Arena 2	120	726.429	35.3585	21215.1	0	0	NA	F344/NCrl	F
3B9ACA69	09-07-2019	10:53:54	0:06:00-0:08:00	Trial 17	Arena 2	120	201.506	44.179	26507.4	0	0	NA	F344/NCrl	F
3B9ACA69	09-07-2019	10:53:54	0:08:00-0:10:00	Trial 17	Arena 2	120	1206.76	26.938	16162.8	17.2	5	493.2	F344/NCrl	F
3B9ACA69	09-07-2019	10:53:54	0:00:00-0:02:00	Trial 17	Arena 2	120	686.521	38.5074	23027.4	0.6	1	9	F344/NCrl	F
3B9ACA69	09-07-2019	10:53:54	0:02:00-0:04:00	Trial 17	Arena 2	120	402.329	43.1405	25884.3	0	0	NA	F344/NCrl	F
3B9ACA69	09-07-2019	10:53:54	0:04:00-0:06:00	Trial 17	Arena 2	118.2	1025.53	31.4908	18485.1	2.6	2	241	F344/NCrl	F
3B9ACA69	09-07-2019	10:53:54	0:14:00-0:16:00	Trial 17	Arena 2	120	45.0398	46.3109	27786.5	0	0	NA	F344/NCrl	F
3B9ACA69	09-07-2019	10:53:54	0:16:00-0:18:00	Trial 17	Arena 2	120	545.619	38.4884	23093.1	4.6	3	1022.4	F344/NCrl	F
3B9ACA69	09-07-2019	10:53:54	0:18:00-0:20:00	Trial 17	Arena 2	120	455.002	40.2463	24147.8	0.6	1	1080	F344/NCrl	F
3B9ACA69	09-07-2019	10:53:54	0:12:00-0:14:00	Trial 17	Arena 2	120	504.788	38.3368	22925.4	1.8	1	736.4	F344/NCrl	F
3B9ACA73	19-07-2019	10:24:12	0:12:00-0:14:00	Trial 26	Arena 2	120	32.1662	47.8744	28724.6	0	0	NA	WMI/Ere	F
3B9ACA73	19-07-2019	10:24:12	0:14:00-0:16:00	Trial 26	Arena 2	120	61.3163	47.398	28438.8	0	0	NA	WMI/Ere	F
3B9ACA73	19-07-2019	10:24:12	0:16:00-0:18:00	Trial 26	Arena 2	120	10.3076	47.9786	28787.2	0	0	NA	WMI/Ere	F
3B9ACA73	19-07-2019	10:24:12	0:00:00-0:02:00	Trial 26	Arena 2	120	309.435	44.1944	26516.6	0	0	NA	WMI/Ere	F
3B9ACA73	19-07-2019	10:24:12	0:02:00-0:04:00	Trial 26	Arena 2	120	118.373	46.1937	27716.2	0	0	NA	WMI/Ere	F
3B9ACA73	19-07-2019	10:24:12	0:04:00-0:06:00	Trial 26	Arena 2	120	153.276	46.0495	27629.7	0	0	NA	WMI/Ere	F
3B9ACA73	19-07-2019	10:24:12	0:06:00-0:08:00	Trial 26	Arena 2	120	50.1219	47.7032	28621.9	0	0	NA	WMI/Ere	F
3B9ACA73	19-07-2019	10:24:12	0:08:00-0:10:00	Trial 26	Arena 2	120	30.842	47.8202	28692.1	0	0	NA	WMI/Ere	F
3B9ACA73	19-07-2019	10:24:12	0:10:00-0:12:00	Trial 26	Arena 2	120	12.902	47.956	28773.6	0	0	NA	WMI/Ere	F
3B9ACA73	19-07-2019	10:24:12	0:18:00-0:20:00	Trial 26	Arena 2	120	34.7372	47.7471	28648.3	0	0	NA	WMI/Ere	F
3B9ACA74	11-07-2019	10:31:43	0:18:00-0:20:00	Trial 19	Arena 2	120	940.199	24.0084	14405	17	6	1097.2	F344/NHsd	F
3B9ACA74	11-07-2019	10:31:43	0:00:00-0:02:00	Trial 19	Arena 2	120	960.698	40.4547	24030.1	0	0	NA	F344/NHsd	F
3B9ACA74	11-07-2019	10:31:43	0:02:00-0:04:00	Trial 19	Arena 2	119.6	1102.31	36.244	21347.7	1.4	2	134.8	F344/NHsd	F
3B9ACA74	11-07-2019	10:31:43	0:04:00-0:06:00	Trial 19	Arena 2	120	597.236	37.4688	22481.3	0	0	NA	F344/NHsd	F
3B9ACA74	11-07-2019	10:31:43	0:16:00-0:18:00	Trial 19	Arena 2	120	789.785	37.7958	22677.5	1.6	1	1042.8	F344/NHsd	F
3B9ACA74	11-07-2019	10:31:43	0:08:00-0:10:00	Trial 19	Arena 2	120	652.609	37.9823	22789.4	0	0	NA	F344/NHsd	F
3B9ACA74	11-07-2019	10:31:43	0:10:00-0:12:00	Trial 19	Arena 2	120	797.179	29.6656	17799.4	13.4	3	655.2	F344/NHsd	F
3B9ACA74	11-07-2019	10:31:43	0:12:00-0:14:00	Trial 19	Arena 2	120	103.605	42.8437	25706.2	0	0	NA	F344/NHsd	F
3B9ACA74	11-07-2019	10:31:43	0:06:00-0:08:00	Trial 19	Arena 2	120	682.671	37.8242	22694.5	0	0	NA	F344/NHsd	F
3B9ACA74	11-07-2019	10:31:43	0:14:00-0:16:00	Trial 19	Arena 2	120	283.211	39.0608	23436.5	7.8	1	950.8	F344/NHsd	F
3B9ACA77	01-07-2019	10:39:34	0:02:00-0:04:00	Trial 16	Arena 2	116.4	735.676	37.9102	21457.2	0	0	NA	F344/NCrl	F
3B9ACA77	01-07-2019	10:39:34	0:04:00-0:06:00	Trial 16	Arena 2	119.6	1035.56	32.6836	19185.3	0.4	1	249	F344/NCrl	F
3B9ACA77	01-07-2019	10:39:34	0:06:00-0:08:00	Trial 16	Arena 2	120	1004.22	23.9654	14331.3	6.2	4	407.8	F344/NCrl	F
3B9ACA77	01-07-2019	10:39:34	0:00:00-0:02:00	Trial 16	Arena 2	119	353.663	40.31	23782.9	0.6	1	4.4	F344/NCrl	F
3B9ACA77	01-07-2019	10:39:34	0:10:00-0:12:00	Trial 16	Arena 2	120	1013.82	31.382	18829.2	0.8	1	602.8	F344/NCrl	F
3B9ACA77	01-07-2019	10:39:34	0:12:00-0:14:00	Trial 16	Arena 2	120	943.496	29.229	17303.6	4.8	3	766.4	F344/NCrl	F
3B9ACA77	01-07-2019	10:39:34	0:14:00-0:16:00	Trial 16	Arena 2	120	538.76	39.0235	23414.1	1.8	1	920.2	F344/NCrl	F
3B9ACA77	01-07-2019	10:39:34	0:08:00-0:10:00	Trial 16	Arena 2	119.8	838.476	36.1663	21446.6	1.6	2	484	F344/NCrl	F
3B9ACA77	01-07-2019	10:39:34	0:18:00-0:20:00	Trial 16	Arena 2	120	1130.65	25.5501	15330.1	3.4	2	1132.6	F344/NCrl	F
3B9ACA77	01-07-2019	10:39:34	0:16:00-0:18:00	Trial 16	Arena 2	114.2	624.304	34.9551	19644.8	1.8	2	973.2	F344/NCrl	F
3B9ACA7D	09-07-2019	11:18:14	0:10:00-0:12:00	Trial 18	Arena 1	119.2	1136.21	23.2126	13672.2	10.8	3	700.8	F344/NCrl	M
3B9ACA7D	09-07-2019	11:18:14	0:12:00-0:14:00	Trial 18	Arena 1	120	973.204	24.9768	14936.1	6.2	2	720	F344/NCrl	M
3B9ACA7D	09-07-2019	11:18:14	0:08:00-0:10:00	Trial 18	Arena 1	120	1299.92	23.9236	14354.2	17.6	6	498.8	F344/NCrl	M
3B9ACA7D	09-07-2019	11:18:14	0:00:00-0:02:00	Trial 18	Arena 1	117.4	803.523	36.9954	21124.4	1.2	1	10.2	F344/NCrl	M
3B9ACA7D	09-07-2019	11:18:14	0:02:00-0:04:00	Trial 18	Arena 1	120	1428.13	31.793	19012.2	3.4	3	165	F344/NCrl	M
3B9ACA7D	09-07-2019	11:18:14	0:04:00-0:06:00	Trial 18	Arena 1	118.8	1112.16	32.334	18915.4	0.6	1	320.4	F344/NCrl	M
3B9ACA7D	09-07-2019	11:18:14	0:06:00-0:08:00	Trial 18	Arena 1	120	361.239	39.2663	23559.8	0	0	NA	F344/NCrl	M
3B9ACA7D	09-07-2019	11:18:14	0:16:00-0:18:00	Trial 18	Arena 1	120	531.237	34.5942	20756.5	3	2	1058.4	F344/NCrl	M
3B9ACA7D	09-07-2019	11:18:14	0:18:00-0:20:00	Trial 18	Arena 1	119	906.997	38.049	22525	0	0	NA	F344/NCrl	M
3B9ACA7D	09-07-2019	11:18:14	0:14:00-0:16:00	Trial 18	Arena 1	115.4	884.601	32.3254	18296.2	0	0	NA	F344/NCrl	M
3B9ACA7E	18-07-2019	12:25:03	0:18:00-0:20:00	Trial 23	Arena 2	120	8.6336	47.8564	28713.8	0	0	NA	LEW/Chrna5	F
3B9ACA7E	18-07-2019	12:25:03	0:14:00-0:16:00	Trial 23	Arena 2	120	708.053	38.7383	23243	0	0	NA	LEW/Chrna5	F
3B9ACA7E	18-07-2019	12:25:03	0:16:00-0:18:00	Trial 23	Arena 2	120	16.4238	47.7454	28647.2	0	0	NA	LEW/Chrna5	F
3B9ACA7E	18-07-2019	12:25:03	0:00:00-0:02:00	Trial 23	Arena 2	120	1249.1	35.9849	21554.9	1	1	112.4	LEW/Chrna5	F
3B9ACA7E	18-07-2019	12:25:03	0:02:00-0:04:00	Trial 23	Arena 2	120	673.048	41.0087	24605.2	0	0	NA	LEW/Chrna5	F
3B9ACA7E	18-07-2019	12:25:03	0:04:00-0:06:00	Trial 23	Arena 2	120	1109.21	30.1486	18089.1	8.6	2	302.4	LEW/Chrna5	F
3B9ACA7E	18-07-2019	12:25:03	0:06:00-0:08:00	Trial 23	Arena 2	120	742.975	33.1858	19911.5	10.4	2	402.2	LEW/Chrna5	F
3B9ACA7E	18-07-2019	12:25:03	0:08:00-0:10:00	Trial 23	Arena 2	120	135.954	44.019	26411.4	0	0	NA	LEW/Chrna5	F
3B9ACA7E	18-07-2019	12:25:03	0:10:00-0:12:00	Trial 23	Arena 2	120	522.701	38.1796	22907.8	0.4	1	695.4	LEW/Chrna5	F
3B9ACA7E	18-07-2019	12:25:03	0:12:00-0:14:00	Trial 23	Arena 2	120	1111.98	27.6264	16575.9	9.2	4	748.2	LEW/Chrna5	F
3B9ACA7F	01-07-2019	10:12:36	0:18:00-0:20:00	Trial 15	Arena 2	120	627.71	29.1335	17480.1	2.2	1	1091.2	F344/NCrl	F
3B9ACA7F	01-07-2019	10:12:36	0:02:00-0:04:00	Trial 15	Arena 2	120	978.362	33.7864	20170.5	1	1	194	F344/NCrl	F
3B9ACA7F	01-07-2019	10:12:36	0:04:00-0:06:00	Trial 15	Arena 2	120	919.486	30.4218	18253.1	6.8	3	267.8	F344/NCrl	F
3B9ACA7F	01-07-2019	10:12:36	0:06:00-0:08:00	Trial 15	Arena 2	120	974.697	29.9229	17953.7	4.4	2	392	F344/NCrl	F
3B9ACA7F	01-07-2019	10:12:36	0:00:00-0:02:00	Trial 15	Arena 2	119.6	665.914	36.0337	21440.1	0	0	NA	F344/NCrl	F
3B9ACA7F	01-07-2019	10:12:36	0:10:00-0:12:00	Trial 15	Arena 2	120	929.745	21.5364	12921.8	13.6	5	616.6	F344/NCrl	F
3B9ACA7F	01-07-2019	10:12:36	0:12:00-0:14:00	Trial 15	Arena 2	120	552.767	28.5968	17158.1	4	2	813.2	F344/NCrl	F
3B9ACA7F	01-07-2019	10:12:36	0:14:00-0:16:00	Trial 15	Arena 2	120	299.131	32.4259	19455.5	0	0	NA	F344/NCrl	F
3B9ACA7F	01-07-2019	10:12:36	0:08:00-0:10:00	Trial 15	Arena 2	120	903.46	26.2738	15764.3	11.8	2	497.4	F344/NCrl	F
3B9ACA7F	01-07-2019	10:12:36	0:16:00-0:18:00	Trial 15	Arena 2	120	356.506	27.5394	16523.7	0	0	NA	F344/NCrl	F
3B9ACA80	18-07-2019	12:25:03	0:02:00-0:04:00	Trial 23	Arena 1	120	1099.58	37.7781	22666.8	5.2	1	138.2	LEW/Chrna5	M
3B9ACA80	18-07-2019	12:25:03	0:04:00-0:06:00	Trial 23	Arena 1	120	1000.15	29.4996	17581.8	3	4	289.6	LEW/Chrna5	M
3B9ACA80	18-07-2019	12:25:03	0:06:00-0:08:00	Trial 23	Arena 1	120	714.718	38.6514	23190.8	0	0	NA	LEW/Chrna5	M
3B9ACA80	18-07-2019	12:25:03	0:00:00-0:02:00	Trial 23	Arena 1	120	1347.58	36.5239	21914.3	0	0	NA	LEW/Chrna5	M
3B9ACA80	18-07-2019	12:25:03	0:10:00-0:12:00	Trial 23	Arena 1	120	291.334	41.7005	25020.3	1	1	717	LEW/Chrna5	M
3B9ACA80	18-07-2019	12:25:03	0:12:00-0:14:00	Trial 23	Arena 1	120	680.11	32.6823	19609.4	1.2	1	743.8	LEW/Chrna5	M
3B9ACA80	18-07-2019	12:25:03	0:14:00-0:16:00	Trial 23	Arena 1	120	524.038	35.9578	21394.9	0	0	NA	LEW/Chrna5	M
3B9ACA80	18-07-2019	12:25:03	0:08:00-0:10:00	Trial 23	Arena 1	120	923.759	31.1349	18680.9	3.2	3	537	LEW/Chrna5	M
3B9ACA80	18-07-2019	12:25:03	0:18:00-0:20:00	Trial 23	Arena 1	120	17.4764	47.776	28665.6	0	0	NA	LEW/Chrna5	M
3B9ACA80	18-07-2019	12:25:03	0:16:00-0:18:00	Trial 23	Arena 1	119.6	734.628	38.3373	22810.7	1	1	978	LEW/Chrna5	M
3B9ACA82	18-07-2019	11:56:45	0:10:00-0:12:00	Trial 21	Arena 1	120	25.2725	46.8664	28119.8	0	0	NA	LEW/Chrna5	M
3B9ACA82	18-07-2019	11:56:45	0:12:00-0:14:00	Trial 21	Arena 1	120	27.9047	47.0541	28232.5	0	0	NA	LEW/Chrna5	M
3B9ACA82	18-07-2019	11:56:45	0:08:00-0:10:00	Trial 21	Arena 1	120	699.238	36.9633	22104.1	0	0	NA	LEW/Chrna5	M
3B9ACA82	18-07-2019	11:56:45	0:00:00-0:02:00	Trial 21	Arena 1	120	906.064	38.2895	22973.7	0	0	NA	LEW/Chrna5	M
3B9ACA82	18-07-2019	11:56:45	0:02:00-0:04:00	Trial 21	Arena 1	120	130.109	43.9436	26366.1	0	0	NA	LEW/Chrna5	M
3B9ACA82	18-07-2019	11:56:45	0:04:00-0:06:00	Trial 21	Arena 1	120	694.501	35.3487	21209.2	5.4	2	281	LEW/Chrna5	M
3B9ACA82	18-07-2019	11:56:45	0:06:00-0:08:00	Trial 21	Arena 1	120	45.6352	45.3145	27188.7	0	0	NA	LEW/Chrna5	M
3B9ACA82	18-07-2019	11:56:45	0:16:00-0:18:00	Trial 21	Arena 1	120	43.5804	46.1624	27697.4	0	0	NA	LEW/Chrna5	M
3B9ACA82	18-07-2019	11:56:45	0:18:00-0:20:00	Trial 21	Arena 1	120	27.7603	45.922	27553.2	0	0	NA	LEW/Chrna5	M
3B9ACA82	18-07-2019	11:56:45	0:14:00-0:16:00	Trial 21	Arena 1	120	30.5426	47.2635	28358.1	0	0	NA	LEW/Chrna5	M
3B9ACA8A	11-07-2019	10:31:43	0:18:00-0:20:00	Trial 19	Arena 1	120	578.025	33.6793	20207.6	0	0	NA	F344/NHsd	M
3B9ACA8A	11-07-2019	10:31:43	0:14:00-0:16:00	Trial 19	Arena 1	120	432.181	40.0971	24058.2	0	0	NA	F344/NHsd	M
3B9ACA8A	11-07-2019	10:31:43	0:16:00-0:18:00	Trial 19	Arena 1	116.4	660.783	32.368	18611.6	1.8	1	999.8	F344/NHsd	M
3B9ACA8A	11-07-2019	10:31:43	0:00:00-0:02:00	Trial 19	Arena 1	120	1085.78	37.8738	22686.4	0	0	NA	F344/NHsd	M
3B9ACA8A	11-07-2019	10:31:43	0:02:00-0:04:00	Trial 19	Arena 1	119.6	1140.17	39.1421	23211.3	0	0	NA	F344/NHsd	M
3B9ACA8A	11-07-2019	10:31:43	0:04:00-0:06:00	Trial 19	Arena 1	120	837.397	38.8452	23151.7	0	0	NA	F344/NHsd	M
3B9ACA8A	11-07-2019	10:31:43	0:06:00-0:08:00	Trial 19	Arena 1	119.2	1024.62	32.3562	19187.2	2	1	447	F344/NHsd	M
3B9ACA8A	11-07-2019	10:31:43	0:08:00-0:10:00	Trial 19	Arena 1	120	424.892	38.0675	22840.5	0	0	NA	F344/NHsd	M
3B9ACA8A	11-07-2019	10:31:43	0:10:00-0:12:00	Trial 19	Arena 1	120	477.02	38.1709	22902.5	4	1	628.8	F344/NHsd	M
3B9ACA8A	11-07-2019	10:31:43	0:12:00-0:14:00	Trial 19	Arena 1	118.8	851.85	29.2079	17174.3	4.4	2	733	F344/NHsd	M
3B9ACA8B	11-07-2019	10:55:15	0:18:00-0:20:00	Trial 20	Arena 1	120	24.3763	42.7497	25649.8	0	0	NA	F344/NHsd	M
3B9ACA8B	11-07-2019	10:55:15	0:02:00-0:04:00	Trial 20	Arena 1	119.6	1130.52	33.6795	19938.3	3.2	3	159.4	F344/NHsd	M
3B9ACA8B	11-07-2019	10:55:15	0:04:00-0:06:00	Trial 20	Arena 1	119	1026.54	31.5664	18655.7	1	1	321.6	F344/NHsd	M
3B9ACA8B	11-07-2019	10:55:15	0:06:00-0:08:00	Trial 20	Arena 1	119.8	640.18	37.0379	22074.6	0	0	NA	F344/NHsd	M
3B9ACA8B	11-07-2019	10:55:15	0:00:00-0:02:00	Trial 20	Arena 1	118	1314.25	34.2878	19784.1	1.8	2	40.8	F344/NHsd	M
3B9ACA8B	11-07-2019	10:55:15	0:10:00-0:12:00	Trial 20	Arena 1	120	450.763	35.1075	21064.5	0	0	NA	F344/NHsd	M
3B9ACA8B	11-07-2019	10:55:15	0:12:00-0:14:00	Trial 20	Arena 1	120	1113.62	32.1771	19306.3	2.4	2	775.2	F344/NHsd	M
3B9ACA8B	11-07-2019	10:55:15	0:14:00-0:16:00	Trial 20	Arena 1	120	219.366	41.0264	24615.9	0	0	NA	F344/NHsd	M
3B9ACA8B	11-07-2019	10:55:15	0:08:00-0:10:00	Trial 20	Arena 1	120	112.314	39.7093	23825.6	0	0	NA	F344/NHsd	M
3B9ACA8B	11-07-2019	10:55:15	0:16:00-0:18:00	Trial 20	Arena 1	120	20.741	43.1731	25903.9	0	0	NA	F344/NHsd	M
3B9ACA8C	23-06-2019	09:59:24	0:02:00-0:04:00	Trial 5	Arena 2	118.16	1872.53	41.6159	120644	0	0	NA	DA/OlaHsd	F
3B9ACA8C	23-06-2019	09:59:24	0:04:00-0:06:00	Trial 5	Arena 2	112	1495.44	41.3352	110985	0	0	NA	DA/OlaHsd	F
3B9ACA8C	23-06-2019	09:59:24	0:06:00-0:08:00	Trial 5	Arena 2	105.2	1898.76	40.0545	100016	0	0	NA	DA/OlaHsd	F
3B9ACA8C	23-06-2019	09:59:24	0:00:00-0:02:00	Trial 5	Arena 2	110.36	2469.8	38.8445	103637	0	0	NA	DA/OlaHsd	F
3B9ACA8C	23-06-2019	09:59:24	0:10:00-0:12:00	Trial 5	Arena 2	120	859.645	45.8727	137572	0	0	NA	DA/OlaHsd	F
3B9ACA8C	23-06-2019	09:59:24	0:12:00-0:14:00	Trial 5	Arena 2	119.8	677.715	45.1259	134701	0	0	NA	DA/OlaHsd	F
3B9ACA8C	23-06-2019	09:59:24	0:14:00-0:16:00	Trial 5	Arena 2	120	868.405	44.6967	134090	0	0	NA	DA/OlaHsd	F
3B9ACA8C	23-06-2019	09:59:24	0:08:00-0:10:00	Trial 5	Arena 2	119	843.506	46.0599	136429	0	0	NA	DA/OlaHsd	F
3B9ACA8C	23-06-2019	09:59:24	0:18:00-0:20:00	Trial 5	Arena 2	116.24	1535.84	41.49	118827	0	0	NA	DA/OlaHsd	F
3B9ACA8C	23-06-2019	09:59:24	0:16:00-0:18:00	Trial 5	Arena 2	119.32	314.656	44.5489	132132	0	0	NA	DA/OlaHsd	F
3B9ACA8D	24-06-2019	12:05:23	0:00:00-0:02:00	Trial 1	Arena 2	120	1274.01	38.5748	115570	0	0	NA	DA/OlaHsd	F
3B9ACA8D	24-06-2019	12:05:23	0:02:00-0:04:00	Trial 1	Arena 2	120	1099.72	37.6631	112839	2.20327	3	185.555	DA/OlaHsd	F
3B9ACA8D	24-06-2019	12:05:23	0:04:00-0:06:00	Trial 1	Arena 2	120	1254.56	35.7161	106970	6.24927	4	278.813	DA/OlaHsd	F
3B9ACA8D	24-06-2019	12:05:23	0:06:00-0:08:00	Trial 1	Arena 2	120	1071.85	33.63	100755	2.08309	2	382.607	DA/OlaHsd	F
3B9ACA8D	24-06-2019	12:05:23	0:08:00-0:10:00	Trial 1	Arena 2	120	1013.26	36.0971	108111	2.04303	2	525.82	DA/OlaHsd	F
3B9ACA8D	24-06-2019	12:05:23	0:10:00-0:12:00	Trial 1	Arena 2	120	836.122	34.1452	102299	0.440653	1	637.345	DA/OlaHsd	F
3B9ACA8D	24-06-2019	12:05:23	0:12:00-0:14:00	Trial 1	Arena 2	120	830.022	27.9289	83647.2	16.9051	4	722.992	DA/OlaHsd	F
3B9ACA8D	24-06-2019	12:05:23	0:14:00-0:16:00	Trial 1	Arena 2	120	936.763	35.3016	105764	0.120178	1	910.39	DA/OlaHsd	F
3B9ACA8D	24-06-2019	12:05:23	0:16:00-0:18:00	Trial 1	Arena 2	120	370.064	38.7757	116133	0.160238	1	973.684	DA/OlaHsd	F
3B9ACA8D	24-06-2019	12:05:23	0:18:00-0:20:00	Trial 1	Arena 2	120	635.446	24.9585	74775.5	5.76855	2	1109.65	DA/OlaHsd	F
3B9ACA98	19-07-2019	10:54:21	0:10:00-0:12:00	Trial 27	Arena 1	120	146.495	41.9835	25190.1	0	0	NA	WMI/Ere	M
3B9ACA98	19-07-2019	10:54:21	0:12:00-0:14:00	Trial 27	Arena 1	120	98.5733	40.019	24011.4	0	0	NA	WMI/Ere	M
3B9ACA98	19-07-2019	10:54:21	0:08:00-0:10:00	Trial 27	Arena 1	120	555.036	36.4645	21878.7	0	0	NA	WMI/Ere	M
3B9ACA98	19-07-2019	10:54:21	0:00:00-0:02:00	Trial 27	Arena 1	120	240.109	41.9871	25192.3	0	0	NA	WMI/Ere	M
3B9ACA98	19-07-2019	10:54:21	0:02:00-0:04:00	Trial 27	Arena 1	120	606.13	36.647	21988.2	0	0	NA	WMI/Ere	M
3B9ACA98	19-07-2019	10:54:21	0:04:00-0:06:00	Trial 27	Arena 1	120	535.339	36.4022	21841.3	0	0	NA	WMI/Ere	M
3B9ACA98	19-07-2019	10:54:21	0:06:00-0:08:00	Trial 27	Arena 1	120	368.7	36.3014	21780.8	0	0	NA	WMI/Ere	M
3B9ACA98	19-07-2019	10:54:21	0:16:00-0:18:00	Trial 27	Arena 1	120	234.074	34.7537	20852.2	0	0	NA	WMI/Ere	M
3B9ACA98	19-07-2019	10:54:21	0:18:00-0:20:00	Trial 27	Arena 1	120	27.2958	29.9022	17941.3	0	0	NA	WMI/Ere	M
3B9ACA98	19-07-2019	10:54:21	0:14:00-0:16:00	Trial 27	Arena 1	120	150.296	32.713	19627.8	0	0	NA	WMI/Ere	M
3B9ACA99	24-06-2019	12:05:23	0:00:00-0:02:00	Trial 1	Arena 1	120	1308.31	37.971	113761	0	0	NA	DA/OlaHsd	M
3B9ACA99	24-06-2019	12:05:23	0:02:00-0:04:00	Trial 1	Arena 1	120	1255.73	26.8136	80333.7	12.2181	3	162.12	DA/OlaHsd	M
3B9ACA99	24-06-2019	12:05:23	0:04:00-0:06:00	Trial 1	Arena 1	120	1180.98	35.5572	106494	1.2819	2	252.054	DA/OlaHsd	M
3B9ACA99	24-06-2019	12:05:23	0:06:00-0:08:00	Trial 1	Arena 1	120	1244.21	36.7737	110174	1.4822	3	402.917	DA/OlaHsd	M
3B9ACA99	24-06-2019	12:05:23	0:08:00-0:10:00	Trial 1	Arena 1	120	1024.01	24.6643	73869.7	3.68546	2	543.165	DA/OlaHsd	M
3B9ACA99	24-06-2019	12:05:23	0:10:00-0:12:00	Trial 1	Arena 1	120	653.89	38.2203	114508	6.48962	1	711.856	DA/OlaHsd	M
3B9ACA99	24-06-2019	12:05:23	0:12:00-0:14:00	Trial 1	Arena 1	120	850.548	33.5414	100456	0.921367	3	726.517	DA/OlaHsd	M
3B9ACA99	24-06-2019	12:05:23	0:14:00-0:16:00	Trial 1	Arena 1	120	471.743	36.7628	110141	0	0	NA	DA/OlaHsd	M
3B9ACA99	24-06-2019	12:05:23	0:16:00-0:18:00	Trial 1	Arena 1	120	726.755	37.1183	111169	0	0	NA	DA/OlaHsd	M
3B9ACA99	24-06-2019	12:05:23	0:18:00-0:20:00	Trial 1	Arena 1	120	588.829	36.0568	108026	4.96737	1	1088.29	DA/OlaHsd	M
3B9ACA9E	01-07-2019	10:12:36	0:18:00-0:20:00	Trial 15	Arena 1	120	55.3447	44.7284	26837.1	0	0	NA	F344/NCrl	M
3B9ACA9E	01-07-2019	10:12:36	0:14:00-0:16:00	Trial 15	Arena 1	119.6	280.081	35.4883	21115.6	0	0	NA	F344/NCrl	M
3B9ACA9E	01-07-2019	10:12:36	0:16:00-0:18:00	Trial 15	Arena 1	120	85.4089	38.4219	23053.1	0	0	NA	F344/NCrl	M
3B9ACA9E	01-07-2019	10:12:36	0:00:00-0:02:00	Trial 15	Arena 1	119.6	605.637	35.9732	21260.2	1.4	1	99.8	F344/NCrl	M
3B9ACA9E	01-07-2019	10:12:36	0:02:00-0:04:00	Trial 15	Arena 1	119	554.538	35.5069	20913.6	0.8	1	180.4	F344/NCrl	M
3B9ACA9E	01-07-2019	10:12:36	0:04:00-0:06:00	Trial 15	Arena 1	120	697.534	34.0214	20310.8	0.4	1	324	F344/NCrl	M
3B9ACA9E	01-07-2019	10:12:36	0:06:00-0:08:00	Trial 15	Arena 1	119.6	154.372	40.4643	24197.6	0	0	NA	F344/NCrl	M
3B9ACA9E	01-07-2019	10:12:36	0:08:00-0:10:00	Trial 15	Arena 1	118	818.796	28.3363	16633.4	15.6	3	539.2	F344/NCrl	M
3B9ACA9E	01-07-2019	10:12:36	0:10:00-0:12:00	Trial 15	Arena 1	118.8	620.229	28.842	16959.1	7.6	2	602.2	F344/NCrl	M
3B9ACA9E	01-07-2019	10:12:36	0:12:00-0:14:00	Trial 15	Arena 1	120	896.559	27.4879	16492.7	7.8	5	738.8	F344/NCrl	M
3B9ACAA2	11-07-2019	10:55:15	0:00:00-0:02:00	Trial 20	Arena 2	119.8	1031.12	37.5071	22316.7	0	0	NA	F344/NHsd	F
3B9ACAA2	11-07-2019	10:55:15	0:02:00-0:04:00	Trial 20	Arena 2	120	792.904	40.8677	24479.7	0	0	NA	F344/NHsd	F
3B9ACAA2	11-07-2019	10:55:15	0:04:00-0:06:00	Trial 20	Arena 2	119.4	1032.08	33.5197	19776.6	6.6	3	288.8	F344/NHsd	F
3B9ACAA2	11-07-2019	10:55:15	0:06:00-0:08:00	Trial 20	Arena 2	120	1144.01	31.2413	18682.3	9.2	2	437.2	F344/NHsd	F
3B9ACAA2	11-07-2019	10:55:15	0:08:00-0:10:00	Trial 20	Arena 2	120	801.048	36.7337	22040.2	2	1	508.6	F344/NHsd	F
3B9ACAA2	11-07-2019	10:55:15	0:10:00-0:12:00	Trial 20	Arena 2	120	493.744	38.4463	23067.8	1.4	1	613.4	F344/NHsd	F
3B9ACAA2	11-07-2019	10:55:15	0:12:00-0:14:00	Trial 20	Arena 2	120	146.692	45.6596	27395.8	0	0	NA	F344/NHsd	F
3B9ACAA2	11-07-2019	10:55:15	0:14:00-0:16:00	Trial 20	Arena 2	120	961.341	26.0662	15639.7	11.4	4	859.6	F344/NHsd	F
3B9ACAA2	11-07-2019	10:55:15	0:16:00-0:18:00	Trial 20	Arena 2	120	470.669	35.1541	21092.4	3.6	3	960	F344/NHsd	F
3B9ACAA2	11-07-2019	10:55:15	0:18:00-0:20:00	Trial 20	Arena 2	120	423.043	40.7103	24426.2	0	0	NA	F344/NHsd	F
3B9ACAA3	01-07-2019	10:39:34	0:00:00-0:02:00	Trial 16	Arena 1	106.2	552.916	38.2188	18612.5	0	0	NA	F344/NCrl	M
3B9ACAA3	01-07-2019	10:39:34	0:02:00-0:04:00	Trial 16	Arena 1	110.4	328.193	37.9706	20162.4	0	0	NA	F344/NCrl	M
3B9ACAA3	01-07-2019	10:39:34	0:04:00-0:06:00	Trial 16	Arena 1	114.8	417.455	41.6826	23008.8	0	0	NA	F344/NCrl	M
3B9ACAA3	01-07-2019	10:39:34	0:06:00-0:08:00	Trial 16	Arena 1	116.2	693.389	36.2983	20617.4	0	0	NA	F344/NCrl	M
3B9ACAA3	01-07-2019	10:39:34	0:08:00-0:10:00	Trial 16	Arena 1	116.8	549.696	37.8731	21814.9	0	0	NA	F344/NCrl	M
3B9ACAA3	01-07-2019	10:39:34	0:10:00-0:12:00	Trial 16	Arena 1	120	425.979	40.3109	24186.5	0	0	NA	F344/NCrl	M
3B9ACAA3	01-07-2019	10:39:34	0:12:00-0:14:00	Trial 16	Arena 1	120	818.524	36.2268	21736.1	4.8	1	801.6	F344/NCrl	M
3B9ACAA3	01-07-2019	10:39:34	0:14:00-0:16:00	Trial 16	Arena 1	119.4	868.226	29.3062	17320	3.4	2	863.6	F344/NCrl	M
3B9ACAA3	01-07-2019	10:39:34	0:16:00-0:18:00	Trial 16	Arena 1	118.6	803.958	31.8475	18694.5	3.8	1	966	F344/NCrl	M
3B9ACAA3	01-07-2019	10:39:34	0:18:00-0:20:00	Trial 16	Arena 1	120	583.79	37.9471	22768.3	0	0	NA	F344/NCrl	M
3B9ACAA4	24-06-2019	12:37:35	0:00:00-0:02:00	Trial 2	Arena 1	120	1134.59	37.589	112654	2.80302	1	12.1331	DA/OlaHsd	M
3B9ACAA4	24-06-2019	12:37:35	0:02:00-0:04:00	Trial 2	Arena 1	120	1122.34	37.2075	111511	1.52164	1	189.885	DA/OlaHsd	M
3B9ACAA4	24-06-2019	12:37:35	0:04:00-0:06:00	Trial 2	Arena 1	120	1218.05	31.3206	93867.8	5.60605	4	263.885	DA/OlaHsd	M
3B9ACAA4	24-06-2019	12:37:35	0:06:00-0:08:00	Trial 2	Arena 1	120	1018.34	32.6877	97965	1.52164	2	383.654	DA/OlaHsd	M
3B9ACAA4	24-06-2019	12:37:35	0:08:00-0:10:00	Trial 2	Arena 1	120	743.002	33.6478	100809	4.88527	1	520.482	DA/OlaHsd	M
3B9ACAA4	24-06-2019	12:37:35	0:10:00-0:12:00	Trial 2	Arena 1	120	977.808	36.2445	108625	0	0	NA	DA/OlaHsd	M
3B9ACAA4	24-06-2019	12:37:35	0:12:00-0:14:00	Trial 2	Arena 1	120	323.342	39.0798	117122	1.92207	1	735.393	DA/OlaHsd	M
3B9ACAA4	24-06-2019	12:37:35	0:14:00-0:16:00	Trial 2	Arena 1	120	378.173	40.044	120012	5.88635	1	845.112	DA/OlaHsd	M
3B9ACAA4	24-06-2019	12:37:35	0:16:00-0:18:00	Trial 2	Arena 1	120	415.117	40.0954	120126	0	0	NA	DA/OlaHsd	M
3B9ACAA4	24-06-2019	12:37:35	0:18:00-0:20:00	Trial 2	Arena 1	120	584.962	35.7924	107270	3.20345	5	1148.32	DA/OlaHsd	M
3B9ACAA9	23-06-2019	09:59:24	0:00:00-0:02:00	Trial 5	Arena 1	120	1735.01	35.7367	106996	3.4	6	87.56	DA/OlaHsd	M
3B9ACAA9	23-06-2019	09:59:24	0:02:00-0:04:00	Trial 5	Arena 1	120	2549.3	36.3651	108659	5.16	2	178.8	DA/OlaHsd	M
3B9ACAA9	23-06-2019	09:59:24	0:04:00-0:06:00	Trial 5	Arena 1	120	1922.15	33.4888	100466	3.56	3	244.44	DA/OlaHsd	M
3B9ACAA9	23-06-2019	09:59:24	0:06:00-0:08:00	Trial 5	Arena 1	120	1583.82	40.8539	122562	0	0	NA	DA/OlaHsd	M
3B9ACAA9	23-06-2019	09:59:24	0:08:00-0:10:00	Trial 5	Arena 1	120	2323.64	37.101	110598	0	0	NA	DA/OlaHsd	M
3B9ACAA9	23-06-2019	09:59:24	0:10:00-0:12:00	Trial 5	Arena 1	120	1321.78	38.7931	116379	2.16	2	612.96	DA/OlaHsd	M
3B9ACAA9	23-06-2019	09:59:24	0:12:00-0:14:00	Trial 5	Arena 1	120	1072.38	43.3443	130033	0	0	NA	DA/OlaHsd	M
3B9ACAA9	23-06-2019	09:59:24	0:14:00-0:16:00	Trial 5	Arena 1	120	940.165	41.055	123124	0	0	NA	DA/OlaHsd	M
3B9ACAA9	23-06-2019	09:59:24	0:16:00-0:18:00	Trial 5	Arena 1	120	1975.93	38.2388	114525	0.88	1	997.08	DA/OlaHsd	M
3B9ACAA9	23-06-2019	09:59:24	0:18:00-0:20:00	Trial 5	Arena 1	120	1297.32	34.4135	103240	0.76	1	1090.6	DA/OlaHsd	M
3B9ACAAC	19-07-2019	10:54:21	0:00:00-0:02:00	Trial 27	Arena 2	120	320.155	43.1014	25860.9	0	0	NA	WMI/Ere	F
3B9ACAAC	19-07-2019	10:54:21	0:02:00-0:04:00	Trial 27	Arena 2	120	219.044	44.4288	26657.3	0	0	NA	WMI/Ere	F
3B9ACAAC	19-07-2019	10:54:21	0:04:00-0:06:00	Trial 27	Arena 2	120	505.613	40.6431	24385.8	0	0	NA	WMI/Ere	F
3B9ACAAC	19-07-2019	10:54:21	0:06:00-0:08:00	Trial 27	Arena 2	120	41.5408	47.6261	28575.7	0	0	NA	WMI/Ere	F
3B9ACAAC	19-07-2019	10:54:21	0:08:00-0:10:00	Trial 27	Arena 2	120	31.0137	46.846	28107.6	0	0	NA	WMI/Ere	F
3B9ACAAC	19-07-2019	10:54:21	0:10:00-0:12:00	Trial 27	Arena 2	120	22.1338	47.6554	28593.3	0	0	NA	WMI/Ere	F
3B9ACAAC	19-07-2019	10:54:21	0:12:00-0:14:00	Trial 27	Arena 2	120	297.93	42.9696	25781.7	0	0	NA	WMI/Ere	F
3B9ACAAC	19-07-2019	10:54:21	0:14:00-0:16:00	Trial 27	Arena 2	120	490.029	40.8602	24516.1	0	0	NA	WMI/Ere	F
3B9ACAAC	19-07-2019	10:54:21	0:16:00-0:18:00	Trial 27	Arena 2	120	326.716	38.0739	22844.3	0	0	NA	WMI/Ere	F
3B9ACAAC	19-07-2019	10:54:21	0:18:00-0:20:00	Trial 27	Arena 2	120	360.477	38.8158	23289.5	0	0	NA	WMI/Ere	F
3B9ACAAD	19-07-2019	09:55:18	0:00:00-0:02:00	Trial 25	Arena 2	120	130.712	46.9101	28146	0	0	NA	WLI/Ere	F
3B9ACAAD	19-07-2019	09:55:18	0:02:00-0:04:00	Trial 25	Arena 2	120	109.933	47.2781	28366.8	0	0	NA	WLI/Ere	F
3B9ACAAD	19-07-2019	09:55:18	0:04:00-0:06:00	Trial 25	Arena 2	120	48.4592	47.7564	28653.9	0	0	NA	WLI/Ere	F
3B9ACAAD	19-07-2019	09:55:18	0:06:00-0:08:00	Trial 25	Arena 2	120	68.768	47.5139	28508.4	0	0	NA	WLI/Ere	F
3B9ACAAD	19-07-2019	09:55:18	0:08:00-0:10:00	Trial 25	Arena 2	120	44.1888	47.5055	28503.3	0	0	NA	WLI/Ere	F
3B9ACAAD	19-07-2019	09:55:18	0:10:00-0:12:00	Trial 25	Arena 2	120	30.5123	47.7058	28623.5	0	0	NA	WLI/Ere	F
3B9ACAAD	19-07-2019	09:55:18	0:12:00-0:14:00	Trial 25	Arena 2	120	22.6538	47.6354	28581.2	0	0	NA	WLI/Ere	F
3B9ACAAD	19-07-2019	09:55:18	0:14:00-0:16:00	Trial 25	Arena 2	120	61.6829	47.6185	28571.1	0	0	NA	WLI/Ere	F
3B9ACAAD	19-07-2019	09:55:18	0:16:00-0:18:00	Trial 25	Arena 2	120	89.9289	47.3422	28405.3	0	0	NA	WLI/Ere	F
3B9ACAAD	19-07-2019	09:55:18	0:18:00-0:20:00	Trial 25	Arena 2	120	47.2038	46.2599	27756	0	0	NA	WLI/Ere	F
3B9ACAAF	09-07-2019	11:18:14	0:00:00-0:02:00	Trial 18	Arena 2	120	573.637	36.6666	21999.9	0	0	NA	F344/NCrl	F
3B9ACAAF	09-07-2019	11:18:14	0:02:00-0:04:00	Trial 18	Arena 2	119.8	927.973	34.855	20773.6	0	0	NA	F344/NCrl	F
3B9ACAAF	09-07-2019	11:18:14	0:04:00-0:06:00	Trial 18	Arena 2	119.4	981.917	34.1917	20207.3	1.2	2	251.4	F344/NCrl	F
3B9ACAAF	09-07-2019	11:18:14	0:06:00-0:08:00	Trial 18	Arena 2	120	940.295	32.0345	19156.6	3.2	1	436.4	F344/NCrl	F
3B9ACAAF	09-07-2019	11:18:14	0:08:00-0:10:00	Trial 18	Arena 2	119.8	556.489	39.6515	23632.3	0	0	NA	F344/NCrl	F
3B9ACAAF	09-07-2019	11:18:14	0:10:00-0:12:00	Trial 18	Arena 2	120	824.608	36.2629	21685.2	4.2	3	686.2	F344/NCrl	F
3B9ACAAF	09-07-2019	11:18:14	0:12:00-0:14:00	Trial 18	Arena 2	120	1164.77	32.0362	19221.7	3	2	757	F344/NCrl	F
3B9ACAAF	09-07-2019	11:18:14	0:14:00-0:16:00	Trial 18	Arena 2	120	1447.98	20.5467	12328	20.8	4	895.6	F344/NCrl	F
3B9ACAAF	09-07-2019	11:18:14	0:16:00-0:18:00	Trial 18	Arena 2	119.4	1359.85	32.2539	19126.5	1	1	976.8	F344/NCrl	F
3B9ACAAF	09-07-2019	11:18:14	0:18:00-0:20:00	Trial 18	Arena 2	120	864.772	28.2994	16979.6	12.6	2	1113.2	F344/NCrl	F
3B9ACABC	09-07-2019	10:53:54	0:00:00-0:02:00	Trial 17	Arena 1	119.4	866.816	41.2551	24505.6	0	0	NA	F344/NCrl	M
3B9ACABC	09-07-2019	10:53:54	0:02:00-0:04:00	Trial 17	Arena 1	119.4	486.358	42.9595	25517.9	0	0	NA	F344/NCrl	M
3B9ACABC	09-07-2019	10:53:54	0:04:00-0:06:00	Trial 17	Arena 1	118.6	1323.39	34.3374	19984.4	2	2	292.4	F344/NCrl	M
3B9ACABC	09-07-2019	10:53:54	0:06:00-0:08:00	Trial 17	Arena 1	120	616.657	29.2316	17539	1	1	400.8	F344/NCrl	M
3B9ACABC	09-07-2019	10:53:54	0:08:00-0:10:00	Trial 17	Arena 1	120	680.506	32.0148	19208.9	4.6	1	537	F344/NCrl	M
3B9ACABC	09-07-2019	10:53:54	0:10:00-0:12:00	Trial 17	Arena 1	120	216.137	40.7932	24435.1	0	0	NA	F344/NCrl	M
3B9ACABC	09-07-2019	10:53:54	0:12:00-0:14:00	Trial 17	Arena 1	120	494.6	30.0152	18009.1	1	1	821.8	F344/NCrl	M
3B9ACABC	09-07-2019	10:53:54	0:14:00-0:16:00	Trial 17	Arena 1	120	622.526	36.2289	21737.3	0	0	NA	F344/NCrl	M
3B9ACABC	09-07-2019	10:53:54	0:16:00-0:18:00	Trial 17	Arena 1	120	293.939	37.4345	22385.8	0	0	NA	F344/NCrl	M
3B9ACABC	09-07-2019	10:53:54	0:18:00-0:20:00	Trial 17	Arena 1	120	459.796	26.7192	16031.5	0	0	NA	F344/NCrl	M
3B9ACAC1	24-06-2019	12:37:35	0:00:00-0:02:00	Trial 2	Arena 2	120	1137.28	39.7744	119204	0	0	NA	DA/OlaHsd	F
3B9ACAC1	24-06-2019	12:37:35	0:02:00-0:04:00	Trial 2	Arena 2	120	1230.22	38.2582	114660	0	0	NA	DA/OlaHsd	F
3B9ACAC1	24-06-2019	12:37:35	0:04:00-0:06:00	Trial 2	Arena 2	120	1250.12	36.349	108938	1.52164	2	242.381	DA/OlaHsd	F
3B9ACAC1	24-06-2019	12:37:35	0:06:00-0:08:00	Trial 2	Arena 2	120	1056.33	39.1186	117239	1.44155	2	371.801	DA/OlaHsd	F
3B9ACAC1	24-06-2019	12:37:35	0:08:00-0:10:00	Trial 2	Arena 2	120	1136.3	32.4198	97129.8	1.00108	2	480.558	DA/OlaHsd	F
3B9ACAC1	24-06-2019	12:37:35	0:10:00-0:12:00	Trial 2	Arena 2	120	585.614	38.9393	116701	1.88203	1	658.19	DA/OlaHsd	F
3B9ACAC1	24-06-2019	12:37:35	0:12:00-0:14:00	Trial 2	Arena 2	120	609.526	42.2722	126690	0	0	NA	DA/OlaHsd	F
3B9ACAC1	24-06-2019	12:37:35	0:14:00-0:16:00	Trial 2	Arena 2	120	668.68	35.5333	106493	1.60173	2	870.659	DA/OlaHsd	F
3B9ACAC1	24-06-2019	12:37:35	0:16:00-0:18:00	Trial 2	Arena 2	120	306.337	40.6205	121699	0	0	NA	DA/OlaHsd	F
3B9ACAC1	24-06-2019	12:37:35	0:18:00-0:20:00	Trial 2	Arena 2	120	567.215	35.698	106987	6.72726	4	1156.61	DA/OlaHsd	F
3B9ACAC4	18-07-2019	11:56:45	0:00:00-0:02:00	Trial 21	Arena 2	120	233.119	46.1739	27704.3	0	0	NA	LEW/Chrna5	F
3B9ACAC4	18-07-2019	11:56:45	0:02:00-0:04:00	Trial 21	Arena 2	120	497.502	42.5955	25557.3	0	0	NA	LEW/Chrna5	F
3B9ACAC4	18-07-2019	11:56:45	0:04:00-0:06:00	Trial 21	Arena 2	119.8	653.521	41.8869	24964.6	0	0	NA	LEW/Chrna5	F
3B9ACAC4	18-07-2019	11:56:45	0:06:00-0:08:00	Trial 21	Arena 2	120	835.353	34.5407	20689.9	3.8	2	436.8	LEW/Chrna5	F
3B9ACAC4	18-07-2019	11:56:45	0:08:00-0:10:00	Trial 21	Arena 2	120	35.9056	47.1888	28313.3	0	0	NA	LEW/Chrna5	F
3B9ACAC4	18-07-2019	11:56:45	0:10:00-0:12:00	Trial 21	Arena 2	120	622.784	38.7102	23226.1	2.2	1	693.6	LEW/Chrna5	F
3B9ACAC4	18-07-2019	11:56:45	0:12:00-0:14:00	Trial 21	Arena 2	120	354.869	43.3654	26019.2	0	0	NA	LEW/Chrna5	F
3B9ACAC4	18-07-2019	11:56:45	0:14:00-0:16:00	Trial 21	Arena 2	119.8	805.119	37.8087	22458.3	0	0	NA	LEW/Chrna5	F
3B9ACAC4	18-07-2019	11:56:45	0:16:00-0:18:00	Trial 21	Arena 2	120	195.912	44.8308	26898.5	0	0	NA	LEW/Chrna5	F
3B9ACAC4	18-07-2019	11:56:45	0:18:00-0:20:00	Trial 21	Arena 2	120	23.9292	46.157	27694.2	0	0	NA	LEW/Chrna5	F
3B9ACAC5	23-06-2019	10:29:58	0:00:00-0:02:00	Trial 10	Arena 1	120	560.964	38.3811	115143	0	0	NA	DA/OlaHsd	M
3B9ACAC5	23-06-2019	10:29:58	0:02:00-0:04:00	Trial 10	Arena 1	120	295.409	42.3619	127086	0	0	NA	DA/OlaHsd	M
3B9ACAC5	23-06-2019	10:29:58	0:04:00-0:06:00	Trial 10	Arena 1	120	777.384	38.8928	116601	0	0	NA	DA/OlaHsd	M
3B9ACAC5	23-06-2019	10:29:58	0:06:00-0:08:00	Trial 10	Arena 1	119.28	672.671	37.7718	112409	0	0	NA	DA/OlaHsd	M
3B9ACAC5	23-06-2019	10:29:58	0:08:00-0:10:00	Trial 10	Arena 1	120	298.111	42.0683	126205	0	0	NA	DA/OlaHsd	M
3B9ACAC5	23-06-2019	10:29:58	0:10:00-0:12:00	Trial 10	Arena 1	120	467.222	40.8928	122678	0	0	NA	DA/OlaHsd	M
3B9ACAC5	23-06-2019	10:29:58	0:12:00-0:14:00	Trial 10	Arena 1	120	409.029	42.2117	126635	0	0	NA	DA/OlaHsd	M
3B9ACAC5	23-06-2019	10:29:58	0:14:00-0:16:00	Trial 10	Arena 1	120	278.516	41.8548	125564	0	0	NA	DA/OlaHsd	M
3B9ACAC5	23-06-2019	10:29:58	0:16:00-0:18:00	Trial 10	Arena 1	120	214.087	37.547	112641	0	0	NA	DA/OlaHsd	M
3B9ACAC5	23-06-2019	10:29:58	0:18:00-0:20:00	Trial 10	Arena 1	120	287.435	40.8946	122684	0	0	NA	DA/OlaHsd	M
3B9ACAD4	28-08-2019	10:37:08	0:00:00-0:02:00	Trial 41	Arena 1	120	1197.51	34.7856	104357	2.48	3	50	SS/JrHsdMcwiCrl	M
3B9ACAD4	28-08-2019	10:37:08	0:02:00-0:04:00	Trial 41	Arena 1	119.88	1404.68	30.3042	90730.8	3.44	3	167.12	SS/JrHsdMcwiCrl	M
3B9ACAD4	28-08-2019	10:37:08	0:04:00-0:06:00	Trial 41	Arena 1	120	843.292	33.3252	99975.5	2.56	2	251.08	SS/JrHsdMcwiCrl	M
3B9ACAD4	28-08-2019	10:37:08	0:06:00-0:08:00	Trial 41	Arena 1	119.76	956.13	27.1596	81234.5	4.16	4	381.64	SS/JrHsdMcwiCrl	M
3B9ACAD4	28-08-2019	10:37:08	0:08:00-0:10:00	Trial 41	Arena 1	120	790.469	26.9353	80806	2.04	2	576.68	SS/JrHsdMcwiCrl	M
3B9ACAD4	28-08-2019	10:37:08	0:10:00-0:12:00	Trial 41	Arena 1	117.48	457.163	33.4856	98012.2	0	0	NA	SS/JrHsdMcwiCrl	M
3B9ACAD4	28-08-2019	10:37:08	0:12:00-0:14:00	Trial 41	Arena 1	120	650.491	20.5714	61714.2	14.52	2	730.76	SS/JrHsdMcwiCrl	M
3B9ACAD4	28-08-2019	10:37:08	0:14:00-0:16:00	Trial 41	Arena 1	120	545.705	29.0175	87052.5	0	0	NA	SS/JrHsdMcwiCrl	M
3B9ACAD4	28-08-2019	10:37:08	0:16:00-0:18:00	Trial 41	Arena 1	120	274.834	34.2278	102683	0	0	NA	SS/JrHsdMcwiCrl	M
3B9ACAD4	28-08-2019	10:37:08	0:18:00-0:20:00	Trial 41	Arena 1	117	540.071	32.5256	94877.2	4.12	1	1160.8	SS/JrHsdMcwiCrl	M
3B9ACAD8	31-08-2019	15:05:21	0:00:00-0:02:00	Trial 44	Arena 2	117.28	866.033	37.2362	108283	0	0	NA	F344/NCrl	F
3B9ACAD8	31-08-2019	15:05:21	0:02:00-0:04:00	Trial 44	Arena 2	120	864.369	38.8508	116553	0	0	NA	F344/NCrl	F
3B9ACAD8	31-08-2019	15:05:21	0:04:00-0:06:00	Trial 44	Arena 2	120	852.347	38.6416	115925	1.28	1	335.84	F344/NCrl	F
3B9ACAD8	31-08-2019	15:05:21	0:06:00-0:08:00	Trial 44	Arena 2	120	966.195	38.0609	114183	0.08	1	437.48	F344/NCrl	F
3B9ACAD8	31-08-2019	15:05:21	0:08:00-0:10:00	Trial 44	Arena 2	120	589.473	40.4442	121333	0.96	1	575.48	F344/NCrl	F
3B9ACAD8	31-08-2019	15:05:21	0:10:00-0:12:00	Trial 44	Arena 2	119.8	714.034	34.5609	103406	2.32	2	690.84	F344/NCrl	F
3B9ACAD8	31-08-2019	15:05:21	0:12:00-0:14:00	Trial 44	Arena 2	118.52	888.222	31.3034	92658.2	4.16	2	781.16	F344/NCrl	F
3B9ACAD8	31-08-2019	15:05:21	0:14:00-0:16:00	Trial 44	Arena 2	120	389.644	40.6202	121861	3.88	1	855.28	F344/NCrl	F
3B9ACAD8	31-08-2019	15:05:21	0:16:00-0:18:00	Trial 44	Arena 2	117.68	369.297	43.4861	127327	0	0	NA	F344/NCrl	F
3B9ACAD8	31-08-2019	15:05:21	0:18:00-0:20:00	Trial 44	Arena 2	120	853.149	30.7704	92311.1	1.96	1	1139.8	F344/NCrl	F
3B9ACAD9	11-09-2019	10:43:44	0:00:00-0:02:00	Trial 5	Arena 2	115.36	605.593	43.4777	122868	0	0	NA	LEW/Chrna5	F
3B9ACAD9	11-09-2019	10:43:44	0:02:00-0:04:00	Trial 5	Arena 2	116	539.671	37.4621	106467	0	0	NA	LEW/Chrna5	F
3B9ACAD9	11-09-2019	10:43:44	0:04:00-0:06:00	Trial 5	Arena 2	119.2	250.355	45.442	135145	0	0	NA	LEW/Chrna5	F
3B9ACAD9	11-09-2019	10:43:44	0:06:00-0:08:00	Trial 5	Arena 2	111.52	659.972	34.1721	91342	3.48	3	389.92	LEW/Chrna5	F
3B9ACAD9	11-09-2019	10:43:44	0:08:00-0:10:00	Trial 5	Arena 2	116	505.724	37.4635	106097	0	0	NA	LEW/Chrna5	F
3B9ACAD9	11-09-2019	10:43:44	0:10:00-0:12:00	Trial 5	Arena 2	120	182.993	47.0981	141294	0	0	NA	LEW/Chrna5	F
3B9ACAD9	11-09-2019	10:43:44	0:12:00-0:14:00	Trial 5	Arena 2	120	118.737	48.4324	145297	0	0	NA	LEW/Chrna5	F
3B9ACAD9	11-09-2019	10:43:44	0:14:00-0:16:00	Trial 5	Arena 2	109	636.252	37.0547	98491.3	0.16	1	958.56	LEW/Chrna5	F
3B9ACAD9	11-09-2019	10:43:44	0:16:00-0:18:00	Trial 5	Arena 2	118.76	311.653	39.7105	116590	1.84	2	965.88	LEW/Chrna5	F
3B9ACAD9	11-09-2019	10:43:44	0:18:00-0:20:00	Trial 5	Arena 2	120	87.4538	48.4186	145256	0	0	NA	LEW/Chrna5	F
3B9ACADA	26-08-2019	12:31:13	0:00:00-0:02:00	Trial 7	Arena 1	119.12	1237.91	36.8764	109707	2.28063	1	54.8152	BN/Crl	M
3B9ACADA	26-08-2019	12:31:13	0:02:00-0:04:00	Trial 7	Arena 1	120	755.803	37.7973	113354	0.760211	2	232.985	BN/Crl	M
3B9ACADA	26-08-2019	12:31:13	0:04:00-0:06:00	Trial 7	Arena 1	120	365.338	39.6026	118768	0	0	NA	BN/Crl	M
3B9ACADA	26-08-2019	12:31:13	0:06:00-0:08:00	Trial 7	Arena 1	120	637.221	36.4491	109311	3.56099	2	405.112	BN/Crl	M
3B9ACADA	26-08-2019	12:31:13	0:08:00-0:10:00	Trial 7	Arena 1	120	124.878	44.5728	133674	0	0	NA	BN/Crl	M
3B9ACADA	26-08-2019	12:31:13	0:10:00-0:12:00	Trial 7	Arena 1	120	34.9579	46.2508	138752	0	0	NA	BN/Crl	M
3B9ACADA	26-08-2019	12:31:13	0:12:00-0:14:00	Trial 7	Arena 1	120	41.4273	46.3182	138908	0	0	NA	BN/Crl	M
3B9ACADA	26-08-2019	12:31:13	0:14:00-0:16:00	Trial 7	Arena 1	120	34.5667	46.3636	139044	0	0	NA	BN/Crl	M
3B9ACADA	26-08-2019	12:31:13	0:16:00-0:18:00	Trial 7	Arena 1	120	26.1193	46.3435	138984	0	0	NA	BN/Crl	M
3B9ACADA	26-08-2019	12:31:13	0:18:00-0:20:00	Trial 7	Arena 1	120	31.1089	46.3157	138901	0	0	NA	BN/Crl	M
3B9ACADE	19-08-2019	12:23:32	0:00:00-0:02:00	Trial 38	Arena 2	120	1349.58	34.3938	20533.1	4.4	2	33	SS/JrHsdMcwiCrl	F
3B9ACADE	19-08-2019	12:23:32	0:02:00-0:04:00	Trial 38	Arena 2	120	1022.73	33.2201	19932	6	2	149	SS/JrHsdMcwiCrl	F
3B9ACADE	19-08-2019	12:23:32	0:04:00-0:06:00	Trial 38	Arena 2	120	699.698	35.4327	21259.6	1.8	1	276.8	SS/JrHsdMcwiCrl	F
3B9ACADE	19-08-2019	12:23:32	0:06:00-0:08:00	Trial 38	Arena 2	120	997.521	30.4618	18277.1	3	1	439.6	SS/JrHsdMcwiCrl	F
3B9ACADE	19-08-2019	12:23:32	0:08:00-0:10:00	Trial 38	Arena 2	120	381.056	40.9858	24591.5	0	0	NA	SS/JrHsdMcwiCrl	F
3B9ACADE	19-08-2019	12:23:32	0:10:00-0:12:00	Trial 38	Arena 2	120	583.497	39.7086	23825.2	0	0	NA	SS/JrHsdMcwiCrl	F
3B9ACADE	19-08-2019	12:23:32	0:12:00-0:14:00	Trial 38	Arena 2	120	607.416	33.3685	20021.1	1.6	1	822.4	SS/JrHsdMcwiCrl	F
3B9ACADE	19-08-2019	12:23:32	0:14:00-0:16:00	Trial 38	Arena 2	120	744.963	23.0884	13853	5.8	3	846.6	SS/JrHsdMcwiCrl	F
3B9ACADE	19-08-2019	12:23:32	0:16:00-0:18:00	Trial 38	Arena 2	120	669.603	37.4171	22450.2	0	0	NA	SS/JrHsdMcwiCrl	F
3B9ACADE	19-08-2019	12:23:32	0:18:00-0:20:00	Trial 38	Arena 2	120	257.956	39.8642	23918.5	0	0	NA	SS/JrHsdMcwiCrl	F
3B9ACAE1	07-09-2019	14:31:49	0:00:00-0:02:00	Trial 2	Arena 2	118.4	1769.13	33.0572	97518.8	0.08	1	19.96	F344/NHsd	F
3B9ACAE1	07-09-2019	14:31:49	0:02:00-0:04:00	Trial 2	Arena 2	116.96	1353.63	31.3874	91211.9	0.92	1	159.36	F344/NHsd	F
3B9ACAE1	07-09-2019	14:31:49	0:04:00-0:06:00	Trial 2	Arena 2	119.24	1225.77	25.0821	74694.4	12.56	4	242.72	F344/NHsd	F
3B9ACAE1	07-09-2019	14:31:49	0:06:00-0:08:00	Trial 2	Arena 2	118.72	926.89	29.0295	86014.4	7.64	3	453.12	F344/NHsd	F
3B9ACAE1	07-09-2019	14:31:49	0:08:00-0:10:00	Trial 2	Arena 2	99.68	902.024	31.2835	77489.2	0.92	1	575.8	F344/NHsd	F
3B9ACAE1	07-09-2019	14:31:49	0:10:00-0:12:00	Trial 2	Arena 2	120	677.676	16.1478	48443.3	10.32	7	613.44	F344/NHsd	F
3B9ACAE1	07-09-2019	14:31:49	0:12:00-0:14:00	Trial 2	Arena 2	114.6	783.246	35.5927	101510	0	0	NA	F344/NHsd	F
3B9ACAE1	07-09-2019	14:31:49	0:14:00-0:16:00	Trial 2	Arena 2	116.96	642.74	37.1418	108045	0	0	NA	F344/NHsd	F
3B9ACAE1	07-09-2019	14:31:49	0:16:00-0:18:00	Trial 2	Arena 2	95.56	448.834	35.8249	84905.1	7.08	2	1069.12	F344/NHsd	F
3B9ACAE1	07-09-2019	14:31:49	0:18:00-0:20:00	Trial 2	Arena 2	120	565.367	26.6751	80025.4	3.28	1	1115.2	F344/NHsd	F
3B9ACAE7	11-09-2019	10:43:44	0:00:00-0:02:00	Trial 5	Arena 1	114.08	662.077	38.2166	107006	0	0	NA	LEW/Chrna5	M
3B9ACAE7	11-09-2019	10:43:44	0:02:00-0:04:00	Trial 5	Arena 1	118.6	780.802	36.6069	106123	0	0	NA	LEW/Chrna5	M
3B9ACAE7	11-09-2019	10:43:44	0:04:00-0:06:00	Trial 5	Arena 1	119.24	427.66	41.9463	123406	3.32	2	243.4	LEW/Chrna5	M
3B9ACAE7	11-09-2019	10:43:44	0:06:00-0:08:00	Trial 5	Arena 1	118.36	535.495	29.1609	84071	11.92	2	433.12	LEW/Chrna5	M
3B9ACAE7	11-09-2019	10:43:44	0:08:00-0:10:00	Trial 5	Arena 1	119.4	905.718	30.7504	89822	3.04	4	544.32	LEW/Chrna5	M
3B9ACAE7	11-09-2019	10:43:44	0:10:00-0:12:00	Trial 5	Arena 1	119.08	628.097	35.5068	104319	0.72	1	696.28	LEW/Chrna5	M
3B9ACAE7	11-09-2019	10:43:44	0:12:00-0:14:00	Trial 5	Arena 1	119.32	552.078	34.7891	102524	0	0	NA	LEW/Chrna5	M
3B9ACAE7	11-09-2019	10:43:44	0:14:00-0:16:00	Trial 5	Arena 1	117.84	567.381	35.5881	103988	3.96	1	907.56	LEW/Chrna5	M
3B9ACAE7	11-09-2019	10:43:44	0:16:00-0:18:00	Trial 5	Arena 1	113	155.552	44.2009	123895	0	0	NA	LEW/Chrna5	M
3B9ACAE7	11-09-2019	10:43:44	0:18:00-0:20:00	Trial 5	Arena 1	117.72	93.4627	46.655	136233	0	0	NA	LEW/Chrna5	M
3B9ACAEB	07-09-2019	14:03:56	0:00:00-0:02:00	Trial 1	Arena 1	115.92	1684.7	36.1676	104307	2.32	2	22.88	SHR/NCrl	M
3B9ACAEB	07-09-2019	14:03:56	0:02:00-0:04:00	Trial 1	Arena 1	119.56	1761.09	32.2068	96137.3	2.28	4	131.8	SHR/NCrl	M
3B9ACAEB	07-09-2019	14:03:56	0:04:00-0:06:00	Trial 1	Arena 1	119.64	1420.88	26.467	78845.2	14.52	4	277.36	SHR/NCrl	M
3B9ACAEB	07-09-2019	14:03:56	0:06:00-0:08:00	Trial 1	Arena 1	116.28	998.67	34.6928	100540	1.16	2	376.56	SHR/NCrl	M
3B9ACAEB	07-09-2019	14:03:56	0:08:00-0:10:00	Trial 1	Arena 1	116.64	1030.3	27.9384	81133.2	1.2	1	542.4	SHR/NCrl	M
3B9ACAEB	07-09-2019	14:03:56	0:10:00-0:12:00	Trial 1	Arena 1	118.6	1031.56	27.7907	82232.6	3.48	3	607.88	SHR/NCrl	M
3B9ACAEB	07-09-2019	14:03:56	0:12:00-0:14:00	Trial 1	Arena 1	115.6	684.713	31.3635	90358.3	3.36	1	725.4	SHR/NCrl	M
3B9ACAEB	07-09-2019	14:03:56	0:14:00-0:16:00	Trial 1	Arena 1	109.68	792.806	31.5799	86497.3	1.36	1	917.68	SHR/NCrl	M
3B9ACAEB	07-09-2019	14:03:56	0:16:00-0:18:00	Trial 1	Arena 1	120	484.943	24.0487	72146.1	0.52	1	973.64	SHR/NCrl	M
3B9ACAEB	07-09-2019	14:03:56	0:18:00-0:20:00	Trial 1	Arena 1	119.52	663.792	29.2527	87231.6	10.68	2	1092.84	SHR/NCrl	M
3B9ACAF1	28-08-2019	10:37:08	0:00:00-0:02:00	Trial 41	Arena 2	120	1391.79	36.3814	109144	0	0	NA	SS/JrHsdMcwiCrl	F
3B9ACAF1	28-08-2019	10:37:08	0:02:00-0:04:00	Trial 41	Arena 2	120	1209.69	35.3451	106035	1.76	2	178.08	SS/JrHsdMcwiCrl	F
3B9ACAF1	28-08-2019	10:37:08	0:04:00-0:06:00	Trial 41	Arena 2	120	1437.74	30.3006	90901.8	3.16	3	299.44	SS/JrHsdMcwiCrl	F
3B9ACAF1	28-08-2019	10:37:08	0:06:00-0:08:00	Trial 41	Arena 2	120	1092.83	26.39	79170.1	9.72	3	372.72	SS/JrHsdMcwiCrl	F
3B9ACAF1	28-08-2019	10:37:08	0:08:00-0:10:00	Trial 41	Arena 2	120	1057.47	26.3582	79074.6	6.28	2	500.04	SS/JrHsdMcwiCrl	F
3B9ACAF1	28-08-2019	10:37:08	0:10:00-0:12:00	Trial 41	Arena 2	120	712.876	24.5083	73524.8	4.16	4	607.28	SS/JrHsdMcwiCrl	F
3B9ACAF1	28-08-2019	10:37:08	0:12:00-0:14:00	Trial 41	Arena 2	120	705.333	29.6995	89098.5	2	1	754.44	SS/JrHsdMcwiCrl	F
3B9ACAF1	28-08-2019	10:37:08	0:14:00-0:16:00	Trial 41	Arena 2	120	241.466	35.0672	105202	0	0	NA	SS/JrHsdMcwiCrl	F
3B9ACAF1	28-08-2019	10:37:08	0:16:00-0:18:00	Trial 41	Arena 2	120	598.806	30.2862	90858.6	10.8	1	1024.04	SS/JrHsdMcwiCrl	F
3B9ACAF1	28-08-2019	10:37:08	0:18:00-0:20:00	Trial 41	Arena 2	120	580.787	34.4213	103264	0	0	NA	SS/JrHsdMcwiCrl	F
3B9ACAF5	07-09-2019	14:56:41	0:00:00-0:02:00	Trial 3	Arena 1	118.32	1838.16	34.8149	102634	2.6	2	7.2	SHR/NCrl	F
3B9ACAF5	07-09-2019	14:56:41	0:02:00-0:04:00	Trial 3	Arena 1	115.88	1857.51	31.6088	90780.4	4.2	4	148.6	SHR/NCrl	F
3B9ACAF5	07-09-2019	14:56:41	0:04:00-0:06:00	Trial 3	Arena 1	114.12	1267.22	35.0484	99151.9	0	0	NA	SHR/NCrl	F
3B9ACAF5	07-09-2019	14:56:41	0:06:00-0:08:00	Trial 3	Arena 1	109.12	1231.91	22.5574	60904.8	13.28	4	362.24	SHR/NCrl	F
3B9ACAF5	07-09-2019	14:56:41	0:08:00-0:10:00	Trial 3	Arena 1	118.36	1147.54	27.7534	81872.4	6.36	7	515.12	SHR/NCrl	F
3B9ACAF5	07-09-2019	14:56:41	0:10:00-0:12:00	Trial 3	Arena 1	107.84	1033.5	28.933	77482.6	0	0	NA	SHR/NCrl	F
3B9ACAF5	07-09-2019	14:56:41	0:12:00-0:14:00	Trial 3	Arena 1	109.68	565.051	28.9736	78808.3	11.16	4	739.32	SHR/NCrl	F
3B9ACAF5	07-09-2019	14:56:41	0:14:00-0:16:00	Trial 3	Arena 1	116.6	828.944	30.9684	90087.1	8.68	3	846.2	SHR/NCrl	F
3B9ACAF5	07-09-2019	14:56:41	0:16:00-0:18:00	Trial 3	Arena 1	116.48	502.23	19.5245	56738.2	4.04	2	998.76	SHR/NCrl	F
3B9ACAF5	07-09-2019	14:56:41	0:18:00-0:20:00	Trial 3	Arena 1	120	374.719	21.1218	63365.5	1.4	1	1092	SHR/NCrl	F
3B9ACAFD	26-08-2019	12:31:13	0:00:00-0:02:00	Trial 7	Arena 2	107.517	918.292	40.5757	106430	0	0	NA	BN/Crl	F
3B9ACAFD	26-08-2019	12:31:13	0:02:00-0:04:00	Trial 7	Arena 2	109.637	752.187	38.0214	103190	0	0	NA	BN/Crl	F
3B9ACAFD	26-08-2019	12:31:13	0:04:00-0:06:00	Trial 7	Arena 2	79.9089	280.957	39.5689	77278.1	0	0	NA	BN/Crl	F
3B9ACAFD	26-08-2019	12:31:13	0:06:00-0:08:00	Trial 7	Arena 2	118.84	1224.3	31.3582	92349.9	5.28146	3	393.029	BN/Crl	F
3B9ACAFD	26-08-2019	12:31:13	0:08:00-0:10:00	Trial 7	Arena 2	120	368.76	41.4672	124360	0	0	NA	BN/Crl	F
3B9ACAFD	26-08-2019	12:31:13	0:10:00-0:12:00	Trial 7	Arena 2	120	50.7549	45.218	135654	0	0	NA	BN/Crl	F
3B9ACAFD	26-08-2019	12:31:13	0:12:00-0:14:00	Trial 7	Arena 2	120	51.866	45.7671	137256	0	0	NA	BN/Crl	F
3B9ACAFD	26-08-2019	12:31:13	0:14:00-0:16:00	Trial 7	Arena 2	120	101.47	45.4684	136360	0	0	NA	BN/Crl	F
3B9ACAFD	26-08-2019	12:31:13	0:16:00-0:18:00	Trial 7	Arena 2	120	22.3269	44.6112	133789	0	0	NA	BN/Crl	F
3B9ACAFD	26-08-2019	12:31:13	0:18:00-0:20:00	Trial 7	Arena 2	120	33.4233	45.4055	136171	0	0	NA	BN/Crl	F
3B9ACAFF	28-08-2019	11:02:27	0:00:00-0:02:00	Trial 42	Arena 1	119.84	1664.03	34.1607	102243	0.48	1	88.68	SS/JrHsdMcwiCrl	F
3B9ACAFF	28-08-2019	11:02:27	0:02:00-0:04:00	Trial 42	Arena 1	120	1425.4	30.7516	92131.7	2.24	2	128.6	SS/JrHsdMcwiCrl	F
3B9ACAFF	28-08-2019	11:02:27	0:04:00-0:06:00	Trial 42	Arena 1	119.12	1231.47	26.6212	79224.6	3.4	3	279.28	SS/JrHsdMcwiCrl	F
3B9ACAFF	28-08-2019	11:02:27	0:06:00-0:08:00	Trial 42	Arena 1	120	898.379	34.8297	104489	0	0	NA	SS/JrHsdMcwiCrl	F
3B9ACAFF	28-08-2019	11:02:27	0:08:00-0:10:00	Trial 42	Arena 1	120	932.702	27.8614	83584.1	0.56	1	559.96	SS/JrHsdMcwiCrl	F
3B9ACAFF	28-08-2019	11:02:27	0:10:00-0:12:00	Trial 42	Arena 1	118.04	681.088	28.1637	82885.9	1	1	661.96	SS/JrHsdMcwiCrl	F
3B9ACAFF	28-08-2019	11:02:27	0:12:00-0:14:00	Trial 42	Arena 1	120	564.181	25.3968	76190.4	5.24	1	799.56	SS/JrHsdMcwiCrl	F
3B9ACAFF	28-08-2019	11:02:27	0:14:00-0:16:00	Trial 42	Arena 1	120	827.401	25.7172	77151.7	6.88	2	863.76	SS/JrHsdMcwiCrl	F
3B9ACAFF	28-08-2019	11:02:27	0:16:00-0:18:00	Trial 42	Arena 1	120	766.65	29.4934	88480.2	0	0	NA	SS/JrHsdMcwiCrl	F
3B9ACAFF	28-08-2019	11:02:27	0:18:00-0:20:00	Trial 42	Arena 1	119.68	748.333	17.4315	52102.7	20.6	3	1088.96	SS/JrHsdMcwiCrl	F
3B9ACB01	07-09-2019	14:03:56	0:00:00-0:02:00	Trial 1	Arena 2	118.4	2253.49	36.455	107542	1.28	2	25.68	SHR/NCrl	F
3B9ACB01	07-09-2019	14:03:56	0:02:00-0:04:00	Trial 1	Arena 2	118.6	2178.17	29.5033	87123.1	8.92	7	120	SHR/NCrl	F
3B9ACB01	07-09-2019	14:03:56	0:04:00-0:06:00	Trial 1	Arena 2	118.96	2073.86	30.9786	91665.6	5.64	7	252.96	SHR/NCrl	F
3B9ACB01	07-09-2019	14:03:56	0:06:00-0:08:00	Trial 1	Arena 2	119.36	1578.21	31.3163	93103.3	2.64	3	390.4	SHR/NCrl	F
3B9ACB01	07-09-2019	14:03:56	0:08:00-0:10:00	Trial 1	Arena 2	95.88	897.424	35.2534	83268.4	1	2	519.24	SHR/NCrl	F
3B9ACB01	07-09-2019	14:03:56	0:10:00-0:12:00	Trial 1	Arena 2	117.44	1111.61	25.7074	75091.2	10.28	4	616.8	SHR/NCrl	F
3B9ACB01	07-09-2019	14:03:56	0:12:00-0:14:00	Trial 1	Arena 2	116.8	1624.02	29.7307	86486.5	2.04	2	756.56	SHR/NCrl	F
3B9ACB01	07-09-2019	14:03:56	0:14:00-0:16:00	Trial 1	Arena 2	90.68	592.637	40.3919	89710.5	2	1	945.28	SHR/NCrl	F
3B9ACB01	07-09-2019	14:03:56	0:16:00-0:18:00	Trial 1	Arena 2	118.52	622.079	29.5883	87048.8	0	0	NA	SHR/NCrl	F
3B9ACB01	07-09-2019	14:03:56	0:18:00-0:20:00	Trial 1	Arena 2	120	760.17	35.9152	107746	0	0	NA	SHR/NCrl	F
3B9ACB09	26-08-2019	13:10:04	0:00:00-0:02:00	Trial 8	Arena 1	118.92	1001.36	40.2336	119333	0	0	NA	BN/Crl	M
3B9ACB09	26-08-2019	13:10:04	0:02:00-0:04:00	Trial 8	Arena 1	120	629.706	42.5323	127427	0	0	NA	BN/Crl	M
3B9ACB09	26-08-2019	13:10:04	0:04:00-0:06:00	Trial 8	Arena 1	120	50.0541	47.9805	143894	0	0	NA	BN/Crl	M
3B9ACB09	26-08-2019	13:10:04	0:06:00-0:08:00	Trial 8	Arena 1	120	64.5527	48.1643	144445	0	0	NA	BN/Crl	M
3B9ACB09	26-08-2019	13:10:04	0:08:00-0:10:00	Trial 8	Arena 1	120	37.861	48.5083	145476	0	0	NA	BN/Crl	M
3B9ACB09	26-08-2019	13:10:04	0:10:00-0:12:00	Trial 8	Arena 1	120	95.0134	47.4544	142316	0	0	NA	BN/Crl	M
3B9ACB09	26-08-2019	13:10:04	0:12:00-0:14:00	Trial 8	Arena 1	120	35.903	48.5691	145659	0	0	NA	BN/Crl	M
3B9ACB09	26-08-2019	13:10:04	0:14:00-0:16:00	Trial 8	Arena 1	120	13.0763	48.1984	144499	0	0	NA	BN/Crl	M
3B9ACB09	26-08-2019	13:10:04	0:16:00-0:18:00	Trial 8	Arena 1	120	19.9301	48.3712	145065	0	0	NA	BN/Crl	M
3B9ACB09	26-08-2019	13:10:04	0:18:00-0:20:00	Trial 8	Arena 1	120	287.761	45.8785	137590	0	0	NA	BN/Crl	M
3B9ACB0A	12-08-2019	11:27:44	0:00:00-0:02:00	Trial 36	Arena 2	119.4	1174.6	38.2506	22720.9	0.8	1	107.6	LEW/SsNHsd	F
3B9ACB0A	12-08-2019	11:27:44	0:02:00-0:04:00	Trial 36	Arena 2	120	1611.03	33.5697	19973.9	2.8	2	154.4	LEW/SsNHsd	F
3B9ACB0A	12-08-2019	11:27:44	0:04:00-0:06:00	Trial 36	Arena 2	120	1313.69	31.5581	18840.2	2.6	3	241.4	LEW/SsNHsd	F
3B9ACB0A	12-08-2019	11:27:44	0:06:00-0:08:00	Trial 36	Arena 2	120	846.063	32.6666	19600	3.4	1	373.8	LEW/SsNHsd	F
3B9ACB0A	12-08-2019	11:27:44	0:08:00-0:10:00	Trial 36	Arena 2	120	877.232	33.3642	20018.5	5.2	1	485.2	LEW/SsNHsd	F
3B9ACB0A	12-08-2019	11:27:44	0:10:00-0:12:00	Trial 36	Arena 2	120	785.83	28.3739	17024.3	4.6	3	648.8	LEW/SsNHsd	F
3B9ACB0A	12-08-2019	11:27:44	0:12:00-0:14:00	Trial 36	Arena 2	120	465.936	34.0278	20416.7	0	0	NA	LEW/SsNHsd	F
3B9ACB0A	12-08-2019	11:27:44	0:14:00-0:16:00	Trial 36	Arena 2	119.6	905.18	26.2452	15537.2	0.2	1	957	LEW/SsNHsd	F
3B9ACB0A	12-08-2019	11:27:44	0:16:00-0:18:00	Trial 36	Arena 2	120	182.38	42.9999	25670.9	0	0	NA	LEW/SsNHsd	F
3B9ACB0A	12-08-2019	11:27:44	0:18:00-0:20:00	Trial 36	Arena 2	120	790.277	33.7469	20248.1	1.4	1	1136.8	LEW/SsNHsd	F
3B9ACB0D	19-08-2019	11:46:50	0:00:00-0:02:00	Trial 37	Arena 1	107.48	957.23	36.5215	97804.6	0	0	NA	DA/OlaHsd	M
3B9ACB0D	19-08-2019	11:46:50	0:02:00-0:04:00	Trial 37	Arena 1	111.32	917.371	32.1882	89064.7	2.08	3	159.92	DA/OlaHsd	M
3B9ACB0D	19-08-2019	11:46:50	0:04:00-0:06:00	Trial 37	Arena 1	90.72	591.563	35.7659	80401.8	1.68	1	271.84	DA/OlaHsd	M
3B9ACB0D	19-08-2019	11:46:50	0:06:00-0:08:00	Trial 37	Arena 1	112.28	651.429	25.0694	70144.2	2.28	2	394.36	DA/OlaHsd	M
3B9ACB0D	19-08-2019	11:46:50	0:08:00-0:10:00	Trial 37	Arena 1	117.08	560.553	27.137	79321.6	8.04	2	538.76	DA/OlaHsd	M
3B9ACB0D	19-08-2019	11:46:50	0:10:00-0:12:00	Trial 37	Arena 1	118.12	267.766	39.0635	115237	0	0	NA	DA/OlaHsd	M
3B9ACB0D	19-08-2019	11:46:50	0:12:00-0:14:00	Trial 37	Arena 1	107.08	300.306	32.5803	87119.8	7.84	1	814.28	DA/OlaHsd	M
3B9ACB0D	19-08-2019	11:46:50	0:14:00-0:16:00	Trial 37	Arena 1	118.28	446.901	33.8641	100034	2.72	1	876.96	DA/OlaHsd	M
3B9ACB0D	19-08-2019	11:46:50	0:16:00-0:18:00	Trial 37	Arena 1	120	144.514	42.6071	127821	0	0	NA	DA/OlaHsd	M
3B9ACB0D	19-08-2019	11:46:50	0:18:00-0:20:00	Trial 37	Arena 1	120	96.2375	36.9313	110794	0	0	NA	DA/OlaHsd	M
3B9ACB10	12-08-2019	11:27:44	0:00:00-0:02:00	Trial 36	Arena 1	120	630.414	38.9419	23365.2	0	0	NA	LEW/SsNHsd	M
3B9ACB10	12-08-2019	11:27:44	0:02:00-0:04:00	Trial 36	Arena 1	119.8	1133.85	36.0708	21498.2	0	0	NA	LEW/SsNHsd	M
3B9ACB10	12-08-2019	11:27:44	0:04:00-0:06:00	Trial 36	Arena 1	120	1026.39	37.0361	22184.6	0	0	NA	LEW/SsNHsd	M
3B9ACB10	12-08-2019	11:27:44	0:06:00-0:08:00	Trial 36	Arena 1	119.6	826.15	32.1075	19104	4.6	2	410.8	LEW/SsNHsd	M
3B9ACB10	12-08-2019	11:27:44	0:08:00-0:10:00	Trial 36	Arena 1	120	555.328	40.5673	24340.4	0	0	NA	LEW/SsNHsd	M
3B9ACB10	12-08-2019	11:27:44	0:10:00-0:12:00	Trial 36	Arena 1	120	866.324	30.4183	18251	2.8	2	608.8	LEW/SsNHsd	M
3B9ACB10	12-08-2019	11:27:44	0:12:00-0:14:00	Trial 36	Arena 1	120	214.702	41.0747	24644.8	0	0	NA	LEW/SsNHsd	M
3B9ACB10	12-08-2019	11:27:44	0:14:00-0:16:00	Trial 36	Arena 1	119.6	433.643	37.107	22078.6	0	0	NA	LEW/SsNHsd	M
3B9ACB10	12-08-2019	11:27:44	0:16:00-0:18:00	Trial 36	Arena 1	120	1021.22	28.11	16866	15.4	3	992.2	LEW/SsNHsd	M
3B9ACB10	12-08-2019	11:27:44	0:18:00-0:20:00	Trial 36	Arena 1	120	736.439	30.1832	18109.9	6.8	1	1180.6	LEW/SsNHsd	M
3B9ACB15	28-08-2019	11:02:27	0:00:00-0:02:00	Trial 42	Arena 2	120	1331.34	39.3985	118195	0	0	NA	SS/JrHsdMcwiCrl	F
3B9ACB15	28-08-2019	11:02:27	0:02:00-0:04:00	Trial 42	Arena 2	120	1444.67	35.3468	106040	0.44	1	159.56	SS/JrHsdMcwiCrl	F
3B9ACB15	28-08-2019	11:02:27	0:04:00-0:06:00	Trial 42	Arena 2	120	1450.67	28.3006	84901.9	3.56	4	241	SS/JrHsdMcwiCrl	F
3B9ACB15	28-08-2019	11:02:27	0:06:00-0:08:00	Trial 42	Arena 2	120	902.335	38.2355	114706	0	0	NA	SS/JrHsdMcwiCrl	F
3B9ACB15	28-08-2019	11:02:27	0:08:00-0:10:00	Trial 42	Arena 2	120	911.324	26.712	80136	18.52	5	552.28	SS/JrHsdMcwiCrl	F
3B9ACB15	28-08-2019	11:02:27	0:10:00-0:12:00	Trial 42	Arena 2	120	575.686	31.788	95364.1	8.84	2	600	SS/JrHsdMcwiCrl	F
3B9ACB15	28-08-2019	11:02:27	0:12:00-0:14:00	Trial 42	Arena 2	120	845.993	24.935	74804.9	0	0	NA	SS/JrHsdMcwiCrl	F
3B9ACB15	28-08-2019	11:02:27	0:14:00-0:16:00	Trial 42	Arena 2	120	806.904	28.4893	85468	1.48	1	884.64	SS/JrHsdMcwiCrl	F
3B9ACB15	28-08-2019	11:02:27	0:16:00-0:18:00	Trial 42	Arena 2	120	690.129	18.9109	56732.7	6.96	1	978.36	SS/JrHsdMcwiCrl	F
3B9ACB15	28-08-2019	11:02:27	0:18:00-0:20:00	Trial 42	Arena 2	120	479.319	28.3619	85085.8	16.84	1	1149.24	SS/JrHsdMcwiCrl	F
3B9ACB16	07-09-2019	14:31:49	0:00:00-0:02:00	Trial 2	Arena 1	120	928.215	37.3178	111953	2.28	1	53.56	F344/NHsd	M
3B9ACB16	07-09-2019	14:31:49	0:02:00-0:04:00	Trial 2	Arena 1	118.92	1119.29	32.6974	97013.2	0.8	1	225.44	F344/NHsd	M
3B9ACB16	07-09-2019	14:31:49	0:04:00-0:06:00	Trial 2	Arena 1	98.92	688.256	30.8154	75929.3	2.92	1	307.84	F344/NHsd	M
3B9ACB16	07-09-2019	14:31:49	0:06:00-0:08:00	Trial 2	Arena 1	115.28	702.799	36.85	105649	0.08	1	438.2	F344/NHsd	M
3B9ACB16	07-09-2019	14:31:49	0:08:00-0:10:00	Trial 2	Arena 1	120	682.885	35.8794	107638	0	0	NA	F344/NHsd	M
3B9ACB16	07-09-2019	14:31:49	0:10:00-0:12:00	Trial 2	Arena 1	118.52	636.279	37.0167	109458	0	0	NA	F344/NHsd	M
3B9ACB16	07-09-2019	14:31:49	0:12:00-0:14:00	Trial 2	Arena 1	113.68	684.991	33.9281	96118.3	2.96	2	780.36	F344/NHsd	M
3B9ACB16	07-09-2019	14:31:49	0:14:00-0:16:00	Trial 2	Arena 1	107.84	445.749	43.2225	116398	0	0	NA	F344/NHsd	M
3B9ACB16	07-09-2019	14:31:49	0:16:00-0:18:00	Trial 2	Arena 1	120	635.538	35.061	105183	0	0	NA	F344/NHsd	M
3B9ACB16	07-09-2019	14:31:49	0:18:00-0:20:00	Trial 2	Arena 1	120	569.886	37.2378	111676	0	0	NA	F344/NHsd	M
3B9ACB1C	07-09-2019	14:56:41	0:00:00-0:02:00	Trial 3	Arena 2	111.16	1418.89	37.2349	101577	0.92	1	20.12	F344/NHsd	F
3B9ACB1C	07-09-2019	14:56:41	0:02:00-0:04:00	Trial 3	Arena 2	118.8	1546.15	25.9479	76857.8	8.8	6	126.92	F344/NHsd	F
3B9ACB1C	07-09-2019	14:56:41	0:04:00-0:06:00	Trial 3	Arena 2	115.88	1402.53	26.8532	77632.5	4.56	5	247.44	F344/NHsd	F
3B9ACB1C	07-09-2019	14:56:41	0:06:00-0:08:00	Trial 3	Arena 2	118.44	1209.97	34.6816	102207	2.32	1	394.28	F344/NHsd	F
3B9ACB1C	07-09-2019	14:56:41	0:08:00-0:10:00	Trial 3	Arena 2	115.24	709.705	36.7699	105199	0.64	1	583.92	F344/NHsd	F
3B9ACB1C	07-09-2019	14:56:41	0:10:00-0:12:00	Trial 3	Arena 2	120	962.761	28.3389	85016.7	3.6	3	625	F344/NHsd	F
3B9ACB1C	07-09-2019	14:56:41	0:12:00-0:14:00	Trial 3	Arena 2	110.52	1226.53	32.9711	90802.4	0.8	1	807.72	F344/NHsd	F
3B9ACB1C	07-09-2019	14:56:41	0:14:00-0:16:00	Trial 3	Arena 2	120	307.582	42.9844	128867	0	0	NA	F344/NHsd	F
3B9ACB1C	07-09-2019	14:56:41	0:16:00-0:18:00	Trial 3	Arena 2	113	664.603	28.2018	79303.5	9.2	3	978.08	F344/NHsd	F
3B9ACB1C	07-09-2019	14:56:41	0:18:00-0:20:00	Trial 3	Arena 2	114.36	1369.23	21.3552	60990.5	9.2	6	1112	F344/NHsd	F
3B9ACB27	31-08-2019	14:39:26	0:00:00-0:02:00	Trial 43	Arena 1	109.32	1234.63	33.8364	92271.8	6.92	4	59	BN/Crl	M
3B9ACB27	31-08-2019	14:39:26	0:02:00-0:04:00	Trial 43	Arena 1	119.96	775.631	31.4535	94203.1	3.2	3	151.08	BN/Crl	M
3B9ACB27	31-08-2019	14:39:26	0:04:00-0:06:00	Trial 43	Arena 1	120	240.275	39.4585	118375	0	0	NA	BN/Crl	M
3B9ACB27	31-08-2019	14:39:26	0:06:00-0:08:00	Trial 43	Arena 1	120	190.457	38.2313	114694	0.44	1	476.92	BN/Crl	M
3B9ACB27	31-08-2019	14:39:26	0:08:00-0:10:00	Trial 43	Arena 1	108.36	785.798	32.6081	87781.1	2.2	1	528.48	BN/Crl	M
3B9ACB27	31-08-2019	14:39:26	0:10:00-0:12:00	Trial 43	Arena 1	120	219.147	40.3423	121027	0	0	NA	BN/Crl	M
3B9ACB27	31-08-2019	14:39:26	0:12:00-0:14:00	Trial 43	Arena 1	120	49.6638	44.2424	132727	0	0	NA	BN/Crl	M
3B9ACB27	31-08-2019	14:39:26	0:14:00-0:16:00	Trial 43	Arena 1	120	50.286	44.4253	133276	0	0	NA	BN/Crl	M
3B9ACB27	31-08-2019	14:39:26	0:16:00-0:18:00	Trial 43	Arena 1	105.48	506.474	35.9444	94461.9	0.36	1	1072.44	BN/Crl	M
3B9ACB27	31-08-2019	14:39:26	0:18:00-0:20:00	Trial 43	Arena 1	120	576.788	33.2145	99643.4	1.16	1	1141.52	BN/Crl	M
3B9ACB2A	19-08-2019	12:23:32	0:00:00-0:02:00	Trial 38	Arena 1	119.4	1540.25	37.222	22035.4	0.6	1	119.4	SS/JrHsdMcwiCrl	M
3B9ACB2A	19-08-2019	12:23:32	0:02:00-0:04:00	Trial 38	Arena 1	119.4	1451.9	33.2915	19775.2	1.8	2	120	SS/JrHsdMcwiCrl	M
3B9ACB2A	19-08-2019	12:23:32	0:04:00-0:06:00	Trial 38	Arena 1	120	1061.12	29.1035	17462.1	10.2	4	246.4	SS/JrHsdMcwiCrl	M
3B9ACB2A	19-08-2019	12:23:32	0:06:00-0:08:00	Trial 38	Arena 1	120	789.961	36.0696	21641.7	0	0	NA	SS/JrHsdMcwiCrl	M
3B9ACB2A	19-08-2019	12:23:32	0:08:00-0:10:00	Trial 38	Arena 1	120	1082.33	21.924	13154.4	11.4	6	485.4	SS/JrHsdMcwiCrl	M
3B9ACB2A	19-08-2019	12:23:32	0:10:00-0:12:00	Trial 38	Arena 1	120	738.033	33.6033	20128.4	0	0	NA	SS/JrHsdMcwiCrl	M
3B9ACB2A	19-08-2019	12:23:32	0:12:00-0:14:00	Trial 38	Arena 1	120	765.823	24.9749	14984.9	9.8	3	763.6	SS/JrHsdMcwiCrl	M
3B9ACB2A	19-08-2019	12:23:32	0:14:00-0:16:00	Trial 38	Arena 1	120	474.727	27.5973	16558.4	0	0	NA	SS/JrHsdMcwiCrl	M
3B9ACB2A	19-08-2019	12:23:32	0:16:00-0:18:00	Trial 38	Arena 1	120	511.081	34.5395	20723.7	0.8	1	991.6	SS/JrHsdMcwiCrl	M
3B9ACB2A	19-08-2019	12:23:32	0:18:00-0:20:00	Trial 38	Arena 1	120	310.46	42.3936	25436.2	0	0	NA	SS/JrHsdMcwiCrl	M
3B9ACB2B	26-08-2019	13:10:04	0:00:00-0:02:00	Trial 8	Arena 2	102.753	668.605	41.6952	105239	0.600226	1	8.84334	BN/Crl	F
3B9ACB2B	26-08-2019	13:10:04	0:02:00-0:04:00	Trial 8	Arena 2	108.316	763.276	38.5212	103584	0.720272	1	159.86	BN/Crl	F
3B9ACB2B	26-08-2019	13:10:04	0:04:00-0:06:00	Trial 8	Arena 2	120	50.1636	45.8324	137451	0	0	NA	BN/Crl	F
3B9ACB2B	26-08-2019	13:10:04	0:06:00-0:08:00	Trial 8	Arena 2	120	18.2149	45.6221	136821	0	0	NA	BN/Crl	F
3B9ACB2B	26-08-2019	13:10:04	0:08:00-0:10:00	Trial 8	Arena 2	120	336.286	41.8837	125609	0	0	NA	BN/Crl	F
3B9ACB2B	26-08-2019	13:10:04	0:10:00-0:12:00	Trial 8	Arena 2	109.476	897.889	30.3833	82338.8	1.76066	1	710.708	BN/Crl	F
3B9ACB2B	26-08-2019	13:10:04	0:12:00-0:14:00	Trial 8	Arena 2	119.44	387.333	40.6329	120802	0	0	NA	BN/Crl	F
3B9ACB2B	26-08-2019	13:10:04	0:14:00-0:16:00	Trial 8	Arena 2	120	43.9019	45.9004	137609	0	0	NA	BN/Crl	F
3B9ACB2B	26-08-2019	13:10:04	0:16:00-0:18:00	Trial 8	Arena 2	120	17.7524	45.7757	137281	0	0	NA	BN/Crl	F
3B9ACB2B	26-08-2019	13:10:04	0:18:00-0:20:00	Trial 8	Arena 2	120	31.9321	45.3817	136100	0	0	NA	BN/Crl	F
3B9ACB2E	05-01-2020	10:48:00	0:00:00-0:02:00	Trial 6	Arena 1	119.16	1110.08	37.5666	111686	2.52	1	75.84	HXB31	M
3B9ACB2E	05-01-2020	10:48:00	0:02:00-0:04:00	Trial 6	Arena 1	119.84	1214.84	34.9253	104532	2.92	2	137.4	HXB31	M
3B9ACB2E	05-01-2020	10:48:00	0:04:00-0:06:00	Trial 6	Arena 1	120	753.321	38.2192	114657	4.16	1	260.76	HXB31	M
3B9ACB2E	05-01-2020	10:48:00	0:06:00-0:08:00	Trial 6	Arena 1	120	936.175	33.9231	101769	9.64	3	367.16	HXB31	M
3B9ACB2E	05-01-2020	10:48:00	0:08:00-0:10:00	Trial 6	Arena 1	117.16	836.597	29.2339	84690.7	10.24	2	520.48	HXB31	M
3B9ACB2E	05-01-2020	10:48:00	0:10:00-0:12:00	Trial 6	Arena 1	120	371.181	44.5075	133522	0	0	NA	HXB31	M
3B9ACB2E	05-01-2020	10:48:00	0:12:00-0:14:00	Trial 6	Arena 1	120	887.271	26.816	80421.2	12.48	2	795.04	HXB31	M
3B9ACB2E	05-01-2020	10:48:00	0:14:00-0:16:00	Trial 6	Arena 1	119.56	720.313	34.5854	103272	5.6	4	840.52	HXB31	M
3B9ACB2E	05-01-2020	10:48:00	0:16:00-0:18:00	Trial 6	Arena 1	120	110.598	48.2034	144610	0	0	NA	HXB31	M
3B9ACB2E	05-01-2020	10:48:00	0:18:00-0:20:00	Trial 6	Arena 1	119.6	364.476	42.947	128283	0	0	NA	HXB31	M
3B9ACB32	03-01-2020	11:53:59	0:00:00-0:02:00	Trial 3	Arena 1	120	951.876	32.2328	96698.4	8.72	3	106.32	HXB10	M
3B9ACB32	03-01-2020	11:53:59	0:02:00-0:04:00	Trial 3	Arena 1	120	749.033	32.2927	96878	0.88	1	120	HXB10	M
3B9ACB32	03-01-2020	11:53:59	0:04:00-0:06:00	Trial 3	Arena 1	120	847.719	31.0288	93086.5	5.08	2	284.24	HXB10	M
3B9ACB32	03-01-2020	11:53:59	0:06:00-0:08:00	Trial 3	Arena 1	120	322.402	41.2528	123758	0	0	NA	HXB10	M
3B9ACB32	03-01-2020	11:53:59	0:08:00-0:10:00	Trial 3	Arena 1	120	744.561	35.4269	106281	0.84	1	546.72	HXB10	M
3B9ACB32	03-01-2020	11:53:59	0:10:00-0:12:00	Trial 3	Arena 1	120	678.152	33.7834	101350	0.4	1	604.48	HXB10	M
3B9ACB32	03-01-2020	11:53:59	0:12:00-0:14:00	Trial 3	Arena 1	120	427.259	26.8561	80568.2	15.44	1	791.4	HXB10	M
3B9ACB32	03-01-2020	11:53:59	0:14:00-0:16:00	Trial 3	Arena 1	120	731.569	30.2742	90822.6	6.04	3	860.72	HXB10	M
3B9ACB32	03-01-2020	11:53:59	0:16:00-0:18:00	Trial 3	Arena 1	120	320.414	36.32	108960	0	0	NA	HXB10	M
3B9ACB32	03-01-2020	11:53:59	0:18:00-0:20:00	Trial 3	Arena 1	120	178.766	27.527	82580.9	0	0	NA	HXB10	M
3B9ACB37	03-01-2020	11:19:23	0:00:00-0:02:00	Trial 2	Arena 1	120	1507.87	30.8201	92460.4	5.44	3	24.64	SHR/OlaIpcv	M
3B9ACB37	03-01-2020	11:19:23	0:02:00-0:04:00	Trial 2	Arena 1	120	1321.1	32.9304	98791.2	2.16	3	126	SHR/OlaIpcv	M
3B9ACB37	03-01-2020	11:19:23	0:04:00-0:06:00	Trial 2	Arena 1	119.76	1106.35	24.5974	73497.1	8.08	6	241.44	SHR/OlaIpcv	M
3B9ACB37	03-01-2020	11:19:23	0:06:00-0:08:00	Trial 2	Arena 1	119.88	811.382	20.6046	61669.4	20.96	5	384.44	SHR/OlaIpcv	M
3B9ACB37	03-01-2020	11:19:23	0:08:00-0:10:00	Trial 2	Arena 1	120	797.297	29.8279	89483.8	4.4	2	532.8	SHR/OlaIpcv	M
3B9ACB37	03-01-2020	11:19:23	0:10:00-0:12:00	Trial 2	Arena 1	120	472.001	15.2106	45631.9	15.4	4	658.44	SHR/OlaIpcv	M
3B9ACB37	03-01-2020	11:19:23	0:12:00-0:14:00	Trial 2	Arena 1	118.6	369.936	15.1437	44810.3	25.72	2	720	SHR/OlaIpcv	M
3B9ACB37	03-01-2020	11:19:23	0:14:00-0:16:00	Trial 2	Arena 1	120	401.801	15.3076	45922.8	20.52	2	844.44	SHR/OlaIpcv	M
3B9ACB37	03-01-2020	11:19:23	0:16:00-0:18:00	Trial 2	Arena 1	119.88	611.106	30.1982	90322.9	0.92	1	1042.28	SHR/OlaIpcv	M
3B9ACB37	03-01-2020	11:19:23	0:18:00-0:20:00	Trial 2	Arena 1	120	511.213	22.7946	68383.8	25.24	3	1080.52	SHR/OlaIpcv	M
3B9ACB3F	03-01-2020	11:53:59	0:00:00-0:02:00	Trial 3	Arena 2	120	896.875	36.5486	109646	0	0	NA	HXB10	F
3B9ACB3F	03-01-2020	11:53:59	0:02:00-0:04:00	Trial 3	Arena 2	120	904.762	31.9573	95872	0	0	NA	HXB10	F
3B9ACB3F	03-01-2020	11:53:59	0:04:00-0:06:00	Trial 3	Arena 2	120	898.687	30.3786	91135.7	6.84	1	311.92	HXB10	F
3B9ACB3F	03-01-2020	11:53:59	0:06:00-0:08:00	Trial 3	Arena 2	120	483.812	36.4415	109325	5.88	1	369.24	HXB10	F
3B9ACB3F	03-01-2020	11:53:59	0:08:00-0:10:00	Trial 3	Arena 2	120	636.04	34.9577	104873	3.48	1	560.52	HXB10	F
3B9ACB3F	03-01-2020	11:53:59	0:10:00-0:12:00	Trial 3	Arena 2	120	393.882	36.3667	109100	10.08	1	661.48	HXB10	F
3B9ACB3F	03-01-2020	11:53:59	0:12:00-0:14:00	Trial 3	Arena 2	120	464.775	37.0462	111139	0	0	NA	HXB10	F
3B9ACB3F	03-01-2020	11:53:59	0:14:00-0:16:00	Trial 3	Arena 2	120	196.392	37.819	113457	0	0	NA	HXB10	F
3B9ACB3F	03-01-2020	11:53:59	0:16:00-0:18:00	Trial 3	Arena 2	120	311.503	35.0237	105071	0	0	NA	HXB10	F
3B9ACB3F	03-01-2020	11:53:59	0:18:00-0:20:00	Trial 3	Arena 2	120	654.418	30.6723	92016.8	2.04	1	1080.44	HXB10	F
3B9ACB42	03-01-2020	12:30:30	0:00:00-0:02:00	Trial 4	Arena 1	120	876.089	36.1996	108599	0	0	NA	HXB10	M
3B9ACB42	03-01-2020	12:30:30	0:02:00-0:04:00	Trial 4	Arena 1	120	690.183	37.1531	111459	0	0	NA	HXB10	M
3B9ACB42	03-01-2020	12:30:30	0:04:00-0:06:00	Trial 4	Arena 1	120	676.448	28.466	85398.1	2.84	1	304.08	HXB10	M
3B9ACB42	03-01-2020	12:30:30	0:06:00-0:08:00	Trial 4	Arena 1	120	685.017	33.7033	101110	7.12	1	382.96	HXB10	M
3B9ACB42	03-01-2020	12:30:30	0:08:00-0:10:00	Trial 4	Arena 1	120	562.364	30.0359	90107.8	10.56	2	557.64	HXB10	M
3B9ACB42	03-01-2020	12:30:30	0:10:00-0:12:00	Trial 4	Arena 1	120	371.707	35.5487	106646	0	0	NA	HXB10	M
3B9ACB42	03-01-2020	12:30:30	0:12:00-0:14:00	Trial 4	Arena 1	120	366.867	37.9246	113774	0	0	NA	HXB10	M
3B9ACB42	03-01-2020	12:30:30	0:14:00-0:16:00	Trial 4	Arena 1	120	522.341	27.7359	83207.7	13.48	1	888.64	HXB10	M
3B9ACB42	03-01-2020	12:30:30	0:16:00-0:18:00	Trial 4	Arena 1	120	310.613	22.6985	68095.5	0	0	NA	HXB10	M
3B9ACB42	03-01-2020	12:30:30	0:18:00-0:20:00	Trial 4	Arena 1	120	187.211	39.6645	118994	0	0	NA	HXB10	M
3B9ACB48	03-01-2020	10:52:20	0:00:00-0:02:00	Trial 1	Arena 2	119.48	1754.64	31.8234	94897.5	1.4	3	57.72	SHR/OlaIpcv	F
3B9ACB48	03-01-2020	10:52:20	0:02:00-0:04:00	Trial 1	Arena 2	120	1356.22	32.8307	98492	1.36	2	152.72	SHR/OlaIpcv	F
3B9ACB48	03-01-2020	10:52:20	0:04:00-0:06:00	Trial 1	Arena 2	120	1407.96	24.0129	72038.6	5.96	6	259	SHR/OlaIpcv	F
3B9ACB48	03-01-2020	10:52:20	0:06:00-0:08:00	Trial 1	Arena 2	119.76	891.902	23.4683	70170.1	16.56	3	425.6	SHR/OlaIpcv	F
3B9ACB48	03-01-2020	10:52:20	0:08:00-0:10:00	Trial 1	Arena 2	120	1066.23	35.5521	106656	2.48	4	486.72	SHR/OlaIpcv	F
3B9ACB48	03-01-2020	10:52:20	0:10:00-0:12:00	Trial 1	Arena 2	120	896.439	23.041	69123.1	3.44	2	655.6	SHR/OlaIpcv	F
3B9ACB48	03-01-2020	10:52:20	0:12:00-0:14:00	Trial 1	Arena 2	120	785.773	29.9053	89715.8	0	0	NA	SHR/OlaIpcv	F
3B9ACB48	03-01-2020	10:52:20	0:14:00-0:16:00	Trial 1	Arena 2	120	455.551	35.9889	107967	3.48	2	846.96	SHR/OlaIpcv	F
3B9ACB48	03-01-2020	10:52:20	0:16:00-0:18:00	Trial 1	Arena 2	120	338.955	30.3785	91135.6	1.44	1	980.56	SHR/OlaIpcv	F
3B9ACB48	03-01-2020	10:52:20	0:18:00-0:20:00	Trial 1	Arena 2	120	155.345	25.5643	76693	0	0	NA	SHR/OlaIpcv	F
3B9ACB4D	03-01-2020	12:30:30	0:00:00-0:02:00	Trial 4	Arena 2	120	918.117	31.3109	93932.6	7.32	2	30.8	HXB10	F
3B9ACB4D	03-01-2020	12:30:30	0:02:00-0:04:00	Trial 4	Arena 2	120	1753.17	31.6349	94904.8	3.16	3	138.16	HXB10	F
3B9ACB4D	03-01-2020	12:30:30	0:04:00-0:06:00	Trial 4	Arena 2	120	1750.71	29.0525	87157.6	1.44	1	357.72	HXB10	F
3B9ACB4D	03-01-2020	12:30:30	0:06:00-0:08:00	Trial 4	Arena 2	120	1167.54	21.272	63816.1	1.8	1	477.36	HXB10	F
3B9ACB4D	03-01-2020	12:30:30	0:08:00-0:10:00	Trial 4	Arena 2	120	1617.23	29.2357	87707.2	0.72	1	493.84	HXB10	F
3B9ACB4D	03-01-2020	12:30:30	0:10:00-0:12:00	Trial 4	Arena 2	120	883.13	22.2664	66799.1	5.88	3	645.44	HXB10	F
3B9ACB4D	03-01-2020	12:30:30	0:12:00-0:14:00	Trial 4	Arena 2	120	1225.86	26.6869	80060.7	3.16	2	752.64	HXB10	F
3B9ACB4D	03-01-2020	12:30:30	0:14:00-0:16:00	Trial 4	Arena 2	120	598.38	21.8416	65524.7	4.36	2	865.84	HXB10	F
3B9ACB4D	03-01-2020	12:30:30	0:16:00-0:18:00	Trial 4	Arena 2	120	843.978	26.1814	78544.1	0.88	1	1047.64	HXB10	F
3B9ACB4D	03-01-2020	12:30:30	0:18:00-0:20:00	Trial 4	Arena 2	120	744.034	34.9551	104865	0	0	NA	HXB10	F
3B9ACB57	03-01-2020	10:52:20	0:00:00-0:02:00	Trial 1	Arena 1	120	1503.9	33.6978	101093	3.16	3	21.32	SHR/OlaIpcv	M
3B9ACB57	03-01-2020	10:52:20	0:02:00-0:04:00	Trial 1	Arena 1	120	1334.95	32.0444	96133.3	1.96	3	120	SHR/OlaIpcv	M
3B9ACB57	03-01-2020	10:52:20	0:04:00-0:06:00	Trial 1	Arena 1	120	1209.9	28.9622	86886.7	7.84	4	262.76	SHR/OlaIpcv	M
3B9ACB57	03-01-2020	10:52:20	0:06:00-0:08:00	Trial 1	Arena 1	120	1166.45	26.5969	79790.7	6.16	3	409.36	SHR/OlaIpcv	M
3B9ACB57	03-01-2020	10:52:20	0:08:00-0:10:00	Trial 1	Arena 1	120	1008.27	33.5316	100595	3.68	5	488.92	SHR/OlaIpcv	M
3B9ACB57	03-01-2020	10:52:20	0:10:00-0:12:00	Trial 1	Arena 1	120	1024.63	19.4938	58481.3	10.48	5	624.32	SHR/OlaIpcv	M
3B9ACB57	03-01-2020	10:52:20	0:12:00-0:14:00	Trial 1	Arena 1	120	375.779	26.8733	80620	0	0	NA	SHR/OlaIpcv	M
3B9ACB57	03-01-2020	10:52:20	0:14:00-0:16:00	Trial 1	Arena 1	120	871.824	23.2422	69726.5	6.8	2	844.52	SHR/OlaIpcv	M
3B9ACB57	03-01-2020	10:52:20	0:16:00-0:18:00	Trial 1	Arena 1	120	680.882	26.4067	79220.2	13.64	3	1031.72	SHR/OlaIpcv	M
3B9ACB57	03-01-2020	10:52:20	0:18:00-0:20:00	Trial 1	Arena 1	120	632.956	26.6474	79942.2	8.24	1	1182.32	SHR/OlaIpcv	M
3B9ACB70	05-01-2020	10:20:02	0:00:00-0:02:00	Trial 5	Arena 1	118.52	1053.02	37.9658	111809	1.52	1	53.2	HXB31	M
3B9ACB70	05-01-2020	10:20:02	0:02:00-0:04:00	Trial 5	Arena 1	118.8	979.513	35.7093	105949	0	0	NA	HXB31	M
3B9ACB70	05-01-2020	10:20:02	0:04:00-0:06:00	Trial 5	Arena 1	118.16	822.736	37.874	111425	0	0	NA	HXB31	M
3B9ACB70	05-01-2020	10:20:02	0:06:00-0:08:00	Trial 5	Arena 1	120	428.923	37.9859	113958	2.16	1	382.72	HXB31	M
3B9ACB70	05-01-2020	10:20:02	0:08:00-0:10:00	Trial 5	Arena 1	118.16	508.133	37.964	111766	0	0	NA	HXB31	M
3B9ACB70	05-01-2020	10:20:02	0:10:00-0:12:00	Trial 5	Arena 1	117.56	968.114	30.577	89254.4	4.08	2	703.68	HXB31	M
3B9ACB70	05-01-2020	10:20:02	0:12:00-0:14:00	Trial 5	Arena 1	119.64	1001.12	28.5653	85238.8	11.8	6	720	HXB31	M
3B9ACB70	05-01-2020	10:20:02	0:14:00-0:16:00	Trial 5	Arena 1	120	372.859	42.3044	126913	0	0	NA	HXB31	M
3B9ACB70	05-01-2020	10:20:02	0:16:00-0:18:00	Trial 5	Arena 1	120	155.931	47.1055	141316	0	0	NA	HXB31	M
3B9ACB70	05-01-2020	10:20:02	0:18:00-0:20:00	Trial 5	Arena 1	120	82.2645	48.2538	144762	0	0	NA	HXB31	M
3B9ACB75	03-01-2020	11:19:23	0:00:00-0:02:00	Trial 2	Arena 2	119.8	1512.57	32.7504	97989.2	1.48	1	23.92	SHR/OlaIpcv	F
3B9ACB75	03-01-2020	11:19:23	0:02:00-0:04:00	Trial 2	Arena 2	120	1650.85	27.288	81863.9	6.12	7	121.56	SHR/OlaIpcv	F
3B9ACB75	03-01-2020	11:19:23	0:04:00-0:06:00	Trial 2	Arena 2	120	1187.96	30.1086	90325.8	7.88	4	282.68	SHR/OlaIpcv	F
3B9ACB75	03-01-2020	11:19:23	0:06:00-0:08:00	Trial 2	Arena 2	120	1135.43	24.7895	74368.6	7.84	2	432.76	SHR/OlaIpcv	F
3B9ACB75	03-01-2020	11:19:23	0:08:00-0:10:00	Trial 2	Arena 2	120	887.231	19.6102	58830.6	19.92	5	494.2	SHR/OlaIpcv	F
3B9ACB75	03-01-2020	11:19:23	0:10:00-0:12:00	Trial 2	Arena 2	120	733.473	22.3534	67060.2	9	3	621.84	SHR/OlaIpcv	F
3B9ACB75	03-01-2020	11:19:23	0:12:00-0:14:00	Trial 2	Arena 2	119.36	591.613	29.5315	87885.7	7.76	3	720	SHR/OlaIpcv	F
3B9ACB75	03-01-2020	11:19:23	0:14:00-0:16:00	Trial 2	Arena 2	120	242.153	33.1724	99517.2	0	0	NA	SHR/OlaIpcv	F
3B9ACB75	03-01-2020	11:19:23	0:16:00-0:18:00	Trial 2	Arena 2	120	771.967	27.0413	81124	10.88	6	1013.04	SHR/OlaIpcv	F
3B9ACB75	03-01-2020	11:19:23	0:18:00-0:20:00	Trial 2	Arena 2	120	571.567	15.1043	45312.9	31.64	6	1139.76	SHR/OlaIpcv	F
3B9ACB77	05-01-2020	10:48:00	0:00:00-0:02:00	Trial 6	Arena 2	119.36	1368.06	36.09	107296	1.24	1	20.64	HXB31	F
3B9ACB77	05-01-2020	10:48:00	0:02:00-0:04:00	Trial 6	Arena 2	118.96	1313.55	30.5954	90623.6	5.28	4	125.64	HXB31	F
3B9ACB77	05-01-2020	10:48:00	0:04:00-0:06:00	Trial 6	Arena 2	120	1084.13	31.4978	94493.3	5.64	4	301.16	HXB31	F
3B9ACB77	05-01-2020	10:48:00	0:06:00-0:08:00	Trial 6	Arena 2	109.52	868.152	26.8875	72408.1	11.84	3	360	HXB31	F
3B9ACB77	05-01-2020	10:48:00	0:08:00-0:10:00	Trial 6	Arena 2	118.6	543.431	32.6553	96724.9	1.96	4	485.6	HXB31	F
3B9ACB77	05-01-2020	10:48:00	0:10:00-0:12:00	Trial 6	Arena 2	119.72	499.818	31.7608	94806	1.72	1	718.28	HXB31	F
3B9ACB77	05-01-2020	10:48:00	0:12:00-0:14:00	Trial 6	Arena 2	120	849.36	24.5131	73539.3	11.72	2	720	HXB31	F
3B9ACB77	05-01-2020	10:48:00	0:14:00-0:16:00	Trial 6	Arena 2	120	610.209	29.1621	87486.2	0.28	1	847.68	HXB31	F
3B9ACB77	05-01-2020	10:48:00	0:16:00-0:18:00	Trial 6	Arena 2	120	504.042	35.6439	106932	7.92	1	1063.44	HXB31	F
3B9ACB77	05-01-2020	10:48:00	0:18:00-0:20:00	Trial 6	Arena 2	120	614.68	24.3598	73079.4	10	5	1127.88	HXB31	F
3B9ACB7C	05-01-2020	10:20:02	0:00:00-0:02:00	Trial 5	Arena 2	119.68	1461.7	32.9649	98466.2	8.8	4	53.28	HXB31	F
3B9ACB7C	05-01-2020	10:20:02	0:02:00-0:04:00	Trial 5	Arena 2	114.84	1199.14	30.6352	87586	4.04	4	143.84	HXB31	F
3B9ACB7C	05-01-2020	10:20:02	0:04:00-0:06:00	Trial 5	Arena 2	119.96	1239.98	34.9327	104274	1.16	1	240.72	HXB31	F
3B9ACB7C	05-01-2020	10:20:02	0:06:00-0:08:00	Trial 5	Arena 2	117.36	634.495	38.1823	111492	0	0	NA	HXB31	F
3B9ACB7C	05-01-2020	10:20:02	0:08:00-0:10:00	Trial 5	Arena 2	119.36	754.859	37.5427	111202	0	0	NA	HXB31	F
3B9ACB7C	05-01-2020	10:20:02	0:10:00-0:12:00	Trial 5	Arena 2	115.76	1048.96	25.402	73360.9	12.48	5	603.32	HXB31	F
3B9ACB7C	05-01-2020	10:20:02	0:12:00-0:14:00	Trial 5	Arena 2	119.36	423.874	37.1687	110763	4.04	1	819.72	HXB31	F
3B9ACB7C	05-01-2020	10:20:02	0:14:00-0:16:00	Trial 5	Arena 2	119.12	577.575	32.3944	95725.4	1.96	1	859.12	HXB31	F
3B9ACB7C	05-01-2020	10:20:02	0:16:00-0:18:00	Trial 5	Arena 2	120	366.478	40.5517	121655	1.12	1	1040.36	HXB31	F
3B9ACB7C	05-01-2020	10:20:02	0:18:00-0:20:00	Trial 5	Arena 2	120	490.866	42.9107	128732	0	0	NA	HXB31	F
3B9ACB95	17-09-2019	10:17:51	0:00:00-0:02:00	Trial 6	Arena 1	120	1364.21	33.3009	99902.7	1.16	4	25.04	LEW/Chrna5	M
3B9ACB95	17-09-2019	10:17:51	0:02:00-0:04:00	Trial 6	Arena 1	120	1097.14	33.8764	101629	3.2	1	204.08	LEW/Chrna5	M
3B9ACB95	17-09-2019	10:17:51	0:04:00-0:06:00	Trial 6	Arena 1	120	1096.31	31.5449	94634.8	2.2	2	256.48	LEW/Chrna5	M
3B9ACB95	17-09-2019	10:17:51	0:06:00-0:08:00	Trial 6	Arena 1	120	526.951	26.439	79317.1	5.24	2	432.64	LEW/Chrna5	M
3B9ACB95	17-09-2019	10:17:51	0:08:00-0:10:00	Trial 6	Arena 1	120	683.525	35.9185	107756	0	0	NA	LEW/Chrna5	M
3B9ACB95	17-09-2019	10:17:51	0:10:00-0:12:00	Trial 6	Arena 1	120	763.443	23.8167	71450.1	7.24	3	642.32	LEW/Chrna5	M
3B9ACB95	17-09-2019	10:17:51	0:12:00-0:14:00	Trial 6	Arena 1	120	487.387	43.064	129192	0	0	NA	LEW/Chrna5	M
3B9ACB95	17-09-2019	10:17:51	0:14:00-0:16:00	Trial 6	Arena 1	120	782.187	26.9412	80823.7	10.96	3	894.16	LEW/Chrna5	M
3B9ACB95	17-09-2019	10:17:51	0:16:00-0:18:00	Trial 6	Arena 1	118.44	733.76	32.9642	97508	2.44	3	1006.64	LEW/Chrna5	M
3B9ACB95	17-09-2019	10:17:51	0:18:00-0:20:00	Trial 6	Arena 1	120	112.599	45.9586	137876	0	0	NA	LEW/Chrna5	M
3B9ACB9D	17-09-2019	10:44:21	0:00:00-0:02:00	Trial 7	Arena 1	119.64	763.79	42.8283	127843	0	0	NA	LEW/Chrna3	M
3B9ACB9D	17-09-2019	10:44:21	0:02:00-0:04:00	Trial 7	Arena 1	120	929.165	42.0449	126135	0	0	NA	LEW/Chrna3	M
3B9ACB9D	17-09-2019	10:44:21	0:04:00-0:06:00	Trial 7	Arena 1	120	604.165	42.9551	128865	0	0	NA	LEW/Chrna3	M
3B9ACB9D	17-09-2019	10:44:21	0:06:00-0:08:00	Trial 7	Arena 1	120	704.392	40.1705	120512	0	0	NA	LEW/Chrna3	M
3B9ACB9D	17-09-2019	10:44:21	0:08:00-0:10:00	Trial 7	Arena 1	119.28	374.948	42.9908	127941	0	0	NA	LEW/Chrna3	M
3B9ACB9D	17-09-2019	10:44:21	0:10:00-0:12:00	Trial 7	Arena 1	120	829.264	34.2885	102865	0	0	NA	LEW/Chrna3	M
3B9ACB9D	17-09-2019	10:44:21	0:12:00-0:14:00	Trial 7	Arena 1	120	978.643	32.348	97044.1	0	0	NA	LEW/Chrna3	M
3B9ACB9D	17-09-2019	10:44:21	0:14:00-0:16:00	Trial 7	Arena 1	120	107.939	47.6562	142969	0	0	NA	LEW/Chrna3	M
3B9ACB9D	17-09-2019	10:44:21	0:16:00-0:18:00	Trial 7	Arena 1	120	87.4833	48.1447	144434	0	0	NA	LEW/Chrna3	M
3B9ACB9D	17-09-2019	10:44:21	0:18:00-0:20:00	Trial 7	Arena 1	120	49.3376	47.3268	141980	0	0	NA	LEW/Chrna3	M
3B9ACB9F	17-09-2019	10:17:51	0:00:00-0:02:00	Trial 6	Arena 2	120	1241.76	34.7114	104134	0	0	NA	LEW/Chrna5	F
3B9ACB9F	17-09-2019	10:17:51	0:02:00-0:04:00	Trial 6	Arena 2	120	1293.89	31.5475	94642.4	6.84	6	125.84	LEW/Chrna5	F
3B9ACB9F	17-09-2019	10:17:51	0:04:00-0:06:00	Trial 6	Arena 2	119.68	1213.05	32.9338	98241.5	7.48	2	327.68	LEW/Chrna5	F
3B9ACB9F	17-09-2019	10:17:51	0:06:00-0:08:00	Trial 6	Arena 2	113.44	779.651	31.8788	89579.3	6.64	3	372.96	LEW/Chrna5	F
3B9ACB9F	17-09-2019	10:17:51	0:08:00-0:10:00	Trial 6	Arena 2	79.6	175.046	43.0678	84499	0	0	NA	LEW/Chrna5	F
3B9ACB9F	17-09-2019	10:17:51	0:10:00-0:12:00	Trial 6	Arena 2	119.24	514.812	39.8902	118793	0	0	NA	LEW/Chrna5	F
3B9ACB9F	17-09-2019	10:17:51	0:12:00-0:14:00	Trial 6	Arena 2	120	751.844	36.8335	110501	0	0	NA	LEW/Chrna5	F
3B9ACB9F	17-09-2019	10:17:51	0:14:00-0:16:00	Trial 6	Arena 2	120	815.668	35.2731	105819	7.4	3	851	LEW/Chrna5	F
3B9ACB9F	17-09-2019	10:17:51	0:16:00-0:18:00	Trial 6	Arena 2	120	893.568	30.8025	92407.6	0	0	NA	LEW/Chrna5	F
3B9ACB9F	17-09-2019	10:17:51	0:18:00-0:20:00	Trial 6	Arena 2	119.04	401.185	38.3503	113939	10.32	1	1188	LEW/Chrna5	F
3B9ACBA7	17-09-2019	11:07:54	0:00:00-0:02:00	Trial 8	Arena 1	117.6	1160.82	39.3488	115135	0	0	NA	LEW/Chrna3	M
3B9ACBA7	17-09-2019	11:07:54	0:02:00-0:04:00	Trial 8	Arena 1	119.52	575.272	43.0646	128548	0	0	NA	LEW/Chrna3	M
3B9ACBA7	17-09-2019	11:07:54	0:04:00-0:06:00	Trial 8	Arena 1	120	577.529	40.7801	122340	6.16	1	325.56	LEW/Chrna3	M
3B9ACBA7	17-09-2019	11:07:54	0:06:00-0:08:00	Trial 8	Arena 1	120	651.346	40.9828	122825	0	0	NA	LEW/Chrna3	M
3B9ACBA7	17-09-2019	11:07:54	0:08:00-0:10:00	Trial 8	Arena 1	120	117.116	48.3791	145137	0	0	NA	LEW/Chrna3	M
3B9ACBA7	17-09-2019	11:07:54	0:10:00-0:12:00	Trial 8	Arena 1	119.76	1155.29	32.154	96076.2	5.04	4	638.4	LEW/Chrna3	M
3B9ACBA7	17-09-2019	11:07:54	0:12:00-0:14:00	Trial 8	Arena 1	119.92	527.791	38.1263	114188	0	0	NA	LEW/Chrna3	M
3B9ACBA7	17-09-2019	11:07:54	0:14:00-0:16:00	Trial 8	Arena 1	120	131.368	48.1203	144361	0	0	NA	LEW/Chrna3	M
3B9ACBA7	17-09-2019	11:07:54	0:16:00-0:18:00	Trial 8	Arena 1	120	153.67	47.7361	143208	0	0	NA	LEW/Chrna3	M
3B9ACBA7	17-09-2019	11:07:54	0:18:00-0:20:00	Trial 8	Arena 1	120	438.939	39.6907	119072	1.88	1	1191.6	LEW/Chrna3	M
3B9ACBA9	10-10-2019	11:43:56	0:00:00-0:02:00	Trial 13	Arena 1	120	845.223	34.8896	104669	0	0	NA	WLI/Ere	M
3B9ACBA9	10-10-2019	11:43:56	0:02:00-0:04:00	Trial 13	Arena 1	120	687.689	33.508	100524	8.12	1	169.4	WLI/Ere	M
3B9ACBA9	10-10-2019	11:43:56	0:04:00-0:06:00	Trial 13	Arena 1	120	685.486	31.9139	95741.6	0	0	NA	WLI/Ere	M
3B9ACBA9	10-10-2019	11:43:56	0:06:00-0:08:00	Trial 13	Arena 1	119.72	804.577	34.0994	101889	0	0	NA	WLI/Ere	M
3B9ACBA9	10-10-2019	11:43:56	0:08:00-0:10:00	Trial 13	Arena 1	119.28	559.746	34.597	103064	0	0	NA	WLI/Ere	M
3B9ACBA9	10-10-2019	11:43:56	0:10:00-0:12:00	Trial 13	Arena 1	120	167.792	34.1193	102358	0	0	NA	WLI/Ere	M
3B9ACBA9	10-10-2019	11:43:56	0:12:00-0:14:00	Trial 13	Arena 1	120	558.275	32.2151	96645.4	8.32	2	765.6	WLI/Ere	M
3B9ACBA9	10-10-2019	11:43:56	0:14:00-0:16:00	Trial 13	Arena 1	120	735.124	32.2147	96644.1	1.72	1	876.96	WLI/Ere	M
3B9ACBA9	10-10-2019	11:43:56	0:16:00-0:18:00	Trial 13	Arena 1	120	479.124	35.7833	107314	0	0	NA	WLI/Ere	M
3B9ACBA9	10-10-2019	11:43:56	0:18:00-0:20:00	Trial 13	Arena 1	120	318.087	31.1248	93374.5	0	0	NA	WLI/Ere	M
3B9ACBAC	10-10-2019	13:02:45	0:00:00-0:02:00	Trial 16	Arena 1	118.04	1833.07	34.7129	101813	0	0	NA	SHR/NCrl	M
3B9ACBAC	10-10-2019	13:02:45	0:02:00-0:04:00	Trial 16	Arena 1	117.12	2117.81	31.4511	91522.7	4.6	4	145.84	SHR/NCrl	M
3B9ACBAC	10-10-2019	13:02:45	0:04:00-0:06:00	Trial 16	Arena 1	119.48	1972.01	30.9015	91962.8	3.28	3	245.68	SHR/NCrl	M
3B9ACBAC	10-10-2019	13:02:45	0:06:00-0:08:00	Trial 16	Arena 1	115.8	1407.36	33.1931	95596.1	5.6	3	372.12	SHR/NCrl	M
3B9ACBAC	10-10-2019	13:02:45	0:08:00-0:10:00	Trial 16	Arena 1	119.2	1395.74	32.3721	96371.9	4.76	1	513.6	SHR/NCrl	M
3B9ACBAC	10-10-2019	13:02:45	0:10:00-0:12:00	Trial 16	Arena 1	119.44	1320.14	32.5859	97203.6	5.2	4	635.36	SHR/NCrl	M
3B9ACBAC	10-10-2019	13:02:45	0:12:00-0:14:00	Trial 16	Arena 1	118.04	1458.01	31.4896	92831.4	1.48	1	764.68	SHR/NCrl	M
3B9ACBAC	10-10-2019	13:02:45	0:14:00-0:16:00	Trial 16	Arena 1	119.12	828.206	25.5072	75858.4	17.12	2	845.56	SHR/NCrl	M
3B9ACBAC	10-10-2019	13:02:45	0:16:00-0:18:00	Trial 16	Arena 1	119.28	971.792	30.2888	90230.3	4.92	1	998.96	SHR/NCrl	M
3B9ACBAC	10-10-2019	13:02:45	0:18:00-0:20:00	Trial 16	Arena 1	109.36	766.441	35.0113	95265.8	0	0	NA	SHR/NCrl	M
3B9ACBB3	10-10-2019	12:39:11	0:00:00-0:02:00	Trial 15	Arena 2	119.48	1891.88	33.6716	100341	0.8	1	58	SHR/NCrl	F
3B9ACBB3	10-10-2019	12:39:11	0:02:00-0:04:00	Trial 15	Arena 2	117.72	1823.67	35.2074	102911	0.84	1	160.56	SHR/NCrl	F
3B9ACBB3	10-10-2019	12:39:11	0:04:00-0:06:00	Trial 15	Arena 2	119.52	1388.27	33.416	99479.4	1.96	3	254.8	SHR/NCrl	F
3B9ACBB3	10-10-2019	12:39:11	0:06:00-0:08:00	Trial 15	Arena 2	117.64	1683.67	29.8	87224.5	7.92	4	375.52	SHR/NCrl	F
3B9ACBB3	10-10-2019	12:39:11	0:08:00-0:10:00	Trial 15	Arena 2	117.36	1260.13	33.5649	97707.3	0	0	NA	SHR/NCrl	F
3B9ACBB3	10-10-2019	12:39:11	0:10:00-0:12:00	Trial 15	Arena 2	117.96	1554.78	27.6217	81373.4	5.96	7	611.36	SHR/NCrl	F
3B9ACBB3	10-10-2019	12:39:11	0:12:00-0:14:00	Trial 15	Arena 2	117	872.259	32.1751	93919.1	0.52	1	833.12	SHR/NCrl	F
3B9ACBB3	10-10-2019	12:39:11	0:14:00-0:16:00	Trial 15	Arena 2	119.92	1047.22	26.4695	79276.3	2.36	3	895.52	SHR/NCrl	F
3B9ACBB3	10-10-2019	12:39:11	0:16:00-0:18:00	Trial 15	Arena 2	119.04	858.797	30.6149	91018.1	1.48	1	1043	SHR/NCrl	F
3B9ACBB3	10-10-2019	12:39:11	0:18:00-0:20:00	Trial 15	Arena 2	118	514.483	37.2306	109495	0.6	1	1199.4	SHR/NCrl	F
3B9ACBBC	10-10-2019	12:10:02	0:00:00-0:02:00	Trial 14	Arena 2	119.24	409.065	40.4544	120392	0	0	NA	WLI/Ere	F
3B9ACBBC	10-10-2019	12:10:02	0:02:00-0:04:00	Trial 14	Arena 2	120	276.635	37.4852	112456	0	0	NA	WLI/Ere	F
3B9ACBBC	10-10-2019	12:10:02	0:04:00-0:06:00	Trial 14	Arena 2	120	300.36	37.0231	111069	0	0	NA	WLI/Ere	F
3B9ACBBC	10-10-2019	12:10:02	0:06:00-0:08:00	Trial 14	Arena 2	120	249.963	38.4731	115419	0	0	NA	WLI/Ere	F
3B9ACBBC	10-10-2019	12:10:02	0:08:00-0:10:00	Trial 14	Arena 2	120	226.8	36.171	108513	0	0	NA	WLI/Ere	F
3B9ACBBC	10-10-2019	12:10:02	0:10:00-0:12:00	Trial 14	Arena 2	120	342.053	35.6378	106913	0	0	NA	WLI/Ere	F
3B9ACBBC	10-10-2019	12:10:02	0:12:00-0:14:00	Trial 14	Arena 2	120	116.089	36.3039	108912	0	0	NA	WLI/Ere	F
3B9ACBBC	10-10-2019	12:10:02	0:14:00-0:16:00	Trial 14	Arena 2	120	135.08	36.5124	109537	0	0	NA	WLI/Ere	F
3B9ACBBC	10-10-2019	12:10:02	0:16:00-0:18:00	Trial 14	Arena 2	120	160.818	39.8475	119542	0	0	NA	WLI/Ere	F
3B9ACBBC	10-10-2019	12:10:02	0:18:00-0:20:00	Trial 14	Arena 2	120	128.913	38.2942	114883	0	0	NA	WLI/Ere	F
3B9ACBD1	10-10-2019	11:16:22	0:00:00-0:02:00	Trial 12	Arena 1	120	736.215	39.788	119364	0	0	NA	BN/Crl	M
3B9ACBD1	10-10-2019	11:16:22	0:02:00-0:04:00	Trial 12	Arena 1	120	400.636	38.4513	115354	1.4	1	129.52	BN/Crl	M
3B9ACBD1	10-10-2019	11:16:22	0:04:00-0:06:00	Trial 12	Arena 1	120	81.2218	43.2559	129768	0	0	NA	BN/Crl	M
3B9ACBD1	10-10-2019	11:16:22	0:06:00-0:08:00	Trial 12	Arena 1	120	94.8905	43.9224	131767	0	0	NA	BN/Crl	M
3B9ACBD1	10-10-2019	11:16:22	0:08:00-0:10:00	Trial 12	Arena 1	120	430.163	39.5903	118771	0	0	NA	BN/Crl	M
3B9ACBD1	10-10-2019	11:16:22	0:10:00-0:12:00	Trial 12	Arena 1	120	294.66	39.2618	117785	0	0	NA	BN/Crl	M
3B9ACBD1	10-10-2019	11:16:22	0:12:00-0:14:00	Trial 12	Arena 1	120	82.4747	43.2606	129782	0	0	NA	BN/Crl	M
3B9ACBD1	10-10-2019	11:16:22	0:14:00-0:16:00	Trial 12	Arena 1	120	105.925	43.0593	129178	0	0	NA	BN/Crl	M
3B9ACBD1	10-10-2019	11:16:22	0:16:00-0:18:00	Trial 12	Arena 1	120	634.179	40.0715	120215	0	0	NA	BN/Crl	M
3B9ACBD1	10-10-2019	11:16:22	0:18:00-0:20:00	Trial 12	Arena 1	120	412.343	40.4632	121390	1.28	1	1105.92	BN/Crl	M
3B9ACBD2	10-10-2019	11:43:56	0:00:00-0:02:00	Trial 13	Arena 2	120	1226.33	35.6257	106877	0	0	NA	WLI/Ere	F
3B9ACBD2	10-10-2019	11:43:56	0:02:00-0:04:00	Trial 13	Arena 2	120	1305.13	30.8711	92613.2	0.6	1	156.84	WLI/Ere	F
3B9ACBD2	10-10-2019	11:43:56	0:04:00-0:06:00	Trial 13	Arena 2	119.4	1162.14	33.0092	98433.6	1.64	3	243.44	WLI/Ere	F
3B9ACBD2	10-10-2019	11:43:56	0:06:00-0:08:00	Trial 13	Arena 2	120	824.814	31.9623	95886.8	0	0	NA	WLI/Ere	F
3B9ACBD2	10-10-2019	11:43:56	0:08:00-0:10:00	Trial 13	Arena 2	120	708.511	29.5118	88535.3	2.64	1	561.08	WLI/Ere	F
3B9ACBD2	10-10-2019	11:43:56	0:10:00-0:12:00	Trial 13	Arena 2	120	469.754	31.5959	94787.8	0	0	NA	WLI/Ere	F
3B9ACBD2	10-10-2019	11:43:56	0:12:00-0:14:00	Trial 13	Arena 2	120	578.811	26.1944	78583.2	3.92	1	750.92	WLI/Ere	F
3B9ACBD2	10-10-2019	11:43:56	0:14:00-0:16:00	Trial 13	Arena 2	120	216.021	31.1424	93427.2	0	0	NA	WLI/Ere	F
3B9ACBD2	10-10-2019	11:43:56	0:16:00-0:18:00	Trial 13	Arena 2	120	301.371	28.8094	86428.1	0	0	NA	WLI/Ere	F
3B9ACBD2	10-10-2019	11:43:56	0:18:00-0:20:00	Trial 13	Arena 2	120	670.085	26.2208	78662.5	5.52	2	1136.64	WLI/Ere	F
3B9ACBD7	10-10-2019	12:39:11	0:00:00-0:02:00	Trial 15	Arena 1	119.76	1891.04	31.7929	95092.7	1.84	3	30.52	SHR/NCrl	M
3B9ACBD7	10-10-2019	12:39:11	0:02:00-0:04:00	Trial 15	Arena 1	117.48	1396.72	35.0111	102233	0.72	1	120	SHR/NCrl	M
3B9ACBD7	10-10-2019	12:39:11	0:04:00-0:06:00	Trial 15	Arena 1	119.2	2158.82	29.3012	87200.3	1.88	2	320.56	SHR/NCrl	M
3B9ACBD7	10-10-2019	12:39:11	0:06:00-0:08:00	Trial 15	Arena 1	120	1770.89	29.919	89757.1	1.52	4	370.28	SHR/NCrl	M
3B9ACBD7	10-10-2019	12:39:11	0:08:00-0:10:00	Trial 15	Arena 1	119.16	1666.74	26.287	78230.1	7.4	6	537.48	SHR/NCrl	M
3B9ACBD7	10-10-2019	12:39:11	0:10:00-0:12:00	Trial 15	Arena 1	120	753.337	35.0265	105079	4.04	4	604.28	SHR/NCrl	M
3B9ACBD7	10-10-2019	12:39:11	0:12:00-0:14:00	Trial 15	Arena 1	119.24	1160.17	31.0115	92259.1	2.24	3	732.2	SHR/NCrl	M
3B9ACBD7	10-10-2019	12:39:11	0:14:00-0:16:00	Trial 15	Arena 1	120	659.638	25.2895	75817.8	1.48	2	843.12	SHR/NCrl	M
3B9ACBD7	10-10-2019	12:39:11	0:16:00-0:18:00	Trial 15	Arena 1	115.84	681.763	33.1989	95413.7	0	0	NA	SHR/NCrl	M
3B9ACBD7	10-10-2019	12:39:11	0:18:00-0:20:00	Trial 15	Arena 1	120	909.956	20.7776	62332.7	7.6	5	1139.24	SHR/NCrl	M
3B9ACBE0	02-10-2019	11:47:22	0:00:00-0:02:00	Trial 11	Arena 2	120	129.641	30.5679	91703.6	0	0	NA	LEW/Chrna4	F
3B9ACBE0	02-10-2019	11:47:22	0:02:00-0:04:00	Trial 11	Arena 2	120	59.2827	30.2112	90633.5	0	0	NA	LEW/Chrna4	F
3B9ACBE0	02-10-2019	11:47:22	0:04:00-0:06:00	Trial 11	Arena 2	120	511.469	33.2727	99818.1	0	0	NA	LEW/Chrna4	F
3B9ACBE0	02-10-2019	11:47:22	0:06:00-0:08:00	Trial 11	Arena 2	119.64	1184.62	27.1902	81162.7	9.2	3	441.36	LEW/Chrna4	F
3B9ACBE0	02-10-2019	11:47:22	0:08:00-0:10:00	Trial 11	Arena 2	120	1146.48	31.0844	93253.3	1.24	2	582.28	LEW/Chrna4	F
3B9ACBE0	02-10-2019	11:47:22	0:10:00-0:12:00	Trial 11	Arena 2	120	695.096	26.747	80241	1.96	1	604.64	LEW/Chrna4	F
3B9ACBE0	02-10-2019	11:47:22	0:12:00-0:14:00	Trial 11	Arena 2	81	228.727	41.5407	83289	0	0	NA	LEW/Chrna4	F
3B9ACBE0	02-10-2019	11:47:22	0:14:00-0:16:00	Trial 11	Arena 2	114.44	499.164	38.2237	109014	0	0	NA	LEW/Chrna4	F
3B9ACBE0	02-10-2019	11:47:22	0:16:00-0:18:00	Trial 11	Arena 2	120	754.188	37.2061	111544	0	0	NA	LEW/Chrna4	F
3B9ACBE0	02-10-2019	11:47:22	0:18:00-0:20:00	Trial 11	Arena 2	120	81.8399	45.8167	137450	0	0	NA	LEW/Chrna4	F
3B9ACBE4	02-10-2019	11:19:00	0:00:00-0:02:00	Trial 10	Arena 1	120	1200.35	39.865	119595	0	0	NA	LEW/Chrna4	M
3B9ACBE4	02-10-2019	11:19:00	0:02:00-0:04:00	Trial 10	Arena 1	119.92	899.953	36.7792	110154	3	2	178.08	LEW/Chrna4	M
3B9ACBE4	02-10-2019	11:19:00	0:04:00-0:06:00	Trial 10	Arena 1	120	552.014	43.372	130116	0	0	NA	LEW/Chrna4	M
3B9ACBE4	02-10-2019	11:19:00	0:06:00-0:08:00	Trial 10	Arena 1	120	385.314	41.2891	123867	0.68	1	470.52	LEW/Chrna4	M
3B9ACBE4	02-10-2019	11:19:00	0:08:00-0:10:00	Trial 10	Arena 1	120	345.745	44.1381	132414	0	0	NA	LEW/Chrna4	M
3B9ACBE4	02-10-2019	11:19:00	0:10:00-0:12:00	Trial 10	Arena 1	120	75.0769	48.1285	144385	0	0	NA	LEW/Chrna4	M
3B9ACBE4	02-10-2019	11:19:00	0:12:00-0:14:00	Trial 10	Arena 1	120	64.3759	47.8856	143657	0	0	NA	LEW/Chrna4	M
3B9ACBE4	02-10-2019	11:19:00	0:14:00-0:16:00	Trial 10	Arena 1	120	22.3168	48.0675	144202	0	0	NA	LEW/Chrna4	M
3B9ACBE4	02-10-2019	11:19:00	0:16:00-0:18:00	Trial 10	Arena 1	120	16.1443	47.9785	143936	0	0	NA	LEW/Chrna4	M
3B9ACBE4	02-10-2019	11:19:00	0:18:00-0:20:00	Trial 10	Arena 1	120	15.2479	47.9525	143858	0	0	NA	LEW/Chrna4	M
3B9ACBE6	02-10-2019	11:47:22	0:00:00-0:02:00	Trial 11	Arena 1	120	40.7801	48.0641	144192	0	0	NA	LEW/Chrna4	M
3B9ACBE6	02-10-2019	11:47:22	0:02:00-0:04:00	Trial 11	Arena 1	120	61.7164	47.9596	143879	0	0	NA	LEW/Chrna4	M
3B9ACBE6	02-10-2019	11:47:22	0:04:00-0:06:00	Trial 11	Arena 1	119.64	120.096	47.8411	142949	0	0	NA	LEW/Chrna4	M
3B9ACBE6	02-10-2019	11:47:22	0:06:00-0:08:00	Trial 11	Arena 1	118.8	1038.83	33.9792	100545	4.2	2	454.32	LEW/Chrna4	M
3B9ACBE6	02-10-2019	11:47:22	0:08:00-0:10:00	Trial 11	Arena 1	120	1097.14	34.3725	103117	0	0	NA	LEW/Chrna4	M
3B9ACBE6	02-10-2019	11:47:22	0:10:00-0:12:00	Trial 11	Arena 1	120	126.975	47.311	141933	0	0	NA	LEW/Chrna4	M
3B9ACBE6	02-10-2019	11:47:22	0:12:00-0:14:00	Trial 11	Arena 1	120	942.169	28.6794	86038.3	12.2	2	778.24	LEW/Chrna4	M
3B9ACBE6	02-10-2019	11:47:22	0:14:00-0:16:00	Trial 11	Arena 1	120	172.192	47.8265	143480	0	0	NA	LEW/Chrna4	M
3B9ACBE6	02-10-2019	11:47:22	0:16:00-0:18:00	Trial 11	Arena 1	120	58.4765	48.6229	145869	0	0	NA	LEW/Chrna4	M
3B9ACBE6	02-10-2019	11:47:22	0:18:00-0:20:00	Trial 11	Arena 1	120	27.9743	48.387	145161	0	0	NA	LEW/Chrna4	M
3B9ACBE8	02-10-2019	11:19:00	0:00:00-0:02:00	Trial 10	Arena 2	115.24	1173.76	37.4255	106738	0.88	1	88.64	LEW/Chrna4	F
3B9ACBE8	02-10-2019	11:19:00	0:02:00-0:04:00	Trial 10	Arena 2	111.52	704.091	38.6183	106587	0	0	NA	LEW/Chrna4	F
3B9ACBE8	02-10-2019	11:19:00	0:04:00-0:06:00	Trial 10	Arena 2	119.16	901.399	38.0321	112879	0	0	NA	LEW/Chrna4	F
3B9ACBE8	02-10-2019	11:19:00	0:06:00-0:08:00	Trial 10	Arena 2	120	918.959	39.1981	117594	0	0	NA	LEW/Chrna4	F
3B9ACBE8	02-10-2019	11:19:00	0:08:00-0:10:00	Trial 10	Arena 2	120	89.8051	44.7426	134228	0	0	NA	LEW/Chrna4	F
3B9ACBE8	02-10-2019	11:19:00	0:10:00-0:12:00	Trial 10	Arena 2	120	79.2372	45.5467	136640	0	0	NA	LEW/Chrna4	F
3B9ACBE8	02-10-2019	11:19:00	0:12:00-0:14:00	Trial 10	Arena 2	120	59.4301	45.3754	136126	0	0	NA	LEW/Chrna4	F
3B9ACBE8	02-10-2019	11:19:00	0:14:00-0:16:00	Trial 10	Arena 2	97.88	816.298	33.1943	80695.4	0	0	NA	LEW/Chrna4	F
3B9ACBE8	02-10-2019	11:19:00	0:16:00-0:18:00	Trial 10	Arena 2	120	1007.71	28.5866	85759.8	1.88	1	987.04	LEW/Chrna4	F
3B9ACBE8	02-10-2019	11:19:00	0:18:00-0:20:00	Trial 10	Arena 2	120	1071.85	25.6604	76981.1	8.4	1	1128.96	LEW/Chrna4	F
3B9ACBEA	10-10-2019	13:02:45	0:00:00-0:02:00	Trial 16	Arena 2	118.8	1755.3	33.815	99889.6	1.36	1	53.48	SHR/NCrl	F
3B9ACBEA	10-10-2019	13:02:45	0:02:00-0:04:00	Trial 16	Arena 2	119.72	1867.9	29.3856	87862.8	3.8	5	127.48	SHR/NCrl	F
3B9ACBEA	10-10-2019	13:02:45	0:04:00-0:06:00	Trial 16	Arena 2	118.76	1662.78	32.5808	95820.1	5	4	280.6	SHR/NCrl	F
3B9ACBEA	10-10-2019	13:02:45	0:06:00-0:08:00	Trial 16	Arena 2	117.04	961.79	29.5187	85722.2	0	0	NA	SHR/NCrl	F
3B9ACBEA	10-10-2019	13:02:45	0:08:00-0:10:00	Trial 16	Arena 2	120	691.41	24.7996	74398.7	3.92	2	497.92	SHR/NCrl	F
3B9ACBEA	10-10-2019	13:02:45	0:10:00-0:12:00	Trial 16	Arena 2	118.92	993.207	33.2485	98548.7	3.04	2	633.04	SHR/NCrl	F
3B9ACBEA	10-10-2019	13:02:45	0:12:00-0:14:00	Trial 16	Arena 2	119.84	813.257	27.3489	81827.8	8.24	1	743.08	SHR/NCrl	F
3B9ACBEA	10-10-2019	13:02:45	0:14:00-0:16:00	Trial 16	Arena 2	113.4	1073.17	33.7367	94698.9	0	0	NA	SHR/NCrl	F
3B9ACBEA	10-10-2019	13:02:45	0:16:00-0:18:00	Trial 16	Arena 2	120	515.584	24.7613	74283.8	5.48	2	986.16	SHR/NCrl	F
3B9ACBEA	10-10-2019	13:02:45	0:18:00-0:20:00	Trial 16	Arena 2	120	589.221	17.4	52200.1	10.08	2	1156.6	SHR/NCrl	F
3B9ACBF0	23-09-2019	10:30:12	0:00:00-0:02:00	Trial 9	Arena 2	116.72	809.768	41.0365	119375	0	0	NA	BN/Crl	F
3B9ACBF0	23-09-2019	10:30:12	0:02:00-0:04:00	Trial 9	Arena 2	120	538.294	40.4768	121431	0	0	NA	BN/Crl	F
3B9ACBF0	23-09-2019	10:30:12	0:04:00-0:06:00	Trial 9	Arena 2	120	102.03	44.7888	134366	0	0	NA	BN/Crl	F
3B9ACBF0	23-09-2019	10:30:12	0:06:00-0:08:00	Trial 9	Arena 2	120	85.9656	44.3892	133168	0	0	NA	BN/Crl	F
3B9ACBF0	23-09-2019	10:30:12	0:08:00-0:10:00	Trial 9	Arena 2	120	919.243	39.0687	117206	0	0	NA	BN/Crl	F
3B9ACBF0	23-09-2019	10:30:12	0:10:00-0:12:00	Trial 9	Arena 2	120	84.7907	44.301	132903	0	0	NA	BN/Crl	F
3B9ACBF0	23-09-2019	10:30:12	0:12:00-0:14:00	Trial 9	Arena 2	120	46.3919	44.0802	132241	0	0	NA	BN/Crl	F
3B9ACBF0	23-09-2019	10:30:12	0:14:00-0:16:00	Trial 9	Arena 2	120	745.736	38.0983	114295	0	0	NA	BN/Crl	F
3B9ACBF0	23-09-2019	10:30:12	0:16:00-0:18:00	Trial 9	Arena 2	120	793.798	32.7829	98348.6	3.08	2	1012	BN/Crl	F
3B9ACBF0	23-09-2019	10:30:12	0:18:00-0:20:00	Trial 9	Arena 2	120	207.003	43.319	129957	0	0	NA	BN/Crl	F
3B9ACBFD	06-11-2019	11:28:15	0:00:00-0:02:00	Trial 19	Arena 2	118.16	885.292	39.9925	117618	0	0	NA	WLI/Ere	F
3B9ACBFD	06-11-2019	11:28:15	0:02:00-0:04:00	Trial 19	Arena 2	119.48	904.92	39.0201	116436	0	0	NA	WLI/Ere	F
3B9ACBFD	06-11-2019	11:28:15	0:04:00-0:06:00	Trial 19	Arena 2	120	1132.81	37.1833	111550	0	0	NA	WLI/Ere	F
3B9ACBFD	06-11-2019	11:28:15	0:06:00-0:08:00	Trial 19	Arena 2	119.8	919.333	38.2968	114584	0	0	NA	WLI/Ere	F
3B9ACBFD	06-11-2019	11:28:15	0:08:00-0:10:00	Trial 19	Arena 2	120	1055.69	35.5261	106578	0	0	NA	WLI/Ere	F
3B9ACBFD	06-11-2019	11:28:15	0:10:00-0:12:00	Trial 19	Arena 2	119.36	884.341	35.1839	104883	0	0	NA	WLI/Ere	F
3B9ACBFD	06-11-2019	11:28:15	0:12:00-0:14:00	Trial 19	Arena 2	120	786.451	35.6516	106955	0	0	NA	WLI/Ere	F
3B9ACBFD	06-11-2019	11:28:15	0:14:00-0:16:00	Trial 19	Arena 2	120	686.177	33.806	101418	0	0	NA	WLI/Ere	F
3B9ACBFD	06-11-2019	11:28:15	0:16:00-0:18:00	Trial 19	Arena 2	120	529.783	41.2237	123671	0	0	NA	WLI/Ere	F
3B9ACBFD	06-11-2019	11:28:15	0:18:00-0:20:00	Trial 19	Arena 2	120	322.415	36.2302	108691	0	0	NA	WLI/Ere	F
3B9ACC06	06-11-2019	13:40:25	0:00:00-0:02:00	Trial 20	Arena 1	120	162.378	46.1663	138499	0	0	NA	WLI/Ere	M
3B9ACC06	06-11-2019	13:40:25	0:02:00-0:04:00	Trial 20	Arena 1	120	155.793	46.3156	138947	0	0	NA	WLI/Ere	M
3B9ACC06	06-11-2019	13:40:25	0:04:00-0:06:00	Trial 20	Arena 1	120	81.2566	46.5258	139577	0	0	NA	WLI/Ere	M
3B9ACC06	06-11-2019	13:40:25	0:06:00-0:08:00	Trial 20	Arena 1	120	132.461	46.9175	140753	0	0	NA	WLI/Ere	M
3B9ACC06	06-11-2019	13:40:25	0:08:00-0:10:00	Trial 20	Arena 1	120	69.3941	46.7861	140358	0	0	NA	WLI/Ere	M
3B9ACC06	06-11-2019	13:40:25	0:10:00-0:12:00	Trial 20	Arena 1	120	68.3442	46.8607	140582	0	0	NA	WLI/Ere	M
3B9ACC06	06-11-2019	13:40:25	0:12:00-0:14:00	Trial 20	Arena 1	120	95.7552	46.8794	140638	0	0	NA	WLI/Ere	M
3B9ACC06	06-11-2019	13:40:25	0:14:00-0:16:00	Trial 20	Arena 1	120	83.725	46.8896	140669	0	0	NA	WLI/Ere	M
3B9ACC06	06-11-2019	13:40:25	0:16:00-0:18:00	Trial 20	Arena 1	120	69.8477	46.9109	140733	0	0	NA	WLI/Ere	M
3B9ACC06	06-11-2019	13:40:25	0:18:00-0:20:00	Trial 20	Arena 1	120	109.371	47.2819	141656	0	0	NA	WLI/Ere	M
3B9ACC18	06-11-2019	11:28:15	0:00:00-0:02:00	Trial 19	Arena 1	120	804.976	38.3728	115118	0	0	NA	WLI/Ere	M
3B9ACC18	06-11-2019	11:28:15	0:02:00-0:04:00	Trial 19	Arena 1	120	983.237	36.0701	108210	0	0	NA	WLI/Ere	M
3B9ACC18	06-11-2019	11:28:15	0:04:00-0:06:00	Trial 19	Arena 1	120	1270.36	35.8703	107611	0	0	NA	WLI/Ere	M
3B9ACC18	06-11-2019	11:28:15	0:06:00-0:08:00	Trial 19	Arena 1	120	1016.91	36.9475	110842	0	0	NA	WLI/Ere	M
3B9ACC18	06-11-2019	11:28:15	0:08:00-0:10:00	Trial 19	Arena 1	120	761.608	39.1613	117484	0	0	NA	WLI/Ere	M
3B9ACC18	06-11-2019	11:28:15	0:10:00-0:12:00	Trial 19	Arena 1	120	655.981	37.7568	113270	0	0	NA	WLI/Ere	M
3B9ACC18	06-11-2019	11:28:15	0:12:00-0:14:00	Trial 19	Arena 1	120	642.898	37.4558	112367	0	0	NA	WLI/Ere	M
3B9ACC18	06-11-2019	11:28:15	0:14:00-0:16:00	Trial 19	Arena 1	120	285.352	40.8397	122519	0	0	NA	WLI/Ere	M
3B9ACC18	06-11-2019	11:28:15	0:16:00-0:18:00	Trial 19	Arena 1	120	128.574	44.5058	133517	0	0	NA	WLI/Ere	M
3B9ACC18	06-11-2019	11:28:15	0:18:00-0:20:00	Trial 19	Arena 1	120	574.406	38.5859	115758	0	0	NA	WLI/Ere	M
3B9ACC2A	02-11-2019	10:43:52	0:00:00-0:02:00	Trial 17	Arena 1	120	545.628	39.7656	119297	0.52	1	97.88	BN/Crl	M
3B9ACC2A	02-11-2019	10:43:52	0:02:00-0:04:00	Trial 17	Arena 1	120	957.132	36.8262	110479	0.8	1	193.84	BN/Crl	M
3B9ACC2A	02-11-2019	10:43:52	0:04:00-0:06:00	Trial 17	Arena 1	120	1425.75	34.5948	103784	0.92	1	348.72	BN/Crl	M
3B9ACC2A	02-11-2019	10:43:52	0:06:00-0:08:00	Trial 17	Arena 1	120	1050.19	35.2285	105685	0	0	NA	BN/Crl	M
3B9ACC2A	02-11-2019	10:43:52	0:08:00-0:10:00	Trial 17	Arena 1	120	186.772	45.2094	135628	0	0	NA	BN/Crl	M
3B9ACC2A	02-11-2019	10:43:52	0:10:00-0:12:00	Trial 17	Arena 1	120	679.147	33.0487	99146.2	3.64	1	707.52	BN/Crl	M
3B9ACC2A	02-11-2019	10:43:52	0:12:00-0:14:00	Trial 17	Arena 1	120	868.337	32.4315	97294.5	1.28	1	720.4	BN/Crl	M
3B9ACC2A	02-11-2019	10:43:52	0:14:00-0:16:00	Trial 17	Arena 1	120	382.323	32.1555	96466.4	0	0	NA	BN/Crl	M
3B9ACC2A	02-11-2019	10:43:52	0:16:00-0:18:00	Trial 17	Arena 1	120	106.09	47.0041	141012	0	0	NA	BN/Crl	M
3B9ACC2A	02-11-2019	10:43:52	0:18:00-0:20:00	Trial 17	Arena 1	120	92.9029	45.1331	135399	0	0	NA	BN/Crl	M
3B9ACC3E	02-11-2019	11:14:21	0:00:00-0:02:00	Trial 18	Arena 1	120	1113.48	36.6792	110038	0	0	NA	WLI/Ere	M
3B9ACC3E	02-11-2019	11:14:21	0:02:00-0:04:00	Trial 18	Arena 1	120	1114.45	35.0568	105170	0	0	NA	WLI/Ere	M
3B9ACC3E	02-11-2019	11:14:21	0:04:00-0:06:00	Trial 18	Arena 1	120	972.078	28.4776	85432.9	10.12	2	309.48	WLI/Ere	M
3B9ACC3E	02-11-2019	11:14:21	0:06:00-0:08:00	Trial 18	Arena 1	120	473.215	36.7538	110261	0	0	NA	WLI/Ere	M
3B9ACC3E	02-11-2019	11:14:21	0:08:00-0:10:00	Trial 18	Arena 1	120	423.171	38.944	116832	0	0	NA	WLI/Ere	M
3B9ACC3E	02-11-2019	11:14:21	0:10:00-0:12:00	Trial 18	Arena 1	120	886.471	29.6273	88881.9	8.4	4	620.72	WLI/Ere	M
3B9ACC3E	02-11-2019	11:14:21	0:12:00-0:14:00	Trial 18	Arena 1	120	1027.05	25.1656	75496.9	5.56	3	757.88	WLI/Ere	M
3B9ACC3E	02-11-2019	11:14:21	0:14:00-0:16:00	Trial 18	Arena 1	120	806.429	31.3298	93989.3	3.88	2	856.8	WLI/Ere	M
3B9ACC3E	02-11-2019	11:14:21	0:16:00-0:18:00	Trial 18	Arena 1	120	556.329	34.4095	103229	0	0	NA	WLI/Ere	M
3B9ACC3E	02-11-2019	11:14:21	0:18:00-0:20:00	Trial 18	Arena 1	120	559.65	30.3706	91111.8	2.2	1	1183.24	WLI/Ere	M
3B9ACC40	24-11-2019	10:54:44	0:00:00-0:02:00	Trial 27	Arena 2	120	1349.13	32.0134	96040.1	6.52	4	14.56	F344/DuCrl	F
3B9ACC40	24-11-2019	10:54:44	0:02:00-0:04:00	Trial 27	Arena 2	120	666.142	37.9884	113965	0.44	1	120	F344/DuCrl	F
3B9ACC40	24-11-2019	10:54:44	0:04:00-0:06:00	Trial 27	Arena 2	120	1283.17	31.5211	94563.4	4.4	5	300.96	F344/DuCrl	F
3B9ACC40	24-11-2019	10:54:44	0:06:00-0:08:00	Trial 27	Arena 2	120	1146.78	31.0892	93267.5	5.56	3	380.04	F344/DuCrl	F
3B9ACC40	24-11-2019	10:54:44	0:08:00-0:10:00	Trial 27	Arena 2	120	612.203	32.0974	96292.1	0	0	NA	F344/DuCrl	F
3B9ACC40	24-11-2019	10:54:44	0:10:00-0:12:00	Trial 27	Arena 2	120	1204.69	30.1833	90550	2.84	5	603.04	F344/DuCrl	F
3B9ACC40	24-11-2019	10:54:44	0:12:00-0:14:00	Trial 27	Arena 2	120	826.784	21.8734	65620.2	8.04	4	793.36	F344/DuCrl	F
3B9ACC40	24-11-2019	10:54:44	0:14:00-0:16:00	Trial 27	Arena 2	120	475.859	29.002	87006.1	0.84	1	922.36	F344/DuCrl	F
3B9ACC40	24-11-2019	10:54:44	0:16:00-0:18:00	Trial 27	Arena 2	120	464.986	32.4495	97348.6	0.8	1	1009.28	F344/DuCrl	F
3B9ACC40	24-11-2019	10:54:44	0:18:00-0:20:00	Trial 27	Arena 2	120	304.681	24.5857	73757	10.76	1	1093.08	F344/DuCrl	F
3B9ACC4A	02-11-2019	11:14:21	0:00:00-0:02:00	Trial 18	Arena 2	118.76	390.251	37.8724	112330	0	0	NA	WLI/Ere	M
3B9ACC4A	02-11-2019	11:14:21	0:02:00-0:04:00	Trial 18	Arena 2	120	751.927	35.1988	105596	0	0	NA	WLI/Ere	M
3B9ACC4A	02-11-2019	11:14:21	0:04:00-0:06:00	Trial 18	Arena 2	120	683.909	37.0127	111038	0	0	NA	WLI/Ere	M
3B9ACC4A	02-11-2019	11:14:21	0:06:00-0:08:00	Trial 18	Arena 2	120	561.423	35.1015	105304	0	0	NA	WLI/Ere	M
3B9ACC4A	02-11-2019	11:14:21	0:08:00-0:10:00	Trial 18	Arena 2	120	433.914	35.6181	106854	0	0	NA	WLI/Ere	M
3B9ACC4A	02-11-2019	11:14:21	0:10:00-0:12:00	Trial 18	Arena 2	84.36	272.16	37.9822	79154.9	0	0	NA	WLI/Ere	M
3B9ACC4A	02-11-2019	11:14:21	0:12:00-0:14:00	Trial 18	Arena 2	120	336.163	39.8494	119548	0	0	NA	WLI/Ere	M
3B9ACC4A	02-11-2019	11:14:21	0:14:00-0:16:00	Trial 18	Arena 2	120	339.529	32.6053	97816	0	0	NA	WLI/Ere	M
3B9ACC4A	02-11-2019	11:14:21	0:16:00-0:18:00	Trial 18	Arena 2	120	126.008	42.9821	128946	0	0	NA	WLI/Ere	M
3B9ACC4A	02-11-2019	11:14:21	0:18:00-0:20:00	Trial 18	Arena 2	119.36	497.754	36.2159	107960	0	0	NA	WLI/Ere	M
3B9ACC4B	02-11-2019	10:43:52	0:00:00-0:02:00	Trial 17	Arena 2	120	768.014	41.2208	123663	0	0	NA	BN/Crl	F
3B9ACC4B	02-11-2019	10:43:52	0:02:00-0:04:00	Trial 17	Arena 2	120	608.855	41.1044	123313	0	0	NA	BN/Crl	F
3B9ACC4B	02-11-2019	10:43:52	0:04:00-0:06:00	Trial 17	Arena 2	120	572.626	40.2853	120856	0	0	NA	BN/Crl	F
3B9ACC4B	02-11-2019	10:43:52	0:06:00-0:08:00	Trial 17	Arena 2	120	220.602	46.5619	139686	0	0	NA	BN/Crl	F
3B9ACC4B	02-11-2019	10:43:52	0:08:00-0:10:00	Trial 17	Arena 2	120	811.434	34.398	103194	0	0	NA	BN/Crl	F
3B9ACC4B	02-11-2019	10:43:52	0:10:00-0:12:00	Trial 17	Arena 2	120	619.816	33.67	101010	7.84	1	626.76	BN/Crl	F
3B9ACC4B	02-11-2019	10:43:52	0:12:00-0:14:00	Trial 17	Arena 2	120	407.254	42.6331	127899	0	0	NA	BN/Crl	F
3B9ACC4B	02-11-2019	10:43:52	0:14:00-0:16:00	Trial 17	Arena 2	120	156.841	48.2787	144836	0	0	NA	BN/Crl	F
3B9ACC4B	02-11-2019	10:43:52	0:16:00-0:18:00	Trial 17	Arena 2	120	49.3965	49.8021	149406	0	0	NA	BN/Crl	F
3B9ACC4B	02-11-2019	10:43:52	0:18:00-0:20:00	Trial 17	Arena 2	120	413.006	43.1339	129402	0	0	NA	BN/Crl	F
3B9ACC4D	24-11-2019	10:30:07	0:00:00-0:02:00	Trial 26	Arena 2	120	1118.85	33.2831	99849.4	1.24	2	14.36	F344/DuCrl	F
3B9ACC4D	24-11-2019	10:30:07	0:02:00-0:04:00	Trial 26	Arena 2	120	1197.25	32.9075	98722.4	0.68	1	148.32	F344/DuCrl	F
3B9ACC4D	24-11-2019	10:30:07	0:04:00-0:06:00	Trial 26	Arena 2	120	913.105	28.6028	85808.3	2	2	268.8	F344/DuCrl	F
3B9ACC4D	24-11-2019	10:30:07	0:06:00-0:08:00	Trial 26	Arena 2	120	704.831	33.8984	101695	1.84	1	383.64	F344/DuCrl	F
3B9ACC4D	24-11-2019	10:30:07	0:08:00-0:10:00	Trial 26	Arena 2	120	1405.2	24.2333	72699.9	8.84	7	523.6	F344/DuCrl	F
3B9ACC4D	24-11-2019	10:30:07	0:10:00-0:12:00	Trial 26	Arena 2	120	1057.85	25.2022	75606.7	12.56	5	601.44	F344/DuCrl	F
3B9ACC4D	24-11-2019	10:30:07	0:12:00-0:14:00	Trial 26	Arena 2	120	980.517	25.3854	76156.3	7.64	2	757.88	F344/DuCrl	F
3B9ACC4D	24-11-2019	10:30:07	0:14:00-0:16:00	Trial 26	Arena 2	120	421.881	34.8568	104571	0	0	NA	F344/DuCrl	F
3B9ACC4D	24-11-2019	10:30:07	0:16:00-0:18:00	Trial 26	Arena 2	120	149.604	34.4549	103365	0	0	NA	F344/DuCrl	F
3B9ACC4D	24-11-2019	10:30:07	0:18:00-0:20:00	Trial 26	Arena 2	120	114.158	42.748	128244	0	0	NA	F344/DuCrl	F
3B9ACC59	22-11-2019	11:32:33	0:00:00-0:02:00	Trial 25	Arena 2	120	563.645	39.5261	118578	0	0	NA	WMI/Ere	M
3B9ACC59	22-11-2019	11:32:33	0:02:00-0:04:00	Trial 25	Arena 2	120	582.495	38.121	114363	0	0	NA	WMI/Ere	M
3B9ACC59	22-11-2019	11:32:33	0:04:00-0:06:00	Trial 25	Arena 2	120	521.307	38.7966	116390	0	0	NA	WMI/Ere	M
3B9ACC59	22-11-2019	11:32:33	0:06:00-0:08:00	Trial 25	Arena 2	120	421.314	40.3129	120939	0	0	NA	WMI/Ere	M
3B9ACC59	22-11-2019	11:32:33	0:08:00-0:10:00	Trial 25	Arena 2	120	440.925	38.7634	116290	0	0	NA	WMI/Ere	M
3B9ACC59	22-11-2019	11:32:33	0:10:00-0:12:00	Trial 25	Arena 2	120	286.836	40.2064	120619	0	0	NA	WMI/Ere	M
3B9ACC59	22-11-2019	11:32:33	0:12:00-0:14:00	Trial 25	Arena 2	120	183.855	36.9105	110731	0	0	NA	WMI/Ere	M
3B9ACC59	22-11-2019	11:32:33	0:14:00-0:16:00	Trial 25	Arena 2	120	63.915	43.6459	130938	0	0	NA	WMI/Ere	M
3B9ACC59	22-11-2019	11:32:33	0:16:00-0:18:00	Trial 25	Arena 2	120	71.5021	44.8722	134617	0	0	NA	WMI/Ere	M
3B9ACC59	22-11-2019	11:32:33	0:18:00-0:20:00	Trial 25	Arena 2	120	48.4345	47.2654	141796	0	0	NA	WMI/Ere	M
3B9ACC5A	29-11-2019	12:11:06	0:00:00-0:02:00	Trial 32	Arena 1	120	926.156	34.272	102816	0	0	NA	WMI/Ere	M
3B9ACC5A	29-11-2019	12:11:06	0:02:00-0:04:00	Trial 32	Arena 1	120	1176.16	34.2289	102687	2.12	1	159.56	WMI/Ere	M
3B9ACC5A	29-11-2019	12:11:06	0:04:00-0:06:00	Trial 32	Arena 1	120	1085.71	33.7659	101298	0	0	NA	WMI/Ere	M
3B9ACC5A	29-11-2019	12:11:06	0:06:00-0:08:00	Trial 32	Arena 1	120	905.828	36.2081	108624	0	0	NA	WMI/Ere	M
3B9ACC5A	29-11-2019	12:11:06	0:08:00-0:10:00	Trial 32	Arena 1	120	367.012	39.7284	119185	0	0	NA	WMI/Ere	M
3B9ACC5A	29-11-2019	12:11:06	0:10:00-0:12:00	Trial 32	Arena 1	120	536.059	38.6399	115920	0	0	NA	WMI/Ere	M
3B9ACC5A	29-11-2019	12:11:06	0:12:00-0:14:00	Trial 32	Arena 1	120	219.556	39.8781	119634	0	0	NA	WMI/Ere	M
3B9ACC5A	29-11-2019	12:11:06	0:14:00-0:16:00	Trial 32	Arena 1	120	110.664	43.7895	131369	0	0	NA	WMI/Ere	M
3B9ACC5A	29-11-2019	12:11:06	0:16:00-0:18:00	Trial 32	Arena 1	120	104.146	44.7649	134295	0	0	NA	WMI/Ere	M
3B9ACC5A	29-11-2019	12:11:06	0:18:00-0:20:00	Trial 32	Arena 1	120	72.6114	44.529	133587	0	0	NA	WMI/Ere	M
3B9ACC5C	26-11-2019	10:18:02	0:00:00-0:02:00	Trial 30	Arena 1	120	1628.62	36.4147	109244	0.84	1	12.32	SHR/NCrl	M
3B9ACC5C	26-11-2019	10:18:02	0:02:00-0:04:00	Trial 30	Arena 1	120	1946.11	28.9104	86731.3	10.64	4	127.28	SHR/NCrl	M
3B9ACC5C	26-11-2019	10:18:02	0:04:00-0:06:00	Trial 30	Arena 1	115.56	949.331	34.4508	99425	1.76	2	256.04	SHR/NCrl	M
3B9ACC5C	26-11-2019	10:18:02	0:06:00-0:08:00	Trial 30	Arena 1	120	1507.62	26.7084	80125.2	10.2	7	362.24	SHR/NCrl	M
3B9ACC5C	26-11-2019	10:18:02	0:08:00-0:10:00	Trial 30	Arena 1	120	1105.37	27.1506	81451.7	8.72	5	496.56	SHR/NCrl	M
3B9ACC5C	26-11-2019	10:18:02	0:10:00-0:12:00	Trial 30	Arena 1	120	806.544	36.5295	109588	6.2	2	708.8	SHR/NCrl	M
3B9ACC5C	26-11-2019	10:18:02	0:12:00-0:14:00	Trial 30	Arena 1	120	962.491	26.5777	79733	2.84	2	720	SHR/NCrl	M
3B9ACC5C	26-11-2019	10:18:02	0:14:00-0:16:00	Trial 30	Arena 1	120	785.82	27.9162	83748.7	17.68	3	853.24	SHR/NCrl	M
3B9ACC5C	26-11-2019	10:18:02	0:16:00-0:18:00	Trial 30	Arena 1	120	302.136	22.827	68481	1.44	2	973.64	SHR/NCrl	M
3B9ACC5C	26-11-2019	10:18:02	0:18:00-0:20:00	Trial 30	Arena 1	120	508.079	40.1069	120321	1	1	1174.68	SHR/NCrl	M
3B9ACC65	29-11-2019	11:46:58	0:00:00-0:02:00	Trial 31	Arena 1	120	1386.41	37.1439	111432	0.76	1	46.92	F344/DuCrl	M
3B9ACC65	29-11-2019	11:46:58	0:02:00-0:04:00	Trial 31	Arena 1	120	1236.16	33.213	99639.1	1.56	2	126.04	F344/DuCrl	M
3B9ACC65	29-11-2019	11:46:58	0:04:00-0:06:00	Trial 31	Arena 1	120	953.613	33.2336	99700.7	0	0	NA	F344/DuCrl	M
3B9ACC65	29-11-2019	11:46:58	0:06:00-0:08:00	Trial 31	Arena 1	120	651.597	35.5174	106517	9.36	1	469.96	F344/DuCrl	M
3B9ACC65	29-11-2019	11:46:58	0:08:00-0:10:00	Trial 31	Arena 1	117.12	1162.18	21.1571	61820.9	15.28	5	491.36	F344/DuCrl	M
3B9ACC65	29-11-2019	11:46:58	0:10:00-0:12:00	Trial 31	Arena 1	120	386.168	35.0456	105137	0	0	NA	F344/DuCrl	M
3B9ACC65	29-11-2019	11:46:58	0:12:00-0:14:00	Trial 31	Arena 1	120	465.118	36.2691	108807	2.96	1	827.44	F344/DuCrl	M
3B9ACC65	29-11-2019	11:46:58	0:14:00-0:16:00	Trial 31	Arena 1	120	726.194	31.0563	93168.9	2.68	1	891.24	F344/DuCrl	M
3B9ACC65	29-11-2019	11:46:58	0:16:00-0:18:00	Trial 31	Arena 1	120	563.173	23.8976	71692.8	20.64	3	994.16	F344/DuCrl	M
3B9ACC65	29-11-2019	11:46:58	0:18:00-0:20:00	Trial 31	Arena 1	120	204.149	38.205	114615	0	0	NA	F344/DuCrl	M
3B9ACC68	26-11-2019	09:55:11	0:00:00-0:02:00	Trial 29	Arena 1	120	1518.54	33.2662	99798.6	1.48	2	13.36	SHR/NCrl	M
3B9ACC68	26-11-2019	09:55:11	0:02:00-0:04:00	Trial 29	Arena 1	120	1081.67	32.6574	97841.7	2.28	3	187.88	SHR/NCrl	M
3B9ACC68	26-11-2019	09:55:11	0:04:00-0:06:00	Trial 29	Arena 1	120	577.754	29.7305	89191.4	0	0	NA	SHR/NCrl	M
3B9ACC68	26-11-2019	09:55:11	0:06:00-0:08:00	Trial 29	Arena 1	120	792.547	29.6246	88873.9	14.52	3	360.28	SHR/NCrl	M
3B9ACC68	26-11-2019	09:55:11	0:08:00-0:10:00	Trial 29	Arena 1	120	734.12	26.7303	80191	17.24	2	480.6	SHR/NCrl	M
3B9ACC68	26-11-2019	09:55:11	0:10:00-0:12:00	Trial 29	Arena 1	120	493.998	29.1605	87481.5	6.84	1	711.84	SHR/NCrl	M
3B9ACC68	26-11-2019	09:55:11	0:12:00-0:14:00	Trial 29	Arena 1	120	820.032	25.0609	75182.8	0	0	NA	SHR/NCrl	M
3B9ACC68	26-11-2019	09:55:11	0:14:00-0:16:00	Trial 29	Arena 1	120	442.335	26.7327	80198.2	12.12	2	921.8	SHR/NCrl	M
3B9ACC68	26-11-2019	09:55:11	0:16:00-0:18:00	Trial 29	Arena 1	120	378.121	23.7903	71370.8	2.44	1	1064.56	SHR/NCrl	M
3B9ACC68	26-11-2019	09:55:11	0:18:00-0:20:00	Trial 29	Arena 1	120	487.431	25.3018	75905.5	5.64	1	1119.08	SHR/NCrl	M
3B9ACC6C	29-11-2019	11:46:58	0:00:00-0:02:00	Trial 31	Arena 2	120	880.075	32.4811	97443.3	2.88	2	47.2	F344/DuCrl	F
3B9ACC6C	29-11-2019	11:46:58	0:02:00-0:04:00	Trial 31	Arena 2	120	1483.63	31.9474	95842.2	0.68	1	226	F344/DuCrl	F
3B9ACC6C	29-11-2019	11:46:58	0:04:00-0:06:00	Trial 31	Arena 2	120	1130.79	28.8395	86518.4	7.52	2	257.88	F344/DuCrl	F
3B9ACC6C	29-11-2019	11:46:58	0:06:00-0:08:00	Trial 31	Arena 2	120	974.477	33.8816	101611	0.96	1	366.36	F344/DuCrl	F
3B9ACC6C	29-11-2019	11:46:58	0:08:00-0:10:00	Trial 31	Arena 2	120	1178.21	20.7749	62324.7	17	8	480.16	F344/DuCrl	F
3B9ACC6C	29-11-2019	11:46:58	0:10:00-0:12:00	Trial 31	Arena 2	120	571.803	22.9722	68916.6	17.56	3	600	F344/DuCrl	F
3B9ACC6C	29-11-2019	11:46:58	0:12:00-0:14:00	Trial 31	Arena 2	120	643.657	32.2343	96702.8	5.08	2	802.28	F344/DuCrl	F
3B9ACC6C	29-11-2019	11:46:58	0:14:00-0:16:00	Trial 31	Arena 2	120	130.649	45.39	136170	0	0	NA	F344/DuCrl	F
3B9ACC6C	29-11-2019	11:46:58	0:16:00-0:18:00	Trial 31	Arena 2	120	222.703	40.6423	121927	0	0	NA	F344/DuCrl	F
3B9ACC6C	29-11-2019	11:46:58	0:18:00-0:20:00	Trial 31	Arena 2	120	807.405	20.9105	62731.5	13.16	5	1109.48	F344/DuCrl	F
3B9ACC6E	22-11-2019	11:06:59	0:00:00-0:02:00	Trial 24	Arena 1	120	912.592	33.0621	99186.2	4.56	2	102.76	WMI/Ere	M
3B9ACC6E	22-11-2019	11:06:59	0:02:00-0:04:00	Trial 24	Arena 1	120	710.526	36.8727	110618	0	0	NA	WMI/Ere	M
3B9ACC6E	22-11-2019	11:06:59	0:04:00-0:06:00	Trial 24	Arena 1	120	768.145	29.5135	88540.6	1.12	1	332.56	WMI/Ere	M
3B9ACC6E	22-11-2019	11:06:59	0:06:00-0:08:00	Trial 24	Arena 1	120	363.128	35.9333	107800	5.36	4	460.28	WMI/Ere	M
3B9ACC6E	22-11-2019	11:06:59	0:08:00-0:10:00	Trial 24	Arena 1	120	461.922	37.4793	112438	0	0	NA	WMI/Ere	M
3B9ACC6E	22-11-2019	11:06:59	0:10:00-0:12:00	Trial 24	Arena 1	120	287.044	37.104	111312	0	0	NA	WMI/Ere	M
3B9ACC6E	22-11-2019	11:06:59	0:12:00-0:14:00	Trial 24	Arena 1	120	491.348	35.7016	107105	0	0	NA	WMI/Ere	M
3B9ACC6E	22-11-2019	11:06:59	0:14:00-0:16:00	Trial 24	Arena 1	120	109.609	40.8356	122507	0	0	NA	WMI/Ere	M
3B9ACC6E	22-11-2019	11:06:59	0:16:00-0:18:00	Trial 24	Arena 1	120	378.028	36.2172	108652	0	0	NA	WMI/Ere	M
3B9ACC6E	22-11-2019	11:06:59	0:18:00-0:20:00	Trial 24	Arena 1	120	199.653	38.5077	115523	0	0	NA	WMI/Ere	M
3B9ACC72	26-11-2019	10:18:02	0:00:00-0:02:00	Trial 30	Arena 2	120	2043.94	36.1527	108458	0	0	NA	SHR/NCrl	F
3B9ACC72	26-11-2019	10:18:02	0:02:00-0:04:00	Trial 30	Arena 2	120	1538.61	38.0137	114041	0.76	1	230.92	SHR/NCrl	F
3B9ACC72	26-11-2019	10:18:02	0:04:00-0:06:00	Trial 30	Arena 2	120	1577.68	26.919	80757.1	4.92	4	258.4	SHR/NCrl	F
3B9ACC72	26-11-2019	10:18:02	0:06:00-0:08:00	Trial 30	Arena 2	120	1014.54	18.3866	55159.7	11.08	5	427.92	SHR/NCrl	F
3B9ACC72	26-11-2019	10:18:02	0:08:00-0:10:00	Trial 30	Arena 2	120	732.711	31.1924	93577.3	0	0	NA	SHR/NCrl	F
3B9ACC72	26-11-2019	10:18:02	0:10:00-0:12:00	Trial 30	Arena 2	120	966.451	29.5483	88585.8	1.8	1	610.4	SHR/NCrl	F
3B9ACC72	26-11-2019	10:18:02	0:12:00-0:14:00	Trial 30	Arena 2	119.44	381.69	15.18	45281.8	14.12	1	733.84	SHR/NCrl	F
3B9ACC72	26-11-2019	10:18:02	0:14:00-0:16:00	Trial 30	Arena 2	120	703.502	31.2939	93881.7	1.52	1	873.68	SHR/NCrl	F
3B9ACC72	26-11-2019	10:18:02	0:16:00-0:18:00	Trial 30	Arena 2	120	602.435	30.9523	92856.8	0	0	NA	SHR/NCrl	F
3B9ACC72	26-11-2019	10:18:02	0:18:00-0:20:00	Trial 30	Arena 2	120	606.036	21.2709	63812.8	2.12	1	1123.04	SHR/NCrl	F
3B9ACC7F	07-11-2019	10:30:36	0:00:00-0:02:00	Trial 21	Arena 1	120	1085.62	38.6136	115841	0.6	1	110.36	BN/Crl	M
3B9ACC7F	07-11-2019	10:30:36	0:02:00-0:04:00	Trial 21	Arena 1	120	426.727	42.8556	128567	0	0	NA	BN/Crl	M
3B9ACC7F	07-11-2019	10:30:36	0:04:00-0:06:00	Trial 21	Arena 1	120	111.371	45.7176	137153	0	0	NA	BN/Crl	M
3B9ACC7F	07-11-2019	10:30:36	0:06:00-0:08:00	Trial 21	Arena 1	120	674.784	40.7566	122270	0	0	NA	BN/Crl	M
3B9ACC7F	07-11-2019	10:30:36	0:08:00-0:10:00	Trial 21	Arena 1	120	730.857	38.0843	114253	0	0	NA	BN/Crl	M
3B9ACC7F	07-11-2019	10:30:36	0:10:00-0:12:00	Trial 21	Arena 1	120	80.9457	45.2297	135689	0	0	NA	BN/Crl	M
3B9ACC7F	07-11-2019	10:30:36	0:12:00-0:14:00	Trial 21	Arena 1	120	55.3381	45.8929	137679	0	0	NA	BN/Crl	M
3B9ACC7F	07-11-2019	10:30:36	0:14:00-0:16:00	Trial 21	Arena 1	120	562.32	42.2916	126875	0	0	NA	BN/Crl	M
3B9ACC7F	07-11-2019	10:30:36	0:16:00-0:18:00	Trial 21	Arena 1	120	317.348	39.6053	118816	3.68	1	979.88	BN/Crl	M
3B9ACC7F	07-11-2019	10:30:36	0:18:00-0:20:00	Trial 21	Arena 1	120	52.929	45.9206	137762	0	0	NA	BN/Crl	M
3B9ACC8A	24-11-2019	11:18:41	0:00:00-0:02:00	Trial 28	Arena 2	120	1416.64	34.9607	104882	2.48	2	3.04	F344/DuCrl	F
3B9ACC8A	24-11-2019	11:18:41	0:02:00-0:04:00	Trial 28	Arena 2	120	1256.27	34.3622	103086	1.64	2	139.96	F344/DuCrl	F
3B9ACC8A	24-11-2019	11:18:41	0:04:00-0:06:00	Trial 28	Arena 2	120	1514.06	33.0633	99156.8	1.92	2	270.68	F344/DuCrl	F
3B9ACC8A	24-11-2019	11:18:41	0:06:00-0:08:00	Trial 28	Arena 2	120	1348.6	30.1558	90467.5	4.48	4	374	F344/DuCrl	F
3B9ACC8A	24-11-2019	11:18:41	0:08:00-0:10:00	Trial 28	Arena 2	119.52	985.342	26.152	78037.6	5.8	2	550.88	F344/DuCrl	F
3B9ACC8A	24-11-2019	11:18:41	0:10:00-0:12:00	Trial 28	Arena 2	120	1035.5	23.9832	71949.6	10.48	4	648.64	F344/DuCrl	F
3B9ACC8A	24-11-2019	11:18:41	0:12:00-0:14:00	Trial 28	Arena 2	120	480.684	35.1111	105333	0	0	NA	F344/DuCrl	F
3B9ACC8A	24-11-2019	11:18:41	0:14:00-0:16:00	Trial 28	Arena 2	120	121.916	42.3386	127016	0	0	NA	F344/DuCrl	F
3B9ACC8A	24-11-2019	11:18:41	0:16:00-0:18:00	Trial 28	Arena 2	120	613.112	39.4492	118347	0.68	1	1076.84	F344/DuCrl	F
3B9ACC8A	24-11-2019	11:18:41	0:18:00-0:20:00	Trial 28	Arena 2	120	653.466	31.0616	93184.9	2.04	1	1197.44	F344/DuCrl	F
3B9ACC8C	07-11-2019	10:30:36	0:00:00-0:02:00	Trial 21	Arena 2	120	1086.23	38.6082	115825	1.36	1	31.04	BN/Crl	F
3B9ACC8C	07-11-2019	10:30:36	0:02:00-0:04:00	Trial 21	Arena 2	120	815.685	40.2641	120792	0	0	NA	BN/Crl	F
3B9ACC8C	07-11-2019	10:30:36	0:04:00-0:06:00	Trial 21	Arena 2	120	595.832	38.6483	115945	1.96	1	253.68	BN/Crl	F
3B9ACC8C	07-11-2019	10:30:36	0:06:00-0:08:00	Trial 21	Arena 2	120	137.458	44.9018	134705	0	0	NA	BN/Crl	F
3B9ACC8C	07-11-2019	10:30:36	0:08:00-0:10:00	Trial 21	Arena 2	120	510.532	41.6774	125032	0	0	NA	BN/Crl	F
3B9ACC8C	07-11-2019	10:30:36	0:10:00-0:12:00	Trial 21	Arena 2	120	42.5601	46.3014	138904	0	0	NA	BN/Crl	F
3B9ACC8C	07-11-2019	10:30:36	0:12:00-0:14:00	Trial 21	Arena 2	120	272.801	42.7376	128213	0	0	NA	BN/Crl	F
3B9ACC8C	07-11-2019	10:30:36	0:14:00-0:16:00	Trial 21	Arena 2	120	223.127	43.8715	131614	0.96	1	845.28	BN/Crl	F
3B9ACC8C	07-11-2019	10:30:36	0:16:00-0:18:00	Trial 21	Arena 2	120	60.7656	45.8882	137664	0	0	NA	BN/Crl	F
3B9ACC8C	07-11-2019	10:30:36	0:18:00-0:20:00	Trial 21	Arena 2	120	72.2824	45.9035	137710	0	0	NA	BN/Crl	F
3B9ACC92	24-11-2019	11:18:41	0:00:00-0:02:00	Trial 28	Arena 1	120	1186.98	37.05	111039	0	0	NA	F344/DuCrl	M
3B9ACC92	24-11-2019	11:18:41	0:02:00-0:04:00	Trial 28	Arena 1	120	1438.88	32.2181	96654.2	0.64	1	145.28	F344/DuCrl	M
3B9ACC92	24-11-2019	11:18:41	0:04:00-0:06:00	Trial 28	Arena 1	120	1189.52	31.2196	93658.9	2.36	4	253.84	F344/DuCrl	M
3B9ACC92	24-11-2019	11:18:41	0:06:00-0:08:00	Trial 28	Arena 1	120	1371.55	28.4231	85269.4	3.96	3	360	F344/DuCrl	M
3B9ACC92	24-11-2019	11:18:41	0:08:00-0:10:00	Trial 28	Arena 1	120	1005.16	28.1148	84344.3	6.64	6	488.96	F344/DuCrl	M
3B9ACC92	24-11-2019	11:18:41	0:10:00-0:12:00	Trial 28	Arena 1	120	770.406	32.265	96795	3.24	2	628.16	F344/DuCrl	M
3B9ACC92	24-11-2019	11:18:41	0:12:00-0:14:00	Trial 28	Arena 1	120	607.254	26.4313	79294	4.8	1	743.24	F344/DuCrl	M
3B9ACC92	24-11-2019	11:18:41	0:14:00-0:16:00	Trial 28	Arena 1	120	942.847	23.5184	70555.2	9.56	3	869.84	F344/DuCrl	M
3B9ACC92	24-11-2019	11:18:41	0:16:00-0:18:00	Trial 28	Arena 1	120	665.451	30.5501	91650.4	1.72	2	973.28	F344/DuCrl	M
3B9ACC92	24-11-2019	11:18:41	0:18:00-0:20:00	Trial 28	Arena 1	120	800.727	30.0726	90217.9	3.4	2	1160.16	F344/DuCrl	M
3B9ACC93	22-11-2019	10:41:54	0:00:00-0:02:00	Trial 23	Arena 1	120	1090.9	35.7548	107264	0	0	NA	WMI/Ere	M
3B9ACC93	22-11-2019	10:41:54	0:02:00-0:04:00	Trial 23	Arena 1	120	1010.59	30.767	92301	3.24	2	158.16	WMI/Ere	M
3B9ACC93	22-11-2019	10:41:54	0:04:00-0:06:00	Trial 23	Arena 1	120	883.469	31.9764	95929.1	8.36	1	304.28	WMI/Ere	M
3B9ACC93	22-11-2019	10:41:54	0:06:00-0:08:00	Trial 23	Arena 1	120	954.389	29.1839	87551.7	11.24	2	426	WMI/Ere	M
3B9ACC93	22-11-2019	10:41:54	0:08:00-0:10:00	Trial 23	Arena 1	120	578.513	32.3919	97175.6	1.24	1	537.4	WMI/Ere	M
3B9ACC93	22-11-2019	10:41:54	0:10:00-0:12:00	Trial 23	Arena 1	120	335.761	37.0144	111043	0	0	NA	WMI/Ere	M
3B9ACC93	22-11-2019	10:41:54	0:12:00-0:14:00	Trial 23	Arena 1	120	566.212	30.8443	92532.9	0	0	NA	WMI/Ere	M
3B9ACC93	22-11-2019	10:41:54	0:14:00-0:16:00	Trial 23	Arena 1	120	608.205	37.9797	113939	0	0	NA	WMI/Ere	M
3B9ACC93	22-11-2019	10:41:54	0:16:00-0:18:00	Trial 23	Arena 1	120	471.884	18.2411	54723.2	11.76	4	974.84	WMI/Ere	M
3B9ACC93	22-11-2019	10:41:54	0:18:00-0:20:00	Trial 23	Arena 1	120	453.65	20.6106	61831.8	30.72	1	1158.32	WMI/Ere	M
3B9ACC95	22-11-2019	10:41:54	0:00:00-0:02:00	Trial 23	Arena 2	120	445.662	40.5408	121622	0	0	NA	WMI/Ere	F
3B9ACC95	22-11-2019	10:41:54	0:02:00-0:04:00	Trial 23	Arena 2	120	207.703	45.759	137277	0	0	NA	WMI/Ere	F
3B9ACC95	22-11-2019	10:41:54	0:04:00-0:06:00	Trial 23	Arena 2	120	653.268	38.1154	114346	0	0	NA	WMI/Ere	F
3B9ACC95	22-11-2019	10:41:54	0:06:00-0:08:00	Trial 23	Arena 2	120	510.508	36.7993	110398	0	0	NA	WMI/Ere	F
3B9ACC95	22-11-2019	10:41:54	0:08:00-0:10:00	Trial 23	Arena 2	120	935.051	36.2378	108713	0	0	NA	WMI/Ere	F
3B9ACC95	22-11-2019	10:41:54	0:10:00-0:12:00	Trial 23	Arena 2	120	688.883	39.6036	118811	0	0	NA	WMI/Ere	F
3B9ACC95	22-11-2019	10:41:54	0:12:00-0:14:00	Trial 23	Arena 2	120	398.614	42.2652	126796	0	0	NA	WMI/Ere	F
3B9ACC95	22-11-2019	10:41:54	0:14:00-0:16:00	Trial 23	Arena 2	120	511.188	36.3794	109138	0	0	NA	WMI/Ere	F
3B9ACC95	22-11-2019	10:41:54	0:16:00-0:18:00	Trial 23	Arena 2	120	496.666	38.9318	116795	0	0	NA	WMI/Ere	F
3B9ACC95	22-11-2019	10:41:54	0:18:00-0:20:00	Trial 23	Arena 2	120	163.155	45.6616	136985	0	0	NA	WMI/Ere	F
3B9ACC99	24-11-2019	10:30:07	0:00:00-0:02:00	Trial 26	Arena 1	120	1116.22	33.8884	101598	0	0	NA	F344/DuCrl	M
3B9ACC99	24-11-2019	10:30:07	0:02:00-0:04:00	Trial 26	Arena 1	120	1523.69	25.6022	76806.6	1.4	1	159.76	F344/DuCrl	M
3B9ACC99	24-11-2019	10:30:07	0:04:00-0:06:00	Trial 26	Arena 1	118.76	1253.28	31.3389	92951.2	5.92	4	301.72	F344/DuCrl	M
3B9ACC99	24-11-2019	10:30:07	0:06:00-0:08:00	Trial 26	Arena 1	120	1182.86	29.1437	87431	12.16	5	377.92	F344/DuCrl	M
3B9ACC99	24-11-2019	10:30:07	0:08:00-0:10:00	Trial 26	Arena 1	120	760.322	36.63	109890	0	0	NA	F344/DuCrl	M
3B9ACC99	24-11-2019	10:30:07	0:10:00-0:12:00	Trial 26	Arena 1	120	1060.75	26.405	79215	4.2	3	603	F344/DuCrl	M
3B9ACC99	24-11-2019	10:30:07	0:12:00-0:14:00	Trial 26	Arena 1	120	1099.09	33.8625	101587	2.96	1	720.64	F344/DuCrl	M
3B9ACC99	24-11-2019	10:30:07	0:14:00-0:16:00	Trial 26	Arena 1	120	1120.16	24.7503	74250.9	4.44	2	884.2	F344/DuCrl	M
3B9ACC99	24-11-2019	10:30:07	0:16:00-0:18:00	Trial 26	Arena 1	120	453.739	29.8911	89673.4	0	0	NA	F344/DuCrl	M
3B9ACC99	24-11-2019	10:30:07	0:18:00-0:20:00	Trial 26	Arena 1	120	683.699	25.873	77618.9	7.48	2	1150	F344/DuCrl	M
3B9ACC9E	07-11-2019	10:58:35	0:00:00-0:02:00	Trial 22	Arena 2	120	1352.13	38.8632	116590	0.84	1	12	BN/Crl	F
3B9ACC9E	07-11-2019	10:58:35	0:02:00-0:04:00	Trial 22	Arena 2	120	1273.43	38.9676	116903	0	0	NA	BN/Crl	F
3B9ACC9E	07-11-2019	10:58:35	0:04:00-0:06:00	Trial 22	Arena 2	120	504.242	42.0466	126140	0.76	1	267	BN/Crl	F
3B9ACC9E	07-11-2019	10:58:35	0:06:00-0:08:00	Trial 22	Arena 2	120	173.279	45.6584	136975	0	0	NA	BN/Crl	F
3B9ACC9E	07-11-2019	10:58:35	0:08:00-0:10:00	Trial 22	Arena 2	120	73.8116	46.6247	139874	0	0	NA	BN/Crl	F
3B9ACC9E	07-11-2019	10:58:35	0:10:00-0:12:00	Trial 22	Arena 2	120	66.089	46.788	140364	0	0	NA	BN/Crl	F
3B9ACC9E	07-11-2019	10:58:35	0:12:00-0:14:00	Trial 22	Arena 2	120	74.0929	46.7285	140185	0	0	NA	BN/Crl	F
3B9ACC9E	07-11-2019	10:58:35	0:14:00-0:16:00	Trial 22	Arena 2	120	76.2353	46.364	139092	0	0	NA	BN/Crl	F
3B9ACC9E	07-11-2019	10:58:35	0:16:00-0:18:00	Trial 22	Arena 2	120	92.142	47.0715	141214	0	0	NA	BN/Crl	F
3B9ACC9E	07-11-2019	10:58:35	0:18:00-0:20:00	Trial 22	Arena 2	120	105.887	46.6125	139837	0	0	NA	BN/Crl	F
3B9ACCA1	29-11-2019	12:11:06	0:00:00-0:02:00	Trial 32	Arena 2	120	1103.55	34.9452	104836	0	0	NA	WMI/Ere	F
3B9ACCA1	29-11-2019	12:11:06	0:02:00-0:04:00	Trial 32	Arena 2	120	1136.63	29.8718	89615.5	6.88	2	186.56	WMI/Ere	F
3B9ACCA1	29-11-2019	12:11:06	0:04:00-0:06:00	Trial 32	Arena 2	120	776.994	35.8802	107641	0	0	NA	WMI/Ere	F
3B9ACCA1	29-11-2019	12:11:06	0:06:00-0:08:00	Trial 32	Arena 2	120	687.891	32.2506	96751.8	0	0	NA	WMI/Ere	F
3B9ACCA1	29-11-2019	12:11:06	0:08:00-0:10:00	Trial 32	Arena 2	120	568.409	17.4461	52338.4	32	6	543.88	WMI/Ere	F
3B9ACCA1	29-11-2019	12:11:06	0:10:00-0:12:00	Trial 32	Arena 2	120	346.019	40.5883	121765	1.56	1	620.4	WMI/Ere	F
3B9ACCA1	29-11-2019	12:11:06	0:12:00-0:14:00	Trial 32	Arena 2	120	286.751	38.8926	116678	0	0	NA	WMI/Ere	F
3B9ACCA1	29-11-2019	12:11:06	0:14:00-0:16:00	Trial 32	Arena 2	120	478.673	23.9542	71862.5	4.68	1	955.32	WMI/Ere	F
3B9ACCA1	29-11-2019	12:11:06	0:16:00-0:18:00	Trial 32	Arena 2	120	662.026	23.145	69434.9	11.52	3	960	WMI/Ere	F
3B9ACCA1	29-11-2019	12:11:06	0:18:00-0:20:00	Trial 32	Arena 2	120	207.599	39.548	118644	11.44	1	1080	WMI/Ere	F
3B9ACCA3	22-11-2019	11:06:59	0:00:00-0:02:00	Trial 24	Arena 2	120	1089.22	35.95	107850	0	0	NA	WMI/Ere	F
3B9ACCA3	22-11-2019	11:06:59	0:02:00-0:04:00	Trial 24	Arena 2	120	1111.15	35.7884	107365	0	0	NA	WMI/Ere	F
3B9ACCA3	22-11-2019	11:06:59	0:04:00-0:06:00	Trial 24	Arena 2	120	848.931	39.3196	117959	0	0	NA	WMI/Ere	F
3B9ACCA3	22-11-2019	11:06:59	0:06:00-0:08:00	Trial 24	Arena 2	120	906.969	36.4799	109440	0	0	NA	WMI/Ere	F
3B9ACCA3	22-11-2019	11:06:59	0:08:00-0:10:00	Trial 24	Arena 2	120	417.123	41.7845	125354	0	0	NA	WMI/Ere	F
3B9ACCA3	22-11-2019	11:06:59	0:10:00-0:12:00	Trial 24	Arena 2	120	340.901	42.064	126192	0	0	NA	WMI/Ere	F
3B9ACCA3	22-11-2019	11:06:59	0:12:00-0:14:00	Trial 24	Arena 2	120	200.291	40.0492	120148	0	0	NA	WMI/Ere	F
3B9ACCA3	22-11-2019	11:06:59	0:14:00-0:16:00	Trial 24	Arena 2	120	386.717	40.0051	120015	0	0	NA	WMI/Ere	F
3B9ACCA3	22-11-2019	11:06:59	0:16:00-0:18:00	Trial 24	Arena 2	120	569.99	36.9471	110841	0	0	NA	WMI/Ere	F
3B9ACCA3	22-11-2019	11:06:59	0:18:00-0:20:00	Trial 24	Arena 2	120	377.425	32.896	98688.1	0	0	NA	WMI/Ere	F
3B9ACCA6	07-11-2019	10:58:35	0:00:00-0:02:00	Trial 22	Arena 1	120	1509.92	33.9826	101948	1.8	1	97.96	BN/Crl	M
3B9ACCA6	07-11-2019	10:58:35	0:02:00-0:04:00	Trial 22	Arena 1	120	828.739	39.7343	119203	0	0	NA	BN/Crl	M
3B9ACCA6	07-11-2019	10:58:35	0:04:00-0:06:00	Trial 22	Arena 1	120	753.1	39.5789	118737	0	0	NA	BN/Crl	M
3B9ACCA6	07-11-2019	10:58:35	0:06:00-0:08:00	Trial 22	Arena 1	120	936.219	32.9528	98858.4	0.24	1	412.76	BN/Crl	M
3B9ACCA6	07-11-2019	10:58:35	0:08:00-0:10:00	Trial 22	Arena 1	120	179.74	44.4283	133285	0	0	NA	BN/Crl	M
3B9ACCA6	07-11-2019	10:58:35	0:10:00-0:12:00	Trial 22	Arena 1	120	57.9626	45.9364	137809	0	0	NA	BN/Crl	M
3B9ACCA6	07-11-2019	10:58:35	0:12:00-0:14:00	Trial 22	Arena 1	120	74.1643	45.3697	136109	0	0	NA	BN/Crl	M
3B9ACCA6	07-11-2019	10:58:35	0:14:00-0:16:00	Trial 22	Arena 1	120	84.5253	45.3911	136173	0	0	NA	BN/Crl	M
3B9ACCA6	07-11-2019	10:58:35	0:16:00-0:18:00	Trial 22	Arena 1	120	69.0805	45.568	136704	0	0	NA	BN/Crl	M
3B9ACCA6	07-11-2019	10:58:35	0:18:00-0:20:00	Trial 22	Arena 1	120	60.4468	45.8048	137414	0	0	NA	BN/Crl	M
3B9ACCAD	24-11-2019	10:54:44	0:00:00-0:02:00	Trial 27	Arena 1	120	1168.21	36.5367	109610	2.8	2	6.16	F344/DuCrl	M
3B9ACCAD	24-11-2019	10:54:44	0:02:00-0:04:00	Trial 27	Arena 1	120	1057.51	35.676	107028	0	0	NA	F344/DuCrl	M
3B9ACCAD	24-11-2019	10:54:44	0:04:00-0:06:00	Trial 27	Arena 1	120	918.983	35.2504	105751	4.84	2	323.2	F344/DuCrl	M
3B9ACCAD	24-11-2019	10:54:44	0:06:00-0:08:00	Trial 27	Arena 1	120	842.841	33.5462	100639	1.4	1	392.24	F344/DuCrl	M
3B9ACCAD	24-11-2019	10:54:44	0:08:00-0:10:00	Trial 27	Arena 1	120	957.491	29.8146	89443.7	2.6	1	589.92	F344/DuCrl	M
3B9ACCAD	24-11-2019	10:54:44	0:10:00-0:12:00	Trial 27	Arena 1	120	626.024	32.1262	96378.5	1	1	668.68	F344/DuCrl	M
3B9ACCAD	24-11-2019	10:54:44	0:12:00-0:14:00	Trial 27	Arena 1	120	475.822	34.9842	104953	7.64	1	823.72	F344/DuCrl	M
3B9ACCAD	24-11-2019	10:54:44	0:14:00-0:16:00	Trial 27	Arena 1	120	550.149	35.28	105840	2.68	1	952.4	F344/DuCrl	M
3B9ACCAD	24-11-2019	10:54:44	0:16:00-0:18:00	Trial 27	Arena 1	120	123.385	39.8542	119563	0	0	NA	F344/DuCrl	M
3B9ACCAD	24-11-2019	10:54:44	0:18:00-0:20:00	Trial 27	Arena 1	120	834.955	31.1961	93588.2	1.4	1	1145.04	F344/DuCrl	M
3B9ACCB6	26-11-2019	09:55:11	0:00:00-0:02:00	Trial 29	Arena 2	119.52	2394.81	32.8893	98075.8	2.36	3	64.44	SHR/NCrl	F
3B9ACCB6	26-11-2019	09:55:11	0:02:00-0:04:00	Trial 29	Arena 2	120	2072.05	28.6411	85923.2	5.24	7	120	SHR/NCrl	F
3B9ACCB6	26-11-2019	09:55:11	0:04:00-0:06:00	Trial 29	Arena 2	120	1759.96	29.8266	89479.8	2.84	4	240	SHR/NCrl	F
3B9ACCB6	26-11-2019	09:55:11	0:06:00-0:08:00	Trial 29	Arena 2	120	1917.6	28.6756	86026.9	1.84	3	377.4	SHR/NCrl	F
3B9ACCB6	26-11-2019	09:55:11	0:08:00-0:10:00	Trial 29	Arena 2	116.92	1072.13	26.9405	78585.6	5.96	4	486.48	SHR/NCrl	F
3B9ACCB6	26-11-2019	09:55:11	0:10:00-0:12:00	Trial 29	Arena 2	119.64	1238.54	29.3871	87779.3	0.64	1	664	SHR/NCrl	F
3B9ACCB6	26-11-2019	09:55:11	0:12:00-0:14:00	Trial 29	Arena 2	120	1466.09	25.8871	77661.2	13.48	4	733.24	SHR/NCrl	F
3B9ACCB6	26-11-2019	09:55:11	0:14:00-0:16:00	Trial 29	Arena 2	120	774.686	14.1643	42492.8	17.84	5	841.16	SHR/NCrl	F
3B9ACCB6	26-11-2019	09:55:11	0:16:00-0:18:00	Trial 29	Arena 2	119.92	594.772	33.203	99409.9	11.28	2	967.56	SHR/NCrl	F
3B9ACCB6	26-11-2019	09:55:11	0:18:00-0:20:00	Trial 29	Arena 2	120	769.802	23.062	69186.1	33.6	4	1132.68	SHR/NCrl	F
3B9ACCBA	22-11-2019	11:32:33	0:00:00-0:02:00	Trial 25	Arena 1	120	1082.95	30.5646	91693.9	8.24	2	89.16	WMI/Ere	M
3B9ACCBA	22-11-2019	11:32:33	0:02:00-0:04:00	Trial 25	Arena 1	120	819.498	37.5654	112696	0	0	NA	WMI/Ere	M
3B9ACCBA	22-11-2019	11:32:33	0:04:00-0:06:00	Trial 25	Arena 1	120	972.009	32.1827	96548	2.32	1	333.64	WMI/Ere	M
3B9ACCBA	22-11-2019	11:32:33	0:06:00-0:08:00	Trial 25	Arena 1	120	258.069	42.9839	128952	0	0	NA	WMI/Ere	M
3B9ACCBA	22-11-2019	11:32:33	0:08:00-0:10:00	Trial 25	Arena 1	120	439.207	39.435	118305	0	0	NA	WMI/Ere	M
3B9ACCBA	22-11-2019	11:32:33	0:10:00-0:12:00	Trial 25	Arena 1	120	497.916	29.7891	89367.4	5	1	703.92	WMI/Ere	M
3B9ACCBA	22-11-2019	11:32:33	0:12:00-0:14:00	Trial 25	Arena 1	120	251.094	39.0634	117190	3.4	2	722.2	WMI/Ere	M
3B9ACCBA	22-11-2019	11:32:33	0:14:00-0:16:00	Trial 25	Arena 1	120	132.121	44.5326	133598	0	0	NA	WMI/Ere	M
3B9ACCBA	22-11-2019	11:32:33	0:16:00-0:18:00	Trial 25	Arena 1	120	81.8342	45.8798	137639	0	0	NA	WMI/Ere	M
3B9ACCBA	22-11-2019	11:32:33	0:18:00-0:20:00	Trial 25	Arena 1	120	184.092	43.1368	129410	0	0	NA	WMI/Ere	M
3B9ACCCA	19-01-2020	10:33:44	0:00:00-0:02:00	Trial 12	Arena 1	118.32	1013.79	30.5919	90031.9	9.8	2	17.72	BN/Crl	M
3B9ACCCA	19-01-2020	10:33:44	0:02:00-0:04:00	Trial 12	Arena 1	120	889.8	30.8093	92427.8	7.92	2	207.28	BN/Crl	M
3B9ACCCA	19-01-2020	10:33:44	0:04:00-0:06:00	Trial 12	Arena 1	114.96	776.337	32.2711	92263	0.32	2	294.8	BN/Crl	M
3B9ACCCA	19-01-2020	10:33:44	0:06:00-0:08:00	Trial 12	Arena 1	120	183.622	40.2434	120730	0	0	NA	BN/Crl	M
3B9ACCCA	19-01-2020	10:33:44	0:08:00-0:10:00	Trial 12	Arena 1	108.56	368.014	37.1953	100241	1.8	1	577.24	BN/Crl	M
3B9ACCCA	19-01-2020	10:33:44	0:10:00-0:12:00	Trial 12	Arena 1	120	688.718	24.8144	74443.1	31.28	1	688.72	BN/Crl	M
3B9ACCCA	19-01-2020	10:33:44	0:12:00-0:14:00	Trial 12	Arena 1	119.56	672.368	24.9425	74478.2	24.88	3	720	BN/Crl	M
3B9ACCCA	19-01-2020	10:33:44	0:14:00-0:16:00	Trial 12	Arena 1	120	240.115	44.61	133830	0	0	NA	BN/Crl	M
3B9ACCCA	19-01-2020	10:33:44	0:16:00-0:18:00	Trial 12	Arena 1	120	83.1749	47.0213	141064	0	0	NA	BN/Crl	M
3B9ACCCA	19-01-2020	10:33:44	0:18:00-0:20:00	Trial 12	Arena 1	120	149.308	46.31	138930	0	0	NA	BN/Crl	M
3B9ACCCD	30-01-2020	12:07:10	0:00:00-0:02:00	Trial 15	Arena 2	119.24	1164.29	34.4295	102324	0.6	1	86.36	LEW/Chrna3	F
3B9ACCCD	30-01-2020	12:07:10	0:02:00-0:04:00	Trial 15	Arena 2	120	1300.29	31.7515	95254.4	3.44	1	125.44	LEW/Chrna3	F
3B9ACCCD	30-01-2020	12:07:10	0:04:00-0:06:00	Trial 15	Arena 2	119.8	1100.43	36.3393	108727	2.76	2	350.8	LEW/Chrna3	F
3B9ACCCD	30-01-2020	12:07:10	0:06:00-0:08:00	Trial 15	Arena 2	120	1169.98	29.3036	87910.7	10.56	4	371.04	LEW/Chrna3	F
3B9ACCCD	30-01-2020	12:07:10	0:08:00-0:10:00	Trial 15	Arena 2	119.4	736.849	35.3487	105410	0.8	1	536.48	LEW/Chrna3	F
3B9ACCCD	30-01-2020	12:07:10	0:10:00-0:12:00	Trial 15	Arena 2	119.68	1266.74	28.4582	85061.7	2	2	626	LEW/Chrna3	F
3B9ACCCD	30-01-2020	12:07:10	0:12:00-0:14:00	Trial 15	Arena 2	120	825.512	29.313	87938.9	0	0	NA	LEW/Chrna3	F
3B9ACCCD	30-01-2020	12:07:10	0:14:00-0:16:00	Trial 15	Arena 2	120	1012.83	32.0053	96016	5.84	1	911.64	LEW/Chrna3	F
3B9ACCCD	30-01-2020	12:07:10	0:16:00-0:18:00	Trial 15	Arena 2	58.8	497.701	40.3108	58773.2	0	0	NA	LEW/Chrna3	F
3B9ACCCD	30-01-2020	12:07:10	0:18:00-0:20:00	Trial 15	Arena 2	97.04	616.278	39.1625	94538.3	0	0	NA	LEW/Chrna3	F
3B9ACCCE	22-01-2020	11:23:57	0:00:00-0:02:00	Trial 13	Arena 1	110.68	1195.73	28.5894	78763.7	4.24	2	105.68	F344/DuCrl	M
3B9ACCCE	22-01-2020	11:23:57	0:02:00-0:04:00	Trial 13	Arena 1	119.48	1001.82	31.8067	94911.2	3.44	5	120	F344/DuCrl	M
3B9ACCCE	22-01-2020	11:23:57	0:04:00-0:06:00	Trial 13	Arena 1	118.12	1325.94	26.7426	78890.6	6.08	4	259.72	F344/DuCrl	M
3B9ACCCE	22-01-2020	11:23:57	0:06:00-0:08:00	Trial 13	Arena 1	116.12	1033.24	23.5658	68128.8	6.84	1	453.6	F344/DuCrl	M
3B9ACCCE	22-01-2020	11:23:57	0:08:00-0:10:00	Trial 13	Arena 1	120	489.408	33.797	101391	7.28	2	488.04	F344/DuCrl	M
3B9ACCCE	22-01-2020	11:23:57	0:10:00-0:12:00	Trial 13	Arena 1	117.08	641.494	37.246	108907	1.32	2	647	F344/DuCrl	M
3B9ACCCE	22-01-2020	11:23:57	0:12:00-0:14:00	Trial 13	Arena 1	120	663.671	33.0857	99257	5.24	1	747	F344/DuCrl	M
3B9ACCCE	22-01-2020	11:23:57	0:14:00-0:16:00	Trial 13	Arena 1	117.84	725.924	28.5719	84087	4.32	1	875.24	F344/DuCrl	M
3B9ACCCE	22-01-2020	11:23:57	0:16:00-0:18:00	Trial 13	Arena 1	120	419.251	27.9128	83682.7	1.12	1	1022.72	F344/DuCrl	M
3B9ACCCE	22-01-2020	11:23:57	0:18:00-0:20:00	Trial 13	Arena 1	118.04	542.254	27.2514	80255.3	1.48	1	1086.8	F344/DuCrl	M
3B9ACCD6	22-01-2020	11:52:29	0:00:00-0:02:00	Trial 14	Arena 2	116.64	1530.31	32.9623	95689.6	1.28	1	11.52	F344/DuCrl	F
3B9ACCD6	22-01-2020	11:52:29	0:02:00-0:04:00	Trial 14	Arena 2	117	1038.7	34.3577	100290	1.92	2	146.88	F344/DuCrl	F
3B9ACCD6	22-01-2020	11:52:29	0:04:00-0:06:00	Trial 14	Arena 2	119.4	948.394	33.0631	98395.8	2.24	3	259.96	F344/DuCrl	F
3B9ACCD6	22-01-2020	11:52:29	0:06:00-0:08:00	Trial 14	Arena 2	112.6	961.907	32.9692	92511.6	1.68	2	414.6	F344/DuCrl	F
3B9ACCD6	22-01-2020	11:52:29	0:08:00-0:10:00	Trial 14	Arena 2	112.12	989.211	21.7473	60827.3	8.64	4	514.84	F344/DuCrl	F
3B9ACCD6	22-01-2020	11:52:29	0:10:00-0:12:00	Trial 14	Arena 2	105.2	971.678	35.9025	93454.1	1.04	2	653.56	F344/DuCrl	F
3B9ACCD6	22-01-2020	11:52:29	0:12:00-0:14:00	Trial 14	Arena 2	115.64	719.296	25.2792	72854.6	10.48	2	750.44	F344/DuCrl	F
3B9ACCD6	22-01-2020	11:52:29	0:14:00-0:16:00	Trial 14	Arena 2	116.08	378.963	30.097	87040.4	0	0	NA	F344/DuCrl	F
3B9ACCD6	22-01-2020	11:52:29	0:16:00-0:18:00	Trial 14	Arena 2	119.56	332.718	27.6584	82587.9	0	0	NA	F344/DuCrl	F
3B9ACCD6	22-01-2020	11:52:29	0:18:00-0:20:00	Trial 14	Arena 2	119.6	930.158	24.9435	74506.2	12.2	4	1086.4	F344/DuCrl	F
3B9ACCD7	30-01-2020	12:31:14	0:00:00-0:02:00	Trial 16	Arena 1	118.96	1133.67	37.5965	111549	0	0	NA	LEW/Chrna3	M
3B9ACCD7	30-01-2020	12:31:14	0:02:00-0:04:00	Trial 16	Arena 1	119.52	1379.78	33.1752	99028	0.12	1	126.84	LEW/Chrna3	M
3B9ACCD7	30-01-2020	12:31:14	0:04:00-0:06:00	Trial 16	Arena 1	116.28	894.524	31.4493	90888.6	4.64	2	342.48	LEW/Chrna3	M
3B9ACCD7	30-01-2020	12:31:14	0:06:00-0:08:00	Trial 16	Arena 1	119.96	1578.28	26.9769	80822.8	9.44	4	379.28	LEW/Chrna3	M
3B9ACCD7	30-01-2020	12:31:14	0:08:00-0:10:00	Trial 16	Arena 1	119.32	1361.77	31.1064	92634.7	1.12	4	489.48	LEW/Chrna3	M
3B9ACCD7	30-01-2020	12:31:14	0:10:00-0:12:00	Trial 16	Arena 1	120	871.055	28.713	86138.9	4.08	2	676.4	LEW/Chrna3	M
3B9ACCD7	30-01-2020	12:31:14	0:12:00-0:14:00	Trial 16	Arena 1	120	1261.84	32.1034	96310.1	2.24	1	820.24	LEW/Chrna3	M
3B9ACCD7	30-01-2020	12:31:14	0:14:00-0:16:00	Trial 16	Arena 1	120	1198.92	24.9216	74764.9	11.8	3	902.68	LEW/Chrna3	M
3B9ACCD7	30-01-2020	12:31:14	0:16:00-0:18:00	Trial 16	Arena 1	118.76	966.958	37.0433	109685	1.96	2	1001.6	LEW/Chrna3	M
3B9ACCD7	30-01-2020	12:31:14	0:18:00-0:20:00	Trial 16	Arena 1	120	395.427	22.3026	66907.9	0	0	NA	LEW/Chrna3	M
3B9ACCDC	16-01-2020	10:37:33	0:00:00-0:02:00	Trial 8	Arena 1	120	992.64	37.2655	111797	0	0	NA	BN-Lx/Cub	M
3B9ACCDC	16-01-2020	10:37:33	0:02:00-0:04:00	Trial 8	Arena 1	120	1111.05	34.3314	102994	3.24	2	157.56	BN-Lx/Cub	M
3B9ACCDC	16-01-2020	10:37:33	0:04:00-0:06:00	Trial 8	Arena 1	120	709.093	37.7636	113291	0	0	NA	BN-Lx/Cub	M
3B9ACCDC	16-01-2020	10:37:33	0:06:00-0:08:00	Trial 8	Arena 1	120	528.605	40.0333	120100	0	0	NA	BN-Lx/Cub	M
3B9ACCDC	16-01-2020	10:37:33	0:08:00-0:10:00	Trial 8	Arena 1	120	153.666	41.5864	124759	0	0	NA	BN-Lx/Cub	M
3B9ACCDC	16-01-2020	10:37:33	0:10:00-0:12:00	Trial 8	Arena 1	120	830.002	29.3503	87992.2	0.28	1	682.52	BN-Lx/Cub	M
3B9ACCDC	16-01-2020	10:37:33	0:12:00-0:14:00	Trial 8	Arena 1	120	158.53	40.7452	122235	0	0	NA	BN-Lx/Cub	M
3B9ACCDC	16-01-2020	10:37:33	0:14:00-0:16:00	Trial 8	Arena 1	120	74.167	42.7546	128264	0	0	NA	BN-Lx/Cub	M
3B9ACCDC	16-01-2020	10:37:33	0:16:00-0:18:00	Trial 8	Arena 1	120	324.722	38.3594	115078	0	0	NA	BN-Lx/Cub	M
3B9ACCDC	16-01-2020	10:37:33	0:18:00-0:20:00	Trial 8	Arena 1	120	540.286	36.6412	109924	6.12	1	1082.72	BN-Lx/Cub	M
3B9ACCE0	16-01-2020	10:08:21	0:00:00-0:02:00	Trial 7	Arena 2	120	697.691	42.9752	128926	0	0	NA	BN-Lx/Cub	F
3B9ACCE0	16-01-2020	10:08:21	0:02:00-0:04:00	Trial 7	Arena 2	120	1111.09	41.1133	123340	1.16	1	166.2	BN-Lx/Cub	F
3B9ACCE0	16-01-2020	10:08:21	0:04:00-0:06:00	Trial 7	Arena 2	120	224.933	45.8225	137467	0	0	NA	BN-Lx/Cub	F
3B9ACCE0	16-01-2020	10:08:21	0:06:00-0:08:00	Trial 7	Arena 2	120	91.5674	47.1001	141300	0	0	NA	BN-Lx/Cub	F
3B9ACCE0	16-01-2020	10:08:21	0:08:00-0:10:00	Trial 7	Arena 2	120	83.2778	47.0501	141150	0	0	NA	BN-Lx/Cub	F
3B9ACCE0	16-01-2020	10:08:21	0:10:00-0:12:00	Trial 7	Arena 2	120	75.5592	47.5029	142509	0	0	NA	BN-Lx/Cub	F
3B9ACCE0	16-01-2020	10:08:21	0:12:00-0:14:00	Trial 7	Arena 2	120	44.3579	47.5927	142778	0	0	NA	BN-Lx/Cub	F
3B9ACCE0	16-01-2020	10:08:21	0:14:00-0:16:00	Trial 7	Arena 2	120	71.6855	47.1838	141551	0	0	NA	BN-Lx/Cub	F
3B9ACCE0	16-01-2020	10:08:21	0:16:00-0:18:00	Trial 7	Arena 2	120	107.522	46.9005	140701	0	0	NA	BN-Lx/Cub	F
3B9ACCE0	16-01-2020	10:08:21	0:18:00-0:20:00	Trial 7	Arena 2	120	947.801	38.0356	114107	0.6	1	1160.32	BN-Lx/Cub	F
3B9ACCE7	17-01-2020	11:30:14	0:00:00-0:02:00	Trial 10	Arena 1	119.24	1090.82	37.2632	110933	0	0	NA	LEW/Chrna5	M
3B9ACCE7	17-01-2020	11:30:14	0:02:00-0:04:00	Trial 10	Arena 1	115.96	922.032	35.9156	103688	0	0	NA	LEW/Chrna5	M
3B9ACCE7	17-01-2020	11:30:14	0:04:00-0:06:00	Trial 10	Arena 1	119.36	537.473	38.3189	114229	0	0	NA	LEW/Chrna5	M
3B9ACCE7	17-01-2020	11:30:14	0:06:00-0:08:00	Trial 10	Arena 1	118.84	678.644	39.2667	116544	0	0	NA	LEW/Chrna5	M
3B9ACCE7	17-01-2020	11:30:14	0:08:00-0:10:00	Trial 10	Arena 1	120	831.684	29.305	87915.1	9.48	4	493.92	LEW/Chrna5	M
3B9ACCE7	17-01-2020	11:30:14	0:10:00-0:12:00	Trial 10	Arena 1	119.68	120.597	45.3956	135687	0	0	NA	LEW/Chrna5	M
3B9ACCE7	17-01-2020	11:30:14	0:12:00-0:14:00	Trial 10	Arena 1	107.52	777.145	31.2048	83597.7	3.4	2	803.88	LEW/Chrna5	M
3B9ACCE7	17-01-2020	11:30:14	0:14:00-0:16:00	Trial 10	Arena 1	119.64	270.929	40.4423	120842	0	0	NA	LEW/Chrna5	M
3B9ACCE7	17-01-2020	11:30:14	0:16:00-0:18:00	Trial 10	Arena 1	120	104.449	48.3158	144947	0	0	NA	LEW/Chrna5	M
3B9ACCE7	17-01-2020	11:30:14	0:18:00-0:20:00	Trial 10	Arena 1	120	763.316	27.2674	81638.7	7.96	3	1135.16	LEW/Chrna5	M
3B9ACCEB	17-01-2020	11:02:28	0:00:00-0:02:00	Trial 35	Arena 2	120	1401.92	34.9968	104921	1.16113	1	86.5645	LEW/Chrna5	F
3B9ACCEB	17-01-2020	11:02:28	0:02:00-0:04:00	Trial 35	Arena 2	118.599	740.56	37.5882	111148	0.920899	1	222.417	LEW/Chrna5	F
3B9ACCEB	17-01-2020	11:02:28	0:04:00-0:06:00	Trial 35	Arena 2	120	1062.85	31.744	95073.4	0.600586	1	282.396	LEW/Chrna5	F
3B9ACCEB	17-01-2020	11:02:28	0:06:00-0:08:00	Trial 35	Arena 2	120	1085.28	32.0865	96163.2	2.97416	3	395.466	LEW/Chrna5	F
3B9ACCEB	17-01-2020	11:02:28	0:08:00-0:10:00	Trial 35	Arena 2	105.186	1053.09	28.3071	74051.4	6.43502	3	480	LEW/Chrna5	F
3B9ACCEB	17-01-2020	11:02:28	0:10:00-0:12:00	Trial 35	Arena 2	120	628.454	35.2647	105688	3.20313	1	664.209	LEW/Chrna5	F
3B9ACCEB	17-01-2020	11:02:28	0:12:00-0:14:00	Trial 35	Arena 2	117.678	550.112	40.5907	119012	0	0	NA	LEW/Chrna5	F
3B9ACCEB	17-01-2020	11:02:28	0:14:00-0:16:00	Trial 35	Arena 2	120	1164.61	24.5659	73623.9	6.52637	3	885.265	LEW/Chrna5	F
3B9ACCEB	17-01-2020	11:02:28	0:16:00-0:18:00	Trial 35	Arena 2	118.839	932.673	29.2251	86652.3	9.44923	2	1015.59	LEW/Chrna5	F
3B9ACCEB	17-01-2020	11:02:28	0:18:00-0:20:00	Trial 35	Arena 2	120	1069.2	26.2502	78671.9	4.4043	2	1103.48	LEW/Chrna5	F
3B9ACCF2	17-01-2020	11:02:28	0:00:00-0:02:00	Trial 35	Arena 1	120	1090.3	37.3828	112074	0	0	NA	LEW/Chrna5	M
3B9ACCF2	17-01-2020	11:02:28	0:02:00-0:04:00	Trial 35	Arena 1	120	1255.55	31.1036	93217.4	6.72657	3	182.658	LEW/Chrna5	M
3B9ACCF2	17-01-2020	11:02:28	0:04:00-0:06:00	Trial 35	Arena 1	119.479	1152.79	33.333	99365.7	6.2461	2	243.398	LEW/Chrna5	M
3B9ACCF2	17-01-2020	11:02:28	0:06:00-0:08:00	Trial 35	Arena 1	120	604.239	28.5809	85657	12.4121	1	391.542	LEW/Chrna5	M
3B9ACCF2	17-01-2020	11:02:28	0:08:00-0:10:00	Trial 35	Arena 1	120	641.813	23.7097	71057.8	13.6934	3	568.835	LEW/Chrna5	M
3B9ACCF2	17-01-2020	11:02:28	0:10:00-0:12:00	Trial 35	Arena 1	113.514	856.975	31.6136	89403.3	1.80176	2	613.039	LEW/Chrna5	M
3B9ACCF2	17-01-2020	11:02:28	0:12:00-0:14:00	Trial 35	Arena 1	115.796	567.068	42.3075	121930	0	0	NA	LEW/Chrna5	M
3B9ACCF2	17-01-2020	11:02:28	0:14:00-0:16:00	Trial 35	Arena 1	120	649.405	31.3316	93900.9	8.72852	3	913.652	LEW/Chrna5	M
3B9ACCF2	17-01-2020	11:02:28	0:16:00-0:18:00	Trial 35	Arena 1	120	491.285	31.2719	93721.9	0	0	NA	LEW/Chrna5	M
3B9ACCF2	17-01-2020	11:02:28	0:18:00-0:20:00	Trial 35	Arena 1	120	136.353	30.7801	92248	0	0	NA	LEW/Chrna5	M
3B9ACD00	30-01-2020	12:31:14	0:00:00-0:02:00	Trial 16	Arena 2	120	1197.19	36.5382	109615	0	0	NA	LEW/Chrna3	F
3B9ACD00	30-01-2020	12:31:14	0:02:00-0:04:00	Trial 16	Arena 2	120	1220.09	31.4356	94306.9	8.52	2	207.48	LEW/Chrna3	F
3B9ACD00	30-01-2020	12:31:14	0:04:00-0:06:00	Trial 16	Arena 2	120	1078.89	31.1217	93334	1.8	1	348.28	LEW/Chrna3	F
3B9ACD00	30-01-2020	12:31:14	0:06:00-0:08:00	Trial 16	Arena 2	120	884.506	36.5859	109758	0	0	NA	LEW/Chrna3	F
3B9ACD00	30-01-2020	12:31:14	0:08:00-0:10:00	Trial 16	Arena 2	120	597.435	39.3425	118027	1.96	1	507.6	LEW/Chrna3	F
3B9ACD00	30-01-2020	12:31:14	0:10:00-0:12:00	Trial 16	Arena 2	120	601.049	29.4149	88244.6	1.2	1	705.16	LEW/Chrna3	F
3B9ACD00	30-01-2020	12:31:14	0:12:00-0:14:00	Trial 16	Arena 2	119.4	454.619	35.6432	106181	0	0	NA	LEW/Chrna3	F
3B9ACD00	30-01-2020	12:31:14	0:14:00-0:16:00	Trial 16	Arena 2	120	82.8578	46.7484	140058	0	0	NA	LEW/Chrna3	F
3B9ACD00	30-01-2020	12:31:14	0:16:00-0:18:00	Trial 16	Arena 2	120	90.0643	45.8712	137614	0	0	NA	LEW/Chrna3	F
3B9ACD00	30-01-2020	12:31:14	0:18:00-0:20:00	Trial 16	Arena 2	120	74.7909	45.2415	135724	0	0	NA	LEW/Chrna3	F
3B9ACD02	16-01-2020	10:37:33	0:00:00-0:02:00	Trial 8	Arena 2	120	1355.44	39.1557	117467	0	0	NA	BN-Lx/Cub	F
3B9ACD02	16-01-2020	10:37:33	0:02:00-0:04:00	Trial 8	Arena 2	120	1237.75	38.9149	116745	0	0	NA	BN-Lx/Cub	F
3B9ACD02	16-01-2020	10:37:33	0:04:00-0:06:00	Trial 8	Arena 2	120	449.714	40.3318	120995	0.28	1	259.2	BN-Lx/Cub	F
3B9ACD02	16-01-2020	10:37:33	0:06:00-0:08:00	Trial 8	Arena 2	120	624.996	39.6247	118874	0	0	NA	BN-Lx/Cub	F
3B9ACD02	16-01-2020	10:37:33	0:08:00-0:10:00	Trial 8	Arena 2	120	521.259	41.6617	124985	0	0	NA	BN-Lx/Cub	F
3B9ACD02	16-01-2020	10:37:33	0:10:00-0:12:00	Trial 8	Arena 2	120	225.676	43.3846	130154	0	0	NA	BN-Lx/Cub	F
3B9ACD02	16-01-2020	10:37:33	0:12:00-0:14:00	Trial 8	Arena 2	120	561.324	33.7163	101149	15.8	3	724.12	BN-Lx/Cub	F
3B9ACD02	16-01-2020	10:37:33	0:14:00-0:16:00	Trial 8	Arena 2	120	151.328	46.0972	138292	0	0	NA	BN-Lx/Cub	F
3B9ACD02	16-01-2020	10:37:33	0:16:00-0:18:00	Trial 8	Arena 2	120	759.915	36.6292	109888	2.48	1	965.96	BN-Lx/Cub	F
3B9ACD02	16-01-2020	10:37:33	0:18:00-0:20:00	Trial 8	Arena 2	120	72.4451	44.1938	132581	0	0	NA	BN-Lx/Cub	F
3B9ACD03	30-01-2020	12:07:10	0:00:00-0:02:00	Trial 15	Arena 1	120	1243.18	37.7102	113131	0.64	1	31.92	LEW/Chrna3	M
3B9ACD03	30-01-2020	12:07:10	0:02:00-0:04:00	Trial 15	Arena 1	120	1048.38	37.139	111417	0.88	1	175.28	LEW/Chrna3	M
3B9ACD03	30-01-2020	12:07:10	0:04:00-0:06:00	Trial 15	Arena 1	119.6	936.044	37.6186	112367	0	0	NA	LEW/Chrna3	M
3B9ACD03	30-01-2020	12:07:10	0:06:00-0:08:00	Trial 15	Arena 1	120	540.672	40.2294	120688	0	0	NA	LEW/Chrna3	M
3B9ACD03	30-01-2020	12:07:10	0:08:00-0:10:00	Trial 15	Arena 1	120	111.86	46.7764	140329	0	0	NA	LEW/Chrna3	M
3B9ACD03	30-01-2020	12:07:10	0:10:00-0:12:00	Trial 15	Arena 1	119.28	563.638	37.0494	110259	0	0	NA	LEW/Chrna3	M
3B9ACD03	30-01-2020	12:07:10	0:12:00-0:14:00	Trial 15	Arena 1	117.8	652.345	37.0787	109085	0	0	NA	LEW/Chrna3	M
3B9ACD03	30-01-2020	12:07:10	0:14:00-0:16:00	Trial 15	Arena 1	120	516.287	40.8527	122558	0	0	NA	LEW/Chrna3	M
3B9ACD03	30-01-2020	12:07:10	0:16:00-0:18:00	Trial 15	Arena 1	120	72.9204	46.6344	139903	0	0	NA	LEW/Chrna3	M
3B9ACD03	30-01-2020	12:07:10	0:18:00-0:20:00	Trial 15	Arena 1	120	410.776	43.6925	131078	0.16	1	1167	LEW/Chrna3	M
3B9ACD04	16-01-2020	10:08:21	0:00:00-0:02:00	Trial 7	Arena 1	120	1261.04	36.5652	109695	1.92	1	34.12	BN-Lx/Cub	M
3B9ACD04	16-01-2020	10:08:21	0:02:00-0:04:00	Trial 7	Arena 1	120	424.461	38.4654	115396	0	0	NA	BN-Lx/Cub	M
3B9ACD04	16-01-2020	10:08:21	0:04:00-0:06:00	Trial 7	Arena 1	120	342.586	39.6404	118921	0	0	NA	BN-Lx/Cub	M
3B9ACD04	16-01-2020	10:08:21	0:06:00-0:08:00	Trial 7	Arena 1	120	562.55	36.1646	108494	2.76	1	404.72	BN-Lx/Cub	M
3B9ACD04	16-01-2020	10:08:21	0:08:00-0:10:00	Trial 7	Arena 1	120	82.3464	42.2515	126755	0	0	NA	BN-Lx/Cub	M
3B9ACD04	16-01-2020	10:08:21	0:10:00-0:12:00	Trial 7	Arena 1	120	86.5566	42.2276	126683	0	0	NA	BN-Lx/Cub	M
3B9ACD04	16-01-2020	10:08:21	0:12:00-0:14:00	Trial 7	Arena 1	120	61.5878	41.8313	125494	0	0	NA	BN-Lx/Cub	M
3B9ACD04	16-01-2020	10:08:21	0:14:00-0:16:00	Trial 7	Arena 1	120	327.538	38.0152	114046	2.08	3	946.72	BN-Lx/Cub	M
3B9ACD04	16-01-2020	10:08:21	0:16:00-0:18:00	Trial 7	Arena 1	120	659.043	35.5407	106622	0.6	1	960	BN-Lx/Cub	M
3B9ACD04	16-01-2020	10:08:21	0:18:00-0:20:00	Trial 7	Arena 1	120	51.2196	42.0546	126164	0	0	NA	BN-Lx/Cub	M
3B9ACD27	17-02-2020	10:47:54	0:00:00-0:02:00	Trial 28	Arena 2	119.68	1085.78	34.3354	102526	0.96	1	98.24	F344/DuCrl	F
3B9ACD27	17-02-2020	10:47:54	0:02:00-0:04:00	Trial 28	Arena 2	116.24	831.634	34.8607	101026	1.08	1	182.92	F344/DuCrl	F
3B9ACD27	17-02-2020	10:47:54	0:04:00-0:06:00	Trial 28	Arena 2	119.24	1082.47	30.8882	91892.5	0.8	1	252.68	F344/DuCrl	F
3B9ACD27	17-02-2020	10:47:54	0:06:00-0:08:00	Trial 28	Arena 2	118.48	992.994	34.2088	100882	3.2	1	448.16	F344/DuCrl	F
3B9ACD27	17-02-2020	10:47:54	0:08:00-0:10:00	Trial 28	Arena 2	119.84	912.491	31.5698	94267.4	0	0	NA	F344/DuCrl	F
3B9ACD27	17-02-2020	10:47:54	0:10:00-0:12:00	Trial 28	Arena 2	120	286.374	32.1712	96513.6	0	0	NA	F344/DuCrl	F
3B9ACD27	17-02-2020	10:47:54	0:12:00-0:14:00	Trial 28	Arena 2	120	116.245	32.1232	96305.4	0	0	NA	F344/DuCrl	F
3B9ACD27	17-02-2020	10:47:54	0:14:00-0:16:00	Trial 28	Arena 2	119.52	17.673	31.3849	93621.3	0	0	NA	F344/DuCrl	F
3B9ACD27	17-02-2020	10:47:54	0:16:00-0:18:00	Trial 28	Arena 2	120	52.2761	30.8276	92451.9	0	0	NA	F344/DuCrl	F
3B9ACD27	17-02-2020	10:47:54	0:18:00-0:20:00	Trial 28	Arena 2	120	226.968	30.46	91349.5	0	0	NA	F344/DuCrl	F
3B9ACD2D	12-02-2020	11:30:48	0:00:00-0:02:00	Trial 23	Arena 1	120	693.445	39.936	119808	0	0	NA	WLI/Ere	M
3B9ACD2D	12-02-2020	11:30:48	0:02:00-0:04:00	Trial 23	Arena 1	120	950.884	37.2887	111866	0	0	NA	WLI/Ere	M
3B9ACD2D	12-02-2020	11:30:48	0:04:00-0:06:00	Trial 23	Arena 1	120	801.718	37.5406	112622	0	0	NA	WLI/Ere	M
3B9ACD2D	12-02-2020	11:30:48	0:06:00-0:08:00	Trial 23	Arena 1	120	615.253	39.7182	119155	0	0	NA	WLI/Ere	M
3B9ACD2D	12-02-2020	11:30:48	0:08:00-0:10:00	Trial 23	Arena 1	120	466.532	33.6472	100941	0	0	NA	WLI/Ere	M
3B9ACD2D	12-02-2020	11:30:48	0:10:00-0:12:00	Trial 23	Arena 1	120	611.284	39.369	118107	0	0	NA	WLI/Ere	M
3B9ACD2D	12-02-2020	11:30:48	0:12:00-0:14:00	Trial 23	Arena 1	120	308.172	42.1285	126386	0	0	NA	WLI/Ere	M
3B9ACD2D	12-02-2020	11:30:48	0:14:00-0:16:00	Trial 23	Arena 1	120	234.99	40.7253	122176	0	0	NA	WLI/Ere	M
3B9ACD2D	12-02-2020	11:30:48	0:16:00-0:18:00	Trial 23	Arena 1	120	612.691	34.6815	104045	0	0	NA	WLI/Ere	M
3B9ACD2D	12-02-2020	11:30:48	0:18:00-0:20:00	Trial 23	Arena 1	120	803.779	38.2674	114802	0	0	NA	WLI/Ere	M
3B9ACD36	10-02-2020	09:40:55	0:00:00-0:02:00	Trial 20	Arena 2	120	1405.61	36.9235	110770	0	0	NA	LEW/Chrna4	F
3B9ACD36	10-02-2020	09:40:55	0:02:00-0:04:00	Trial 20	Arena 2	120	1362.64	27.501	82503	8.08	2	127.88	LEW/Chrna4	F
3B9ACD36	10-02-2020	09:40:55	0:04:00-0:06:00	Trial 20	Arena 2	120	735.396	34.0968	102290	0	0	NA	LEW/Chrna4	F
3B9ACD36	10-02-2020	09:40:55	0:06:00-0:08:00	Trial 20	Arena 2	120	309.353	43.6566	130970	0	0	NA	LEW/Chrna4	F
3B9ACD36	10-02-2020	09:40:55	0:08:00-0:10:00	Trial 20	Arena 2	120	417.797	35.1998	105600	0	0	NA	LEW/Chrna4	F
3B9ACD36	10-02-2020	09:40:55	0:10:00-0:12:00	Trial 20	Arena 2	120	123.336	44.0176	132053	0	0	NA	LEW/Chrna4	F
3B9ACD36	10-02-2020	09:40:55	0:12:00-0:14:00	Trial 20	Arena 2	115.96	913.51	31.2225	90139.4	3.56	3	799	LEW/Chrna4	F
3B9ACD36	10-02-2020	09:40:55	0:14:00-0:16:00	Trial 20	Arena 2	120	960.826	21.6873	65061.9	12.28	3	840.36	LEW/Chrna4	F
3B9ACD36	10-02-2020	09:40:55	0:16:00-0:18:00	Trial 20	Arena 2	120	484.261	36.6913	110074	0.2	1	970.6	LEW/Chrna4	F
3B9ACD36	10-02-2020	09:40:55	0:18:00-0:20:00	Trial 20	Arena 2	120	861.61	28.952	86856.1	4.92	4	1091.84	LEW/Chrna4	F
3B9ACD45	17-02-2020	10:47:54	0:00:00-0:02:00	Trial 28	Arena 1	119.76	1471.69	35.1141	104921	1.76	1	18.04	F344/DuCrl	M
3B9ACD45	17-02-2020	10:47:54	0:02:00-0:04:00	Trial 28	Arena 1	119.56	1110.11	36.0814	107667	1	2	126.8	F344/DuCrl	M
3B9ACD45	17-02-2020	10:47:54	0:04:00-0:06:00	Trial 28	Arena 1	116.08	1784.51	30.1539	87144.6	3.84	4	266.56	F344/DuCrl	M
3B9ACD45	17-02-2020	10:47:54	0:06:00-0:08:00	Trial 28	Arena 1	118.32	1374.04	28.1828	82998.4	0.8	4	376.2	F344/DuCrl	M
3B9ACD45	17-02-2020	10:47:54	0:08:00-0:10:00	Trial 28	Arena 1	119.84	681.766	35.5857	106259	0	0	NA	F344/DuCrl	M
3B9ACD45	17-02-2020	10:47:54	0:10:00-0:12:00	Trial 28	Arena 1	120	259.8	42.3398	127020	0	0	NA	F344/DuCrl	M
3B9ACD45	17-02-2020	10:47:54	0:12:00-0:14:00	Trial 28	Arena 1	120	180.324	39.991	119893	0	0	NA	F344/DuCrl	M
3B9ACD45	17-02-2020	10:47:54	0:14:00-0:16:00	Trial 28	Arena 1	119.52	76.1973	40.7795	121645	0	0	NA	F344/DuCrl	M
3B9ACD45	17-02-2020	10:47:54	0:16:00-0:18:00	Trial 28	Arena 1	119.96	966.049	30.2668	90649.1	1.8	1	996.32	F344/DuCrl	M
3B9ACD45	17-02-2020	10:47:54	0:18:00-0:20:00	Trial 28	Arena 1	120	817.911	27.8166	83421.9	6.68	2	1125.68	F344/DuCrl	M
3B9ACD50	09-02-2020	15:40:23	0:00:00-0:02:00	Trial 19	Arena 1	120	1082.9	36.3353	109006	0.2	1	28.12	BN-Lx/Cub	M
3B9ACD50	09-02-2020	15:40:23	0:02:00-0:04:00	Trial 19	Arena 1	120	418.387	41.218	123654	0	0	NA	BN-Lx/Cub	M
3B9ACD50	09-02-2020	15:40:23	0:04:00-0:06:00	Trial 19	Arena 1	118.96	585.651	36.6457	108874	0	0	NA	BN-Lx/Cub	M
3B9ACD50	09-02-2020	15:40:23	0:06:00-0:08:00	Trial 19	Arena 1	103.96	550.712	38.5619	99643.8	0	0	NA	BN-Lx/Cub	M
3B9ACD50	09-02-2020	15:40:23	0:08:00-0:10:00	Trial 19	Arena 1	120	123.417	43.5297	130589	0	0	NA	BN-Lx/Cub	M
3B9ACD50	09-02-2020	15:40:23	0:10:00-0:12:00	Trial 19	Arena 1	103.24	190.968	40.7461	105043	0	0	NA	BN-Lx/Cub	M
3B9ACD50	09-02-2020	15:40:23	0:12:00-0:14:00	Trial 19	Arena 1	107.84	679.482	32.3654	87030.6	0	0	NA	BN-Lx/Cub	M
3B9ACD50	09-02-2020	15:40:23	0:14:00-0:16:00	Trial 19	Arena 1	120	211.276	39.201	117603	0	0	NA	BN-Lx/Cub	M
3B9ACD50	09-02-2020	15:40:23	0:16:00-0:18:00	Trial 19	Arena 1	120	65.9853	46.5236	139571	0	0	NA	BN-Lx/Cub	M
3B9ACD50	09-02-2020	15:40:23	0:18:00-0:20:00	Trial 19	Arena 1	120	200.893	44.5027	133508	0	0	NA	BN-Lx/Cub	M
3B9ACD58	12-02-2020	11:05:45	0:00:00-0:02:00	Trial 22	Arena 1	120	337.472	42.6543	127963	0	0	NA	WLI/Ere	M
3B9ACD58	12-02-2020	11:05:45	0:02:00-0:04:00	Trial 22	Arena 1	120	467.981	40.6161	121848	0	0	NA	WLI/Ere	M
3B9ACD58	12-02-2020	11:05:45	0:04:00-0:06:00	Trial 22	Arena 1	120	329.381	42.8539	128562	0	0	NA	WLI/Ere	M
3B9ACD58	12-02-2020	11:05:45	0:06:00-0:08:00	Trial 22	Arena 1	120	293.79	42.488	127464	0	0	NA	WLI/Ere	M
3B9ACD58	12-02-2020	11:05:45	0:08:00-0:10:00	Trial 22	Arena 1	120	316.968	39.855	119565	0	0	NA	WLI/Ere	M
3B9ACD58	12-02-2020	11:05:45	0:10:00-0:12:00	Trial 22	Arena 1	120	589.995	35.3799	106140	0	0	NA	WLI/Ere	M
3B9ACD58	12-02-2020	11:05:45	0:12:00-0:14:00	Trial 22	Arena 1	120	924.586	36.1193	108358	0	0	NA	WLI/Ere	M
3B9ACD58	12-02-2020	11:05:45	0:14:00-0:16:00	Trial 22	Arena 1	120	240.367	45.0003	135001	0	0	NA	WLI/Ere	M
3B9ACD58	12-02-2020	11:05:45	0:16:00-0:18:00	Trial 22	Arena 1	120	115.605	47.9007	143702	0	0	NA	WLI/Ere	M
3B9ACD58	12-02-2020	11:05:45	0:18:00-0:20:00	Trial 22	Arena 1	120	608.643	39.5436	118631	0	0	NA	WLI/Ere	M
3B9ACD5A	31-01-2020	12:38:24	0:00:00-0:02:00	Trial 17	Arena 1	120	1250.05	33.0647	99194.1	2.4	2	7.36	SS/JrHsdMcwi	F
3B9ACD5A	31-01-2020	12:38:24	0:02:00-0:04:00	Trial 17	Arena 1	118.92	1071.79	29.2822	86968.1	2.76	2	179.36	SS/JrHsdMcwi	F
3B9ACD5A	31-01-2020	12:38:24	0:04:00-0:06:00	Trial 17	Arena 1	120	860.296	33.0085	99025.6	4.6	3	284.2	SS/JrHsdMcwi	F
3B9ACD5A	31-01-2020	12:38:24	0:06:00-0:08:00	Trial 17	Arena 1	119.24	970.852	24.8379	73967.3	3.12	3	375.8	SS/JrHsdMcwi	F
3B9ACD5A	31-01-2020	12:38:24	0:08:00-0:10:00	Trial 17	Arena 1	116.56	658.487	38.0987	110486	0	0	NA	SS/JrHsdMcwi	F
3B9ACD5A	31-01-2020	12:38:24	0:10:00-0:12:00	Trial 17	Arena 1	120	574.971	28.7491	86247.3	4.08	2	619.92	SS/JrHsdMcwi	F
3B9ACD5A	31-01-2020	12:38:24	0:12:00-0:14:00	Trial 17	Arena 1	115.44	667.352	21.3095	61243.6	7.72	3	767.2	SS/JrHsdMcwi	F
3B9ACD5A	31-01-2020	12:38:24	0:14:00-0:16:00	Trial 17	Arena 1	120	579.27	33.5177	100553	0	0	NA	SS/JrHsdMcwi	F
3B9ACD5A	31-01-2020	12:38:24	0:16:00-0:18:00	Trial 17	Arena 1	117.56	604.485	23.6756	69298.4	2.48	2	1064.96	SS/JrHsdMcwi	F
3B9ACD5A	31-01-2020	12:38:24	0:18:00-0:20:00	Trial 17	Arena 1	112.76	311.927	30.5877	85951.5	0	0	NA	SS/JrHsdMcwi	F
3B9ACD5C	31-01-2020	12:38:24	0:00:00-0:02:00	Trial 17	Arena 2	113.04	1205.35	37.9972	106658	0	0	NA	SS/JrHsdMcwi	F
3B9ACD5C	31-01-2020	12:38:24	0:02:00-0:04:00	Trial 17	Arena 2	119	1512.87	30.5652	90748.2	2	1	227.6	SS/JrHsdMcwi	F
3B9ACD5C	31-01-2020	12:38:24	0:04:00-0:06:00	Trial 17	Arena 2	119.96	1244.53	28.735	86089.9	9.36	5	297.64	SS/JrHsdMcwi	F
3B9ACD5C	31-01-2020	12:38:24	0:06:00-0:08:00	Trial 17	Arena 2	120	857.103	35.5831	106749	0.2	1	416.36	SS/JrHsdMcwi	F
3B9ACD5C	31-01-2020	12:38:24	0:08:00-0:10:00	Trial 17	Arena 2	120	1008.96	27.3054	81916.1	9.24	5	548.68	SS/JrHsdMcwi	F
3B9ACD5C	31-01-2020	12:38:24	0:10:00-0:12:00	Trial 17	Arena 2	120	777.704	37.2226	111668	0	0	NA	SS/JrHsdMcwi	F
3B9ACD5C	31-01-2020	12:38:24	0:12:00-0:14:00	Trial 17	Arena 2	119.72	989.773	29.1672	87035	7.8	2	761.04	SS/JrHsdMcwi	F
3B9ACD5C	31-01-2020	12:38:24	0:14:00-0:16:00	Trial 17	Arena 2	120	906.384	30.4818	91445.3	4.04	4	852.04	SS/JrHsdMcwi	F
3B9ACD5C	31-01-2020	12:38:24	0:16:00-0:18:00	Trial 17	Arena 2	118.04	881.214	35.3977	104105	2.12	1	1030.76	SS/JrHsdMcwi	F
3B9ACD5C	31-01-2020	12:38:24	0:18:00-0:20:00	Trial 17	Arena 2	119.4	642.867	32.3853	96573	6.24	1	1114.12	SS/JrHsdMcwi	F
3B9ACD62	17-02-2020	10:20:10	0:00:00-0:02:00	Trial 27	Arena 1	116.68	1144.78	35.0716	102058	2.4	2	78.12	F344/DuCrl	M
3B9ACD62	17-02-2020	10:20:10	0:02:00-0:04:00	Trial 27	Arena 1	120	1113.33	29.5965	88759.9	5.44	1	224.4	F344/DuCrl	M
3B9ACD62	17-02-2020	10:20:10	0:04:00-0:06:00	Trial 27	Arena 1	120	1141.38	29.5914	88774.3	1.64	1	288.44	F344/DuCrl	M
3B9ACD62	17-02-2020	10:20:10	0:06:00-0:08:00	Trial 27	Arena 1	109.24	468.341	35.6815	96233.1	0	0	NA	F344/DuCrl	M
3B9ACD62	17-02-2020	10:20:10	0:08:00-0:10:00	Trial 27	Arena 1	118.16	970.939	32.191	94899	0	0	NA	F344/DuCrl	M
3B9ACD62	17-02-2020	10:20:10	0:10:00-0:12:00	Trial 27	Arena 1	119.8	627.156	34.3607	102807	0.48	1	631.2	F344/DuCrl	M
3B9ACD62	17-02-2020	10:20:10	0:12:00-0:14:00	Trial 27	Arena 1	119.88	414.532	36.1589	108224	0	0	NA	F344/DuCrl	M
3B9ACD62	17-02-2020	10:20:10	0:14:00-0:16:00	Trial 27	Arena 1	109.76	57.8496	43.4512	116797	0	0	NA	F344/DuCrl	M
3B9ACD62	17-02-2020	10:20:10	0:16:00-0:18:00	Trial 27	Arena 1	120	55.6542	45.2745	135824	0	0	NA	F344/DuCrl	M
3B9ACD62	17-02-2020	10:20:10	0:18:00-0:20:00	Trial 27	Arena 1	120	52.5986	45.304	135912	0	0	NA	F344/DuCrl	M
3B9ACD67	10-02-2020	10:06:23	0:00:00-0:02:00	Trial 21	Arena 1	115.96	807.52	37.4357	108414	0	0	NA	LEW/Chrna4	M
3B9ACD67	10-02-2020	10:06:23	0:02:00-0:04:00	Trial 21	Arena 1	99.4	883.2	39.7319	96151.1	0	0	NA	LEW/Chrna4	M
3B9ACD67	10-02-2020	10:06:23	0:04:00-0:06:00	Trial 21	Arena 1	108.04	415.039	41.0904	109424	0	0	NA	LEW/Chrna4	M
3B9ACD67	10-02-2020	10:06:23	0:06:00-0:08:00	Trial 21	Arena 1	120	606.807	43.1415	129338	0	0	NA	LEW/Chrna4	M
3B9ACD67	10-02-2020	10:06:23	0:08:00-0:10:00	Trial 21	Arena 1	118.12	706.978	37.9187	111595	0	0	NA	LEW/Chrna4	M
3B9ACD67	10-02-2020	10:06:23	0:10:00-0:12:00	Trial 21	Arena 1	120	152.511	44.8607	134582	0	0	NA	LEW/Chrna4	M
3B9ACD67	10-02-2020	10:06:23	0:12:00-0:14:00	Trial 21	Arena 1	120	672.681	38.5229	115569	0	0	NA	LEW/Chrna4	M
3B9ACD67	10-02-2020	10:06:23	0:14:00-0:16:00	Trial 21	Arena 1	113.08	1058.18	35.9651	100163	0	0	NA	LEW/Chrna4	M
3B9ACD67	10-02-2020	10:06:23	0:16:00-0:18:00	Trial 21	Arena 1	120	228.604	44.4018	133205	0	0	NA	LEW/Chrna4	M
3B9ACD67	10-02-2020	10:06:23	0:18:00-0:20:00	Trial 21	Arena 1	120	91.4991	46.9228	140768	0	0	NA	LEW/Chrna4	M
3B9ACD6E	17-02-2020	10:20:10	0:00:00-0:02:00	Trial 27	Arena 2	116.08	1208.4	37.6044	108639	1.24	1	27.52	F344/DuCrl	F
3B9ACD6E	17-02-2020	10:20:10	0:02:00-0:04:00	Trial 27	Arena 2	120	1508.37	32.0344	96071.2	3	3	133.92	F344/DuCrl	F
3B9ACD6E	17-02-2020	10:20:10	0:04:00-0:06:00	Trial 27	Arena 2	120	1333.63	30.482	91445.9	7.52	5	245.12	F344/DuCrl	F
3B9ACD6E	17-02-2020	10:20:10	0:06:00-0:08:00	Trial 27	Arena 2	109.24	1608.48	23.6519	63789.3	4.8	4	398.8	F344/DuCrl	F
3B9ACD6E	17-02-2020	10:20:10	0:08:00-0:10:00	Trial 27	Arena 2	120	903.164	35.2635	105791	3.6	2	547.12	F344/DuCrl	F
3B9ACD6E	17-02-2020	10:20:10	0:10:00-0:12:00	Trial 27	Arena 2	119.8	146.789	42.9983	128651	0	0	NA	F344/DuCrl	F
3B9ACD6E	17-02-2020	10:20:10	0:12:00-0:14:00	Trial 27	Arena 2	119.88	95.6183	40.5493	121364	0	0	NA	F344/DuCrl	F
3B9ACD6E	17-02-2020	10:20:10	0:14:00-0:16:00	Trial 27	Arena 2	109.76	587.023	32.3636	86993.3	3.72	1	952.8	F344/DuCrl	F
3B9ACD6E	17-02-2020	10:20:10	0:16:00-0:18:00	Trial 27	Arena 2	117.48	1328.34	29.5119	86499.3	5.52	2	979.48	F344/DuCrl	F
3B9ACD6E	17-02-2020	10:20:10	0:18:00-0:20:00	Trial 27	Arena 2	120	165.333	40.6195	121858	0	0	NA	F344/DuCrl	F
3B9ACD76	12-02-2020	11:30:48	0:00:00-0:02:00	Trial 23	Arena 2	120	757.154	41.2811	123843	0	0	NA	WLI/Ere	F
3B9ACD76	12-02-2020	11:30:48	0:02:00-0:04:00	Trial 23	Arena 2	120	920.361	38.0446	114134	0	0	NA	WLI/Ere	F
3B9ACD76	12-02-2020	11:30:48	0:04:00-0:06:00	Trial 23	Arena 2	120	899.657	38.4694	115408	0	0	NA	WLI/Ere	F
3B9ACD76	12-02-2020	11:30:48	0:06:00-0:08:00	Trial 23	Arena 2	120	1226.89	36.2662	108799	0	0	NA	WLI/Ere	F
3B9ACD76	12-02-2020	11:30:48	0:08:00-0:10:00	Trial 23	Arena 2	120	879.332	33.7484	101245	0	0	NA	WLI/Ere	F
3B9ACD76	12-02-2020	11:30:48	0:10:00-0:12:00	Trial 23	Arena 2	120	1051.51	20.5463	61638.8	18.92	5	600.68	WLI/Ere	F
3B9ACD76	12-02-2020	11:30:48	0:12:00-0:14:00	Trial 23	Arena 2	120	456.345	32.2993	96897.8	0	0	NA	WLI/Ere	F
3B9ACD76	12-02-2020	11:30:48	0:14:00-0:16:00	Trial 23	Arena 2	120	316.471	27.5759	82727.7	6.44	1	953.56	WLI/Ere	F
3B9ACD76	12-02-2020	11:30:48	0:16:00-0:18:00	Trial 23	Arena 2	120	650.969	19.1561	57468.2	2.84	2	960	WLI/Ere	F
3B9ACD76	12-02-2020	11:30:48	0:18:00-0:20:00	Trial 23	Arena 2	120	514.893	26.655	79965	2.44	3	1094.12	WLI/Ere	F
3B9ACD7D	12-02-2020	11:05:45	0:00:00-0:02:00	Trial 22	Arena 2	120	495.571	41.4164	124249	0	0	NA	WLI/Ere	F
3B9ACD7D	12-02-2020	11:05:45	0:02:00-0:04:00	Trial 22	Arena 2	120	386.058	43.4976	130493	0	0	NA	WLI/Ere	F
3B9ACD7D	12-02-2020	11:05:45	0:04:00-0:06:00	Trial 22	Arena 2	120	319.18	42.9878	128963	0	0	NA	WLI/Ere	F
3B9ACD7D	12-02-2020	11:05:45	0:06:00-0:08:00	Trial 22	Arena 2	120	141.367	47.3126	141938	0	0	NA	WLI/Ere	F
3B9ACD7D	12-02-2020	11:05:45	0:08:00-0:10:00	Trial 22	Arena 2	120	248.674	43.474	130422	0	0	NA	WLI/Ere	F
3B9ACD7D	12-02-2020	11:05:45	0:10:00-0:12:00	Trial 22	Arena 2	120	152.863	45.588	136764	0	0	NA	WLI/Ere	F
3B9ACD7D	12-02-2020	11:05:45	0:12:00-0:14:00	Trial 22	Arena 2	120	173.597	46.1475	138443	0	0	NA	WLI/Ere	F
3B9ACD7D	12-02-2020	11:05:45	0:14:00-0:16:00	Trial 22	Arena 2	120	124.07	47.5746	142724	0	0	NA	WLI/Ere	F
3B9ACD7D	12-02-2020	11:05:45	0:16:00-0:18:00	Trial 22	Arena 2	112.52	182.43	46.417	130293	0	0	NA	WLI/Ere	F
3B9ACD7D	12-02-2020	11:05:45	0:18:00-0:20:00	Trial 22	Arena 2	120	541.601	39.5754	118726	0	0	NA	WLI/Ere	F
3B9ACD86	25-02-2020	10:46:55	0:00:00-0:02:00	Trial 33	Arena 2	120	1543.36	36.0781	108234	2.44	1	32.32	BN/NHsdMcwi	M
3B9ACD86	25-02-2020	10:46:55	0:02:00-0:04:00	Trial 33	Arena 2	120	1064.49	35.5965	106789	0	0	NA	BN/NHsdMcwi	M
3B9ACD86	25-02-2020	10:46:55	0:04:00-0:06:00	Trial 33	Arena 2	120	757.332	36.5853	109756	0	0	NA	BN/NHsdMcwi	M
3B9ACD86	25-02-2020	10:46:55	0:06:00-0:08:00	Trial 33	Arena 2	120	763.89	36.3176	108953	1.92	1	432.72	BN/NHsdMcwi	M
3B9ACD86	25-02-2020	10:46:55	0:08:00-0:10:00	Trial 33	Arena 2	120	1252.55	28.333	84999	7.76	3	498.56	BN/NHsdMcwi	M
3B9ACD86	25-02-2020	10:46:55	0:10:00-0:12:00	Trial 33	Arena 2	120	851.844	35.6006	106802	1.68	2	610.64	BN/NHsdMcwi	M
3B9ACD86	25-02-2020	10:46:55	0:12:00-0:14:00	Trial 33	Arena 2	120	114.64	43.0291	129087	0	0	NA	BN/NHsdMcwi	M
3B9ACD86	25-02-2020	10:46:55	0:14:00-0:16:00	Trial 33	Arena 2	120	952.58	29.9918	89975.5	8.28	4	876.88	BN/NHsdMcwi	M
3B9ACD86	25-02-2020	10:46:55	0:16:00-0:18:00	Trial 33	Arena 2	120	765.066	32.318	96954	2.64	1	1039.68	BN/NHsdMcwi	M
3B9ACD86	25-02-2020	10:46:55	0:18:00-0:20:00	Trial 33	Arena 2	120	337.01	39.1793	117538	0	0	NA	BN/NHsdMcwi	M
3B9ACD88	24-02-2020	16:07:27	0:00:00-0:02:00	Trial 29	Arena 2	117.16	1205.56	30.4384	88788.8	5.32	2	20.56	SHR/OlaIpcv	F
3B9ACD88	24-02-2020	16:07:27	0:02:00-0:04:00	Trial 29	Arena 2	70.44	633.541	35.0056	60384.7	0	0	NA	SHR/OlaIpcv	F
3B9ACD88	24-02-2020	16:07:27	0:04:00-0:06:00	Trial 29	Arena 2	117.6	934.359	38.0433	111277	1.4	1	288.88	SHR/OlaIpcv	F
3B9ACD88	24-02-2020	16:07:27	0:06:00-0:08:00	Trial 29	Arena 2	115.44	919.127	35.9236	102598	0	0	NA	SHR/OlaIpcv	F
3B9ACD88	24-02-2020	16:07:27	0:08:00-0:10:00	Trial 29	Arena 2	109.24	664.277	32.9111	88662.5	0	0	NA	SHR/OlaIpcv	F
3B9ACD88	24-02-2020	16:07:27	0:10:00-0:12:00	Trial 29	Arena 2	115.04	842.044	31.0301	88683.9	3.96	2	659.28	SHR/OlaIpcv	F
3B9ACD88	24-02-2020	16:07:27	0:12:00-0:14:00	Trial 29	Arena 2	113.56	673.502	27.5689	77937.4	5.48	2	783.88	SHR/OlaIpcv	F
3B9ACD88	24-02-2020	16:07:27	0:14:00-0:16:00	Trial 29	Arena 2	120	640.434	22.0722	66216.6	3.44	2	899.36	SHR/OlaIpcv	F
3B9ACD88	24-02-2020	16:07:27	0:16:00-0:18:00	Trial 29	Arena 2	118	602.654	30.4801	89520	0	0	NA	SHR/OlaIpcv	F
3B9ACD88	24-02-2020	16:07:27	0:18:00-0:20:00	Trial 29	Arena 2	116.28	892.112	20.937	60486.9	16.6	5	1086.96	SHR/OlaIpcv	F
3B9ACDA2	25-02-2020	09:55:36	0:00:00-0:02:00	Trial 31	Arena 2	117.72	1435.36	38.4547	112749	0	0	NA	HXB31	F
3B9ACDA2	25-02-2020	09:55:36	0:02:00-0:04:00	Trial 31	Arena 2	119.96	1519.17	29.0987	87179.7	2.36	2	150.72	HXB31	F
3B9ACDA2	25-02-2020	09:55:36	0:04:00-0:06:00	Trial 31	Arena 2	118.48	1197.17	29.4612	87087.2	4.72	1	343.2	HXB31	F
3B9ACDA2	25-02-2020	09:55:36	0:06:00-0:08:00	Trial 31	Arena 2	120	481.148	32.9068	98720.4	0	0	NA	HXB31	F
3B9ACDA2	25-02-2020	09:55:36	0:08:00-0:10:00	Trial 31	Arena 2	119.68	747.644	35.8507	107158	0	0	NA	HXB31	F
3B9ACDA2	25-02-2020	09:55:36	0:10:00-0:12:00	Trial 31	Arena 2	120	828.018	21.7836	65350.8	10.12	4	635.92	HXB31	F
3B9ACDA2	25-02-2020	09:55:36	0:12:00-0:14:00	Trial 31	Arena 2	119.32	1029.34	31.8302	94503.8	4.2	2	824	HXB31	F
3B9ACDA2	25-02-2020	09:55:36	0:14:00-0:16:00	Trial 31	Arena 2	120	199.079	38.9917	116975	0	0	NA	HXB31	F
3B9ACDA2	25-02-2020	09:55:36	0:16:00-0:18:00	Trial 31	Arena 2	119	911.82	33.1946	98654.3	0	0	NA	HXB31	F
3B9ACDA2	25-02-2020	09:55:36	0:18:00-0:20:00	Trial 31	Arena 2	120	412.63	29.7168	89150.4	0	0	NA	HXB31	F
3B9ACDB0	24-02-2020	16:07:27	0:00:00-0:02:00	Trial 29	Arena 1	119.2	1669.47	32.7986	97346.3	4.76	4	18.44	SHR/OlaIpcv	M
3B9ACDB0	24-02-2020	16:07:27	0:02:00-0:04:00	Trial 29	Arena 1	112.88	1608.26	32.6977	91553.5	2.44	2	152.84	SHR/OlaIpcv	M
3B9ACDB0	24-02-2020	16:07:27	0:04:00-0:06:00	Trial 29	Arena 1	113.36	1381.14	26.5994	74664.4	2.2	2	266.56	SHR/OlaIpcv	M
3B9ACDB0	24-02-2020	16:07:27	0:06:00-0:08:00	Trial 29	Arena 1	119.44	1059.16	30.816	91770.2	2.56	2	370.2	SHR/OlaIpcv	M
3B9ACDB0	24-02-2020	16:07:27	0:08:00-0:10:00	Trial 29	Arena 1	118.96	799.884	26.3811	78220	1.16	1	495.88	SHR/OlaIpcv	M
3B9ACDB0	24-02-2020	16:07:27	0:10:00-0:12:00	Trial 29	Arena 1	116.44	897.061	24.3763	70813.2	6.6	2	623.72	SHR/OlaIpcv	M
3B9ACDB0	24-02-2020	16:07:27	0:12:00-0:14:00	Trial 29	Arena 1	116.52	677.085	30.9735	89637.2	6.52	1	749.04	SHR/OlaIpcv	M
3B9ACDB0	24-02-2020	16:07:27	0:14:00-0:16:00	Trial 29	Arena 1	118.88	508.734	25.2997	75114.9	0	0	NA	SHR/OlaIpcv	M
3B9ACDB0	24-02-2020	16:07:27	0:16:00-0:18:00	Trial 29	Arena 1	119.64	851.097	15.087	45079.8	24.04	6	982.56	SHR/OlaIpcv	M
3B9ACDB0	24-02-2020	16:07:27	0:18:00-0:20:00	Trial 29	Arena 1	119.08	621.15	28.2026	83705.3	11.76	1	1178.88	SHR/OlaIpcv	M
3B9ACDBC	25-02-2020	10:46:55	0:00:00-0:02:00	Trial 33	Arena 1	120	1201.64	37.0628	111188	0	0	NA	BN/NHsdMcwi	M
3B9ACDBC	25-02-2020	10:46:55	0:02:00-0:04:00	Trial 33	Arena 1	120	1168.75	29.6904	89071.1	6.76	1	193.64	BN/NHsdMcwi	M
3B9ACDBC	25-02-2020	10:46:55	0:04:00-0:06:00	Trial 33	Arena 1	120	1051.99	32.7283	98185	3.16	2	324.16	BN/NHsdMcwi	M
3B9ACDBC	25-02-2020	10:46:55	0:06:00-0:08:00	Trial 33	Arena 1	120	1088.07	34.0074	101954	1.4	1	416.4	BN/NHsdMcwi	M
3B9ACDBC	25-02-2020	10:46:55	0:08:00-0:10:00	Trial 33	Arena 1	120	571.382	41.0333	123059	0	0	NA	BN/NHsdMcwi	M
3B9ACDBC	25-02-2020	10:46:55	0:10:00-0:12:00	Trial 33	Arena 1	120	1097.85	23.0339	69101.8	12.04	5	629.88	BN/NHsdMcwi	M
3B9ACDBC	25-02-2020	10:46:55	0:12:00-0:14:00	Trial 33	Arena 1	120	697.896	39.4609	118383	0	0	NA	BN/NHsdMcwi	M
3B9ACDBC	25-02-2020	10:46:55	0:14:00-0:16:00	Trial 33	Arena 1	120	697.81	34.5857	103757	0.2	1	871.6	BN/NHsdMcwi	M
3B9ACDBC	25-02-2020	10:46:55	0:16:00-0:18:00	Trial 33	Arena 1	120	361.117	39.8034	119410	0	0	NA	BN/NHsdMcwi	M
3B9ACDBC	25-02-2020	10:46:55	0:18:00-0:20:00	Trial 33	Arena 1	120	861.263	31.951	95853.1	11.28	3	1114.64	BN/NHsdMcwi	M
3B9ACDBD	25-02-2020	10:22:42	0:00:00-0:02:00	Trial 32	Arena 1	119.28	1540.08	35.9897	107105	2.72	2	45.36	HXB31	M
3B9ACDBD	25-02-2020	10:22:42	0:02:00-0:04:00	Trial 32	Arena 1	118.84	1246.77	37.3006	110671	0	0	NA	HXB31	M
3B9ACDBD	25-02-2020	10:22:42	0:04:00-0:06:00	Trial 32	Arena 1	118.64	1089.06	34.9616	103417	0	0	NA	HXB31	M
3B9ACDBD	25-02-2020	10:22:42	0:06:00-0:08:00	Trial 32	Arena 1	120	718.326	34.6002	103800	1.68	2	365.28	HXB31	M
3B9ACDBD	25-02-2020	10:22:42	0:08:00-0:10:00	Trial 32	Arena 1	109	752.003	34.3511	92954.1	5.92	2	545.16	HXB31	M
3B9ACDBD	25-02-2020	10:22:42	0:10:00-0:12:00	Trial 32	Arena 1	120	624.064	35.6409	106816	0.28	1	704.48	HXB31	M
3B9ACDBD	25-02-2020	10:22:42	0:12:00-0:14:00	Trial 32	Arena 1	119.56	330.766	42.6428	127331	0	0	NA	HXB31	M
3B9ACDBD	25-02-2020	10:22:42	0:14:00-0:16:00	Trial 32	Arena 1	120	133.133	44.7842	134353	0	0	NA	HXB31	M
3B9ACDBD	25-02-2020	10:22:42	0:16:00-0:18:00	Trial 32	Arena 1	120	144.705	44.3363	133009	0	0	NA	HXB31	M
3B9ACDBD	25-02-2020	10:22:42	0:18:00-0:20:00	Trial 32	Arena 1	120	398.497	39.7508	119252	0	0	NA	HXB31	M
3B9ACDC1	25-02-2020	10:22:42	0:00:00-0:02:00	Trial 32	Arena 2	117.28	1914.43	32.4235	94546.9	3.68	2	0	HXB31	F
3B9ACDC1	25-02-2020	10:22:42	0:02:00-0:04:00	Trial 32	Arena 2	117.04	1409.07	29.8655	86759.4	5.04	1	164.44	HXB31	F
3B9ACDC1	25-02-2020	10:22:42	0:04:00-0:06:00	Trial 32	Arena 2	118.12	1377.97	30.178	88813.8	3.64	4	256.08	HXB31	F
3B9ACDC1	25-02-2020	10:22:42	0:06:00-0:08:00	Trial 32	Arena 2	116.6	944.462	28.6546	82926.4	10.44	2	422.4	HXB31	F
3B9ACDC1	25-02-2020	10:22:42	0:08:00-0:10:00	Trial 32	Arena 2	120	666.454	21.8566	65569.7	9.96	5	485.2	HXB31	F
3B9ACDC1	25-02-2020	10:22:42	0:10:00-0:12:00	Trial 32	Arena 2	120	746.664	29.6229	88868.6	0	0	NA	HXB31	F
3B9ACDC1	25-02-2020	10:22:42	0:12:00-0:14:00	Trial 32	Arena 2	119.04	942.408	31.5145	93566.6	0.32	1	815.84	HXB31	F
3B9ACDC1	25-02-2020	10:22:42	0:14:00-0:16:00	Trial 32	Arena 2	120	370.21	38.1437	114431	0	0	NA	HXB31	F
3B9ACDC1	25-02-2020	10:22:42	0:16:00-0:18:00	Trial 32	Arena 2	96.32	429.886	38.2883	90513.4	1.56	1	1078.44	HXB31	F
3B9ACDC1	25-02-2020	10:22:42	0:18:00-0:20:00	Trial 32	Arena 2	120	1005.83	26.5038	79511.5	6.68	3	1080	HXB31	F
3B9ACDD7	25-02-2020	09:55:36	0:00:00-0:02:00	Trial 31	Arena 1	120	1837.8	34.0079	102024	2.04	2	3.28	HXB31	M
3B9ACDD7	25-02-2020	09:55:36	0:02:00-0:04:00	Trial 31	Arena 1	119.64	1541.89	33.2438	99199.5	2	3	179.84	HXB31	M
3B9ACDD7	25-02-2020	09:55:36	0:04:00-0:06:00	Trial 31	Arena 1	120	1348.5	32.1216	96364.9	7.6	4	318.12	HXB31	M
3B9ACDD7	25-02-2020	09:55:36	0:06:00-0:08:00	Trial 31	Arena 1	117.08	1161.87	33.7071	98020.2	1.12	2	360	HXB31	M
3B9ACDD7	25-02-2020	09:55:36	0:08:00-0:10:00	Trial 31	Arena 1	119.16	1209.71	28.9132	85987.8	7.48	3	558.36	HXB31	M
3B9ACDD7	25-02-2020	09:55:36	0:10:00-0:12:00	Trial 31	Arena 1	107	483.39	39.8326	105517	0	0	NA	HXB31	M
3B9ACDD7	25-02-2020	09:55:36	0:12:00-0:14:00	Trial 31	Arena 1	118.64	1059.23	33.6184	99476.9	2.44	1	732.24	HXB31	M
3B9ACDD7	25-02-2020	09:55:36	0:14:00-0:16:00	Trial 31	Arena 1	120	652.714	12.3346	37003.7	35.28	3	854.8	HXB31	M
3B9ACDD7	25-02-2020	09:55:36	0:16:00-0:18:00	Trial 31	Arena 1	120	817.308	33.5877	100763	2.56	3	977	HXB31	M
3B9ACDD7	25-02-2020	09:55:36	0:18:00-0:20:00	Trial 31	Arena 1	120	126.676	44.1575	132472	0	0	NA	HXB31	M
3B9ACDDE	24-02-2020	16:31:29	0:00:00-0:02:00	Trial 30	Arena 1	118.2	1549.07	33.1397	97364.4	1.04	1	76.92	SHR/OlaIpcv	M
3B9ACDDE	24-02-2020	16:31:29	0:02:00-0:04:00	Trial 30	Arena 1	118.76	1308.91	33.0531	97804.2	1.32	1	122.4	SHR/OlaIpcv	M
3B9ACDDE	24-02-2020	16:31:29	0:04:00-0:06:00	Trial 30	Arena 1	120	1031.18	33.1664	99499.2	1.04	1	308.92	SHR/OlaIpcv	M
3B9ACDDE	24-02-2020	16:31:29	0:06:00-0:08:00	Trial 30	Arena 1	115.88	945.456	27.6761	79541.2	0	0	NA	SHR/OlaIpcv	M
3B9ACDDE	24-02-2020	16:31:29	0:08:00-0:10:00	Trial 30	Arena 1	117.52	657.382	18.2276	53279.4	16.64	5	524.2	SHR/OlaIpcv	M
3B9ACDDE	24-02-2020	16:31:29	0:10:00-0:12:00	Trial 30	Arena 1	117.4	893.268	35.0768	102635	0	0	NA	SHR/OlaIpcv	M
3B9ACDDE	24-02-2020	16:31:29	0:12:00-0:14:00	Trial 30	Arena 1	119.24	952.075	26.8786	79829.4	12.8	2	738.84	SHR/OlaIpcv	M
3B9ACDDE	24-02-2020	16:31:29	0:14:00-0:16:00	Trial 30	Arena 1	120	573.076	26.5827	79748	0	0	NA	SHR/OlaIpcv	M
3B9ACDDE	24-02-2020	16:31:29	0:16:00-0:18:00	Trial 30	Arena 1	119.96	464.337	33.1274	99249.6	6	1	1074	SHR/OlaIpcv	M
3B9ACDDE	24-02-2020	16:31:29	0:18:00-0:20:00	Trial 30	Arena 1	113.24	639.296	25.5559	72016.6	16.04	2	1080	SHR/OlaIpcv	M
3B9ACDE7	24-02-2020	16:31:29	0:00:00-0:02:00	Trial 30	Arena 2	116.4	1407.9	33.9978	97913.6	0.96	1	36.48	SHR/OlaIpcv	F
3B9ACDE7	24-02-2020	16:31:29	0:02:00-0:04:00	Trial 30	Arena 2	116.88	1824.35	29.126	84232.4	5.32	7	150.44	SHR/OlaIpcv	F
3B9ACDE7	24-02-2020	16:31:29	0:04:00-0:06:00	Trial 30	Arena 2	116.36	1327.36	34.5468	99736.7	0	0	NA	SHR/OlaIpcv	F
3B9ACDE7	24-02-2020	16:31:29	0:06:00-0:08:00	Trial 30	Arena 2	118.88	1259.3	27.6151	81906.5	3.72	4	388.64	SHR/OlaIpcv	F
3B9ACDE7	24-02-2020	16:31:29	0:08:00-0:10:00	Trial 30	Arena 2	119.8	962.865	25.1274	75181.3	0.84	1	578.96	SHR/OlaIpcv	F
3B9ACDE7	24-02-2020	16:31:29	0:10:00-0:12:00	Trial 30	Arena 2	118.16	643.444	24.0243	70751.6	10.84	3	608.12	SHR/OlaIpcv	F
3B9ACDE7	24-02-2020	16:31:29	0:12:00-0:14:00	Trial 30	Arena 2	117.28	812.088	30.8866	90250.5	0	0	NA	SHR/OlaIpcv	F
3B9ACDE7	24-02-2020	16:31:29	0:14:00-0:16:00	Trial 30	Arena 2	117.68	487.323	24.4558	71655.4	0	0	NA	SHR/OlaIpcv	F
3B9ACDE7	24-02-2020	16:31:29	0:16:00-0:18:00	Trial 30	Arena 2	119.24	292.359	23.1495	68939.1	0	0	NA	SHR/OlaIpcv	F
3B9ACDE7	24-02-2020	16:31:29	0:18:00-0:20:00	Trial 30	Arena 2	119.88	469.209	18.4212	55153	4.92	3	1155.64	SHR/OlaIpcv	F
3B9ACE04	02-06-2020	12:18:54	0:00:00-0:02:00	Trial 4	Arena 1	120	1029.71	37.5777	112733	0	0	NA	BN/NHsdMcwi	M
3B9ACE04	02-06-2020	12:18:54	0:02:00-0:04:00	Trial 4	Arena 1	120	958.121	36.3874	109126	0	0	NA	BN/NHsdMcwi	M
3B9ACE04	02-06-2020	12:18:54	0:04:00-0:06:00	Trial 4	Arena 1	120	950.796	34.189	102533	4.80132	3	274.996	BN/NHsdMcwi	M
3B9ACE04	02-06-2020	12:18:54	0:06:00-0:08:00	Trial 4	Arena 1	120	712.695	38.6621	115948	0	0	NA	BN/NHsdMcwi	M
3B9ACE04	02-06-2020	12:18:54	0:08:00-0:10:00	Trial 4	Arena 1	120	865.538	34.4815	103410	0.880242	1	513.141	BN/NHsdMcwi	M
3B9ACE04	02-06-2020	12:18:54	0:10:00-0:12:00	Trial 4	Arena 1	120	115.742	42.6874	128062	0	0	NA	BN/NHsdMcwi	M
3B9ACE04	02-06-2020	12:18:54	0:12:00-0:14:00	Trial 4	Arena 1	120	94.0797	43.6669	130957	0	0	NA	BN/NHsdMcwi	M
3B9ACE04	02-06-2020	12:18:54	0:14:00-0:16:00	Trial 4	Arena 1	120	416.937	40.6382	121874	0	0	NA	BN/NHsdMcwi	M
3B9ACE04	02-06-2020	12:18:54	0:16:00-0:18:00	Trial 4	Arena 1	120	792.998	31.8187	95424.4	5.64155	2	1026.76	BN/NHsdMcwi	M
3B9ACE04	02-06-2020	12:18:54	0:18:00-0:20:00	Trial 4	Arena 1	120	856.913	33.8912	101640	2.00055	1	1098.62	BN/NHsdMcwi	M
3B9ACE13	17-03-2020	14:32:01	0:00:00-0:02:00	Trial 2	Arena 2	120	1237.08	33.2257	99677.1	0	0	NA	HXB10	F
3B9ACE13	17-03-2020	14:32:01	0:02:00-0:04:00	Trial 2	Arena 2	120	870.52	34.8954	104651	0	0	NA	HXB10	F
3B9ACE13	17-03-2020	14:32:01	0:04:00-0:06:00	Trial 2	Arena 2	120	756.099	31.6738	94989.6	6.24172	3	264.673	HXB10	F
3B9ACE13	17-03-2020	14:32:01	0:06:00-0:08:00	Trial 2	Arena 2	120	769.372	30.5659	91667.2	7.282	3	378.304	HXB10	F
3B9ACE13	17-03-2020	14:32:01	0:08:00-0:10:00	Trial 2	Arena 2	120	414.503	35.334	105967	0	0	NA	HXB10	F
3B9ACE13	17-03-2020	14:32:01	0:10:00-0:12:00	Trial 2	Arena 2	120	343.085	34.2637	102791	0	0	NA	HXB10	F
3B9ACE13	17-03-2020	14:32:01	0:12:00-0:14:00	Trial 2	Arena 2	120	692.094	27.8474	83514.4	10.6029	3	748.686	HXB10	F
3B9ACE13	17-03-2020	14:32:01	0:14:00-0:16:00	Trial 2	Arena 2	120	291.221	31.545	94603.4	0	0	NA	HXB10	F
3B9ACE13	17-03-2020	14:32:01	0:16:00-0:18:00	Trial 2	Arena 2	120	162.076	32.758	98241.2	0	0	NA	HXB10	F
3B9ACE13	17-03-2020	14:32:01	0:18:00-0:20:00	Trial 2	Arena 2	120	145.114	30.618	91823.5	0	0	NA	HXB10	F
3B9ACE16	17-03-2020	13:45:12	0:00:00-0:02:00	Trial 1	Arena 2	120	1082.06	31.7824	95347.3	0	0	NA	HXB10	F
3B9ACE16	17-03-2020	13:45:12	0:02:00-0:04:00	Trial 1	Arena 2	120	807.91	32.5165	97517	1.64046	1	232.225	HXB10	F
3B9ACE16	17-03-2020	13:45:12	0:04:00-0:06:00	Trial 1	Arena 2	120	976.439	33.1698	99476.2	1.52043	1	303.645	HXB10	F
3B9ACE16	17-03-2020	13:45:12	0:06:00-0:08:00	Trial 1	Arena 2	120	479.8	23.9048	71690.4	2.32065	1	384.628	HXB10	F
3B9ACE16	17-03-2020	13:45:12	0:08:00-0:10:00	Trial 1	Arena 2	119.96	1013.95	33.2041	99446.2	1.24035	2	533.789	HXB10	F
3B9ACE16	17-03-2020	13:45:12	0:10:00-0:12:00	Trial 1	Arena 2	120	814.131	36.3891	109131	3.60101	1	702.677	HXB10	F
3B9ACE16	17-03-2020	13:45:12	0:12:00-0:14:00	Trial 1	Arena 2	120	842.275	35.276	105828	3.60101	1	827.512	HXB10	F
3B9ACE16	17-03-2020	13:45:12	0:14:00-0:16:00	Trial 1	Arena 2	119.88	385.17	38.1446	114167	0	0	NA	HXB10	F
3B9ACE16	17-03-2020	13:45:12	0:16:00-0:18:00	Trial 1	Arena 2	119.92	511.216	36.6936	109861	0	0	NA	HXB10	F
3B9ACE16	17-03-2020	13:45:12	0:18:00-0:20:00	Trial 1	Arena 2	120	773.211	30.523	91538.6	7.24203	2	1109.83	HXB10	F
3B9ACE2E	02-06-2020	11:51:58	0:00:00-0:02:00	Trial 3	Arena 2	120	832.413	37.8577	113157	0	0	NA	BN/NHsdMcwi	F
3B9ACE2E	02-06-2020	11:51:58	0:02:00-0:04:00	Trial 3	Arena 2	120	1078.14	35.4402	105895	0	0	NA	BN/NHsdMcwi	F
3B9ACE2E	02-06-2020	11:51:58	0:04:00-0:06:00	Trial 3	Arena 2	120	664.723	40.3712	120670	0	0	NA	BN/NHsdMcwi	F
3B9ACE2E	02-06-2020	11:51:58	0:06:00-0:08:00	Trial 3	Arena 2	120	218.219	42.645	127423	0	0	NA	BN/NHsdMcwi	F
3B9ACE2E	02-06-2020	11:51:58	0:08:00-0:10:00	Trial 3	Arena 2	120	190.536	43.3679	129583	0	0	NA	BN/NHsdMcwi	F
3B9ACE2E	02-06-2020	11:51:58	0:10:00-0:12:00	Trial 3	Arena 2	118.595	943.538	35.5316	104427	1.28497	2	609.879	BN/NHsdMcwi	F
3B9ACE2E	02-06-2020	11:51:58	0:12:00-0:14:00	Trial 3	Arena 2	120	627.638	38.5688	115128	0	0	NA	BN/NHsdMcwi	F
3B9ACE2E	02-06-2020	11:51:58	0:14:00-0:16:00	Trial 3	Arena 2	120	761.194	26.2605	78492.7	17.9896	3	878.036	BN/NHsdMcwi	F
3B9ACE2E	02-06-2020	11:51:58	0:16:00-0:18:00	Trial 3	Arena 2	120	137.779	43.33	129470	0	0	NA	BN/NHsdMcwi	F
3B9ACE2E	02-06-2020	11:51:58	0:18:00-0:20:00	Trial 3	Arena 2	120	55.9032	44.3404	132489	0	0	NA	BN/NHsdMcwi	F
3B9ACE30	17-03-2020	13:45:12	0:00:00-0:02:00	Trial 1	Arena 1	120	673.737	31.4603	94380.8	9.36262	2	66.5786	HXB10	M
3B9ACE30	17-03-2020	13:45:12	0:02:00-0:04:00	Trial 1	Arena 1	120	777.544	34.7266	104145	0	0	NA	HXB10	M
3B9ACE30	17-03-2020	13:45:12	0:04:00-0:06:00	Trial 1	Arena 1	120	793.662	33.6578	100940	1.96055	2	247.709	HXB10	M
3B9ACE30	17-03-2020	13:45:12	0:06:00-0:08:00	Trial 1	Arena 1	120	587.183	34.4318	103261	0	0	NA	HXB10	M
3B9ACE30	17-03-2020	13:45:12	0:08:00-0:10:00	Trial 1	Arena 1	120	719.689	29.9459	89807.8	1.60045	2	508.022	HXB10	M
3B9ACE30	17-03-2020	13:45:12	0:10:00-0:12:00	Trial 1	Arena 1	120	770.563	32.2322	96664.5	0.880246	2	615.332	HXB10	M
3B9ACE30	17-03-2020	13:45:12	0:12:00-0:14:00	Trial 1	Arena 1	120	821.796	31.0662	93198.5	4.04113	3	730.685	HXB10	M
3B9ACE30	17-03-2020	13:45:12	0:14:00-0:16:00	Trial 1	Arena 1	120	597.615	29.0839	87222.6	2.96083	1	949.786	HXB10	M
3B9ACE30	17-03-2020	13:45:12	0:16:00-0:18:00	Trial 1	Arena 1	120	359.842	31.3255	93945.3	0	0	NA	HXB10	M
3B9ACE30	17-03-2020	13:45:12	0:18:00-0:20:00	Trial 1	Arena 1	120	557.51	29.5719	88686	1.24035	1	1179.49	HXB10	M
3B9ACE33	02-06-2020	12:18:54	0:00:00-0:02:00	Trial 4	Arena 2	120	1296.03	36.8392	110517	0.560154	1	75.4607	BN/NHsdMcwi	F
3B9ACE33	02-06-2020	12:18:54	0:02:00-0:04:00	Trial 4	Arena 2	120	1067.43	36.9145	110707	0	0	NA	BN/NHsdMcwi	F
3B9ACE33	02-06-2020	12:18:54	0:04:00-0:06:00	Trial 4	Arena 2	120	577.881	37.094	111245	0.40011	1	309.205	BN/NHsdMcwi	F
3B9ACE33	02-06-2020	12:18:54	0:06:00-0:08:00	Trial 4	Arena 2	120	681.244	36.4477	109307	2.86882	1	477.131	BN/NHsdMcwi	F
3B9ACE33	02-06-2020	12:18:54	0:08:00-0:10:00	Trial 4	Arena 2	120	883.048	29.7665	89269.7	10.5349	3	480	BN/NHsdMcwi	F
3B9ACE33	02-06-2020	12:18:54	0:10:00-0:12:00	Trial 4	Arena 2	120	278.096	42.8711	128613	0	0	NA	BN/NHsdMcwi	F
3B9ACE33	02-06-2020	12:18:54	0:12:00-0:14:00	Trial 4	Arena 2	120	181.887	43.0661	129155	0	0	NA	BN/NHsdMcwi	F
3B9ACE33	02-06-2020	12:18:54	0:14:00-0:16:00	Trial 4	Arena 2	120	611.872	35.8271	107445	3.85713	1	956.143	BN/NHsdMcwi	F
3B9ACE33	02-06-2020	12:18:54	0:16:00-0:18:00	Trial 4	Arena 2	120	570.439	31.5132	94508.1	17.3487	4	960	BN/NHsdMcwi	F
3B9ACE33	02-06-2020	12:18:54	0:18:00-0:20:00	Trial 4	Arena 2	120	90.2407	44.9339	134757	0	0	NA	BN/NHsdMcwi	F
3B9ACE41	17-03-2020	14:32:01	0:00:00-0:02:00	Trial 2	Arena 1	120	782.727	36.6616	109985	0	0	NA	HXB10	M
3B9ACE41	17-03-2020	14:32:01	0:02:00-0:04:00	Trial 2	Arena 1	120	676.922	35.0992	105262	0	0	NA	HXB10	M
3B9ACE41	17-03-2020	14:32:01	0:04:00-0:06:00	Trial 2	Arena 1	120	607.383	28.2309	84664.3	11.6832	3	329.211	HXB10	M
3B9ACE41	17-03-2020	14:32:01	0:06:00-0:08:00	Trial 2	Arena 1	120	796.108	27.3983	82167.4	3.96109	3	418.475	HXB10	M
3B9ACE41	17-03-2020	14:32:01	0:08:00-0:10:00	Trial 2	Arena 1	120	483.075	36.1042	108276	0	0	NA	HXB10	M
3B9ACE41	17-03-2020	14:32:01	0:10:00-0:12:00	Trial 2	Arena 1	120	478.493	28.2787	84836.1	4.00315	3	666.183	HXB10	M
3B9ACE41	17-03-2020	14:32:01	0:12:00-0:14:00	Trial 2	Arena 1	120	450.315	36.1885	108529	0.157989	1	720	HXB10	M
3B9ACE41	17-03-2020	14:32:01	0:14:00-0:16:00	Trial 2	Arena 1	120	439.478	27.7735	83292.7	3.04084	2	887.444	HXB10	M
3B9ACE41	17-03-2020	14:32:01	0:16:00-0:18:00	Trial 2	Arena 1	120	127.229	43.316	129905	0	0	NA	HXB10	M
3B9ACE41	17-03-2020	14:32:01	0:18:00-0:20:00	Trial 2	Arena 1	120	395.044	33.1274	99349.2	2.28063	1	1127.75	HXB10	M
3B9ACE54	02-06-2020	11:51:58	0:00:00-0:02:00	Trial 3	Arena 1	120	1254.48	36.4371	108911	1.5259	1	83.3222	BN/NHsdMcwi	M
3B9ACE54	02-06-2020	11:51:58	0:02:00-0:04:00	Trial 3	Arena 1	120	908.932	38.7421	115761	0.200777	1	130.344	BN/NHsdMcwi	M
3B9ACE54	02-06-2020	11:51:58	0:04:00-0:06:00	Trial 3	Arena 1	120	838.595	32.9526	98495.2	4.9391	3	303.695	BN/NHsdMcwi	M
3B9ACE54	02-06-2020	11:51:58	0:06:00-0:08:00	Trial 3	Arena 1	120	437.711	41.8639	125089	0	0	NA	BN/NHsdMcwi	M
3B9ACE54	02-06-2020	11:51:58	0:08:00-0:10:00	Trial 3	Arena 1	120	618.631	35.984	107520	2.93134	1	573.257	BN/NHsdMcwi	M
3B9ACE54	02-06-2020	11:51:58	0:10:00-0:12:00	Trial 3	Arena 1	118.595	483.201	40.0164	117608	0	0	NA	BN/NHsdMcwi	M
3B9ACE54	02-06-2020	11:51:58	0:12:00-0:14:00	Trial 3	Arena 1	120	39.0627	47.5076	141953	0	0	NA	BN/NHsdMcwi	M
3B9ACE54	02-06-2020	11:51:58	0:14:00-0:16:00	Trial 3	Arena 1	120	18.006	47.2026	141089	0	0	NA	BN/NHsdMcwi	M
3B9ACE54	02-06-2020	11:51:58	0:16:00-0:18:00	Trial 3	Arena 1	120	47.7662	47.6868	142488	0	0	NA	BN/NHsdMcwi	M
3B9ACE54	02-06-2020	11:51:58	0:18:00-0:20:00	Trial 3	Arena 1	120	532.744	36.831	110051	0	0	NA	BN/NHsdMcwi	M
3B9ACEC3	23-06-2020	09:49:02	0:00:00-0:02:00	Trial 7	Arena 2	120	1390.89	28.6508	85952.3	5.52	3	13.16	SHR/NHsd	F
3B9ACEC3	23-06-2020	09:49:02	0:02:00-0:04:00	Trial 7	Arena 2	119.76	1137.25	34.2284	102274	2.68	1	144.96	SHR/NHsd	F
3B9ACEC3	23-06-2020	09:49:02	0:04:00-0:06:00	Trial 7	Arena 2	118.28	928.561	33.5479	98865.6	1.96	2	301.36	SHR/NHsd	F
3B9ACEC3	23-06-2020	09:49:02	0:06:00-0:08:00	Trial 7	Arena 2	113.88	473.394	29.7882	84151.7	0	0	NA	SHR/NHsd	F
3B9ACEC3	23-06-2020	09:49:02	0:08:00-0:10:00	Trial 7	Arena 2	120	836.577	26.3149	78944.6	4.8	2	566.24	SHR/NHsd	F
3B9ACEC3	23-06-2020	09:49:02	0:10:00-0:12:00	Trial 7	Arena 2	120	404.991	37.8364	113509	0	0	NA	SHR/NHsd	F
3B9ACEC3	23-06-2020	09:49:02	0:12:00-0:14:00	Trial 7	Arena 2	119.72	506.723	34.3917	102831	7.68	2	815.24	SHR/NHsd	F
3B9ACEC3	23-06-2020	09:49:02	0:14:00-0:16:00	Trial 7	Arena 2	120	293.547	38.501	115503	0	0	NA	SHR/NHsd	F
3B9ACEC3	23-06-2020	09:49:02	0:16:00-0:18:00	Trial 7	Arena 2	120	147.317	38.7752	116326	0	0	NA	SHR/NHsd	F
3B9ACEC3	23-06-2020	09:49:02	0:18:00-0:20:00	Trial 7	Arena 2	120	947.646	24.2273	72681.8	10.48	7	1127.16	SHR/NHsd	F
3B9ACEC9	08-06-2020	11:22:45	0:00:00-0:02:00	Trial 5	Arena 2	120	1711.01	33.704	101112	5.12142	1	76.8213	LEW/Chrna3	F
3B9ACEC9	08-06-2020	11:22:45	0:02:00-0:04:00	Trial 5	Arena 2	120	1183.53	35.2716	105780	0	0	NA	LEW/Chrna3	F
3B9ACEC9	08-06-2020	11:22:45	0:04:00-0:06:00	Trial 5	Arena 2	120	1198.64	33.7804	101307	2.08058	3	247.429	LEW/Chrna3	F
3B9ACEC9	08-06-2020	11:22:45	0:06:00-0:08:00	Trial 5	Arena 2	120	1029.02	31.8352	95473.6	0.360099	2	429.439	LEW/Chrna3	F
3B9ACEC9	08-06-2020	11:22:45	0:08:00-0:10:00	Trial 5	Arena 2	120	603.192	34.2736	102786	0	0	NA	LEW/Chrna3	F
3B9ACEC9	08-06-2020	11:22:45	0:10:00-0:12:00	Trial 5	Arena 2	120	1092.33	29.5884	88765.2	0.560155	1	683.069	LEW/Chrna3	F
3B9ACEC9	08-06-2020	11:22:45	0:12:00-0:14:00	Trial 5	Arena 2	120	246.057	40.4708	121372	0	0	NA	LEW/Chrna3	F
3B9ACEC9	08-06-2020	11:22:45	0:14:00-0:16:00	Trial 5	Arena 2	120	104.078	42.7088	128084	0	0	NA	LEW/Chrna3	F
3B9ACEC9	08-06-2020	11:22:45	0:16:00-0:18:00	Trial 5	Arena 2	120	99.683	42.1658	126455	0	0	NA	LEW/Chrna3	F
3B9ACEC9	08-06-2020	11:22:45	0:18:00-0:20:00	Trial 5	Arena 2	120	904.864	23.6119	70812	11.8033	3	1119.43	LEW/Chrna3	F
3B9ACECA	23-06-2020	09:49:02	0:00:00-0:02:00	Trial 7	Arena 1	119.48	1097.44	34.5758	102932	1.68	1	34.84	SHR/NHsd	M
3B9ACECA	23-06-2020	09:49:02	0:02:00-0:04:00	Trial 7	Arena 1	120	1381.78	28.5505	85651.5	3.68	2	198.16	SHR/NHsd	M
3B9ACECA	23-06-2020	09:49:02	0:04:00-0:06:00	Trial 7	Arena 1	120	1244.17	26.5933	79779.9	4.12	3	250.76	SHR/NHsd	M
3B9ACECA	23-06-2020	09:49:02	0:06:00-0:08:00	Trial 7	Arena 1	118.64	789.384	32.2992	95702.5	2.6	2	362.68	SHR/NHsd	M
3B9ACECA	23-06-2020	09:49:02	0:08:00-0:10:00	Trial 7	Arena 1	120	852.605	22.4195	67258.5	14.08	3	489.12	SHR/NHsd	M
3B9ACECA	23-06-2020	09:49:02	0:10:00-0:12:00	Trial 7	Arena 1	120	384.685	27.4755	82426.5	0.84	1	604.4	SHR/NHsd	M
3B9ACECA	23-06-2020	09:49:02	0:12:00-0:14:00	Trial 7	Arena 1	115.64	698.589	32.7865	94588.9	0	0	NA	SHR/NHsd	M
3B9ACECA	23-06-2020	09:49:02	0:14:00-0:16:00	Trial 7	Arena 1	120	558.061	34.6063	103750	0	0	NA	SHR/NHsd	M
3B9ACECA	23-06-2020	09:49:02	0:16:00-0:18:00	Trial 7	Arena 1	118.24	629.16	22.7643	67223.1	11.64	5	976.88	SHR/NHsd	M
3B9ACECA	23-06-2020	09:49:02	0:18:00-0:20:00	Trial 7	Arena 1	120	430.701	18.4306	55291.9	17.52	3	1088.92	SHR/NHsd	M
3B9ACECE	30-06-2020	13:11:15	0:00:00-0:02:00	Trial 7	Arena 1	120	1504.58	34.6205	103827	0	0	NA	SS/JrHsdMcwi	M
3B9ACECE	30-06-2020	13:11:15	0:02:00-0:04:00	Trial 7	Arena 1	120	1158.31	29.7459	89207.9	3.84184	2	127.261	SS/JrHsdMcwi	M
3B9ACECE	30-06-2020	13:11:15	0:04:00-0:06:00	Trial 7	Arena 1	120	1124.86	28.502	85448.9	5.44261	4	241.036	SS/JrHsdMcwi	M
3B9ACECE	30-06-2020	13:11:15	0:06:00-0:08:00	Trial 7	Arena 1	120	871.933	27.3671	82073.9	8.08388	5	364.575	SS/JrHsdMcwi	M
3B9ACECE	30-06-2020	13:11:15	0:08:00-0:10:00	Trial 7	Arena 1	120	606.576	30.8079	92362.2	2.44117	1	503.562	SS/JrHsdMcwi	M
3B9ACECE	30-06-2020	13:11:15	0:10:00-0:12:00	Trial 7	Arena 1	120	1011.87	24.0995	72274.5	12.8862	5	615.535	SS/JrHsdMcwi	M
3B9ACECE	30-06-2020	13:11:15	0:12:00-0:14:00	Trial 7	Arena 1	120	583.509	26.4284	79232.2	6.12294	2	748.199	SS/JrHsdMcwi	M
3B9ACECE	30-06-2020	13:11:15	0:14:00-0:16:00	Trial 7	Arena 1	120	436.064	38.8244	116434	0	0	NA	SS/JrHsdMcwi	M
3B9ACECE	30-06-2020	13:11:15	0:16:00-0:18:00	Trial 7	Arena 1	120	599.695	33.8119	101402	0.960461	1	989.195	SS/JrHsdMcwi	M
3B9ACECE	30-06-2020	13:11:15	0:18:00-0:20:00	Trial 7	Arena 1	120.016	608.915	29.7464	89179.6	3.44165	2	1121.98	SS/JrHsdMcwi	M
3B9ACED7	30-06-2020	12:45:23	0:00:00-0:02:00	Trial 6	Arena 2	120	1391.87	32.815	98412.2	0	0	NA	SS/JrHsdMcwi	F
3B9ACED7	30-06-2020	12:45:23	0:02:00-0:04:00	Trial 6	Arena 2	120	1108.28	31.7571	95239.5	1.12054	1	178.326	SS/JrHsdMcwi	F
3B9ACED7	30-06-2020	12:45:23	0:04:00-0:06:00	Trial 6	Arena 2	120	1101.16	25.4486	76294.9	2.80134	4	276.573	SS/JrHsdMcwi	F
3B9ACED7	30-06-2020	12:45:23	0:06:00-0:08:00	Trial 6	Arena 2	120	794.689	33.2717	99781.8	3.44165	1	443.333	SS/JrHsdMcwi	F
3B9ACED7	30-06-2020	12:45:23	0:08:00-0:10:00	Trial 6	Arena 2	120	848.444	29.6674	88942.9	0.600288	1	553.145	SS/JrHsdMcwi	F
3B9ACED7	30-06-2020	12:45:23	0:10:00-0:12:00	Trial 6	Arena 2	120	468.474	35.9896	107933	0	0	NA	SS/JrHsdMcwi	F
3B9ACED7	30-06-2020	12:45:23	0:12:00-0:14:00	Trial 6	Arena 2	120	821.296	26.1613	78431.5	5.08244	3	748.079	SS/JrHsdMcwi	F
3B9ACED7	30-06-2020	12:45:23	0:14:00-0:16:00	Trial 6	Arena 2	120	409.339	33.1914	99540.9	0	0	NA	SS/JrHsdMcwi	F
3B9ACED7	30-06-2020	12:45:23	0:16:00-0:18:00	Trial 6	Arena 2	120	375.062	30.7063	92088.1	0	0	NA	SS/JrHsdMcwi	F
3B9ACED7	30-06-2020	12:45:23	0:18:00-0:20:00	Trial 6	Arena 2	120	662.923	33.1912	99507.3	1.84088	1	1130.82	SS/JrHsdMcwi	F
3B9ACEDA	08-06-2020	11:22:45	0:00:00-0:02:00	Trial 5	Arena 1	120	543.476	37.5661	112698	0	0	NA	LEW/Chrna3	F
3B9ACEDA	08-06-2020	11:22:45	0:02:00-0:04:00	Trial 5	Arena 1	120	998.165	34.5305	103557	2.00055	1	212.459	LEW/Chrna3	F
3B9ACEDA	08-06-2020	11:22:45	0:04:00-0:06:00	Trial 5	Arena 1	120	126.442	45.6064	136774	0	0	NA	LEW/Chrna3	F
3B9ACEDA	08-06-2020	11:22:45	0:06:00-0:08:00	Trial 5	Arena 1	120	1192.25	30.8285	92454.8	0.480133	1	434.28	LEW/Chrna3	F
3B9ACEDA	08-06-2020	11:22:45	0:08:00-0:10:00	Trial 5	Arena 1	120	268.165	44.8595	134534	0	0	NA	LEW/Chrna3	F
3B9ACEDA	08-06-2020	11:22:45	0:10:00-0:12:00	Trial 5	Arena 1	120	54.0405	46.9769	140931	0	0	NA	LEW/Chrna3	F
3B9ACEDA	08-06-2020	11:22:45	0:12:00-0:14:00	Trial 5	Arena 1	120	461.197	39.3336	117962	0	0	NA	LEW/Chrna3	F
3B9ACEDA	08-06-2020	11:22:45	0:14:00-0:16:00	Trial 5	Arena 1	120	595.323	38.4709	115374	6.64184	2	846.235	LEW/Chrna3	F
3B9ACEDA	08-06-2020	11:22:45	0:16:00-0:18:00	Trial 5	Arena 1	120	67.4933	47.6539	142914	0	0	NA	LEW/Chrna3	F
3B9ACEDA	08-06-2020	11:22:45	0:18:00-0:20:00	Trial 5	Arena 1	120	50.858	47.5404	142574	0	0	NA	LEW/Chrna3	F
3B9ACEF5	30-06-2020	12:45:23	0:00:00-0:02:00	Trial 6	Arena 1	120	1505.57	30.5645	91662.9	8.9643	6	2.56123	SS/JrHsdMcwi	M
3B9ACEF5	30-06-2020	12:45:23	0:02:00-0:04:00	Trial 6	Arena 1	120	1177.73	27.0279	81056.6	2.24108	2	225.748	SS/JrHsdMcwi	M
3B9ACEF5	30-06-2020	12:45:23	0:04:00-0:06:00	Trial 6	Arena 1	120	1150.76	26.4829	79395.8	6.68321	3	327.877	SS/JrHsdMcwi	M
3B9ACEF5	30-06-2020	12:45:23	0:06:00-0:08:00	Trial 6	Arena 1	120	790.479	25.9042	77686.8	4.44213	2	429.846	SS/JrHsdMcwi	M
3B9ACEF5	30-06-2020	12:45:23	0:08:00-0:10:00	Trial 6	Arena 1	120	1145.84	27.4309	82237.9	4.96238	2	501.601	SS/JrHsdMcwi	M
3B9ACEF5	30-06-2020	12:45:23	0:10:00-0:12:00	Trial 6	Arena 1	120	820.559	25.2801	75815	13.7011	9	620.818	SS/JrHsdMcwi	M
3B9ACEF5	30-06-2020	12:45:23	0:12:00-0:14:00	Trial 6	Arena 1	120	744.587	21.8892	65623.8	15.2728	8	720	SS/JrHsdMcwi	M
3B9ACEF5	30-06-2020	12:45:23	0:14:00-0:16:00	Trial 6	Arena 1	120	695.105	27.1592	81450.4	4.5416	2	885.025	SS/JrHsdMcwi	M
3B9ACEF5	30-06-2020	12:45:23	0:16:00-0:18:00	Trial 6	Arena 1	120	522.702	19.9017	59685.1	16.1102	5	960	SS/JrHsdMcwi	M
3B9ACEF5	30-06-2020	12:45:23	0:18:00-0:20:00	Trial 6	Arena 1	120	658.756	24.8497	74499.3	6.92147	3	1080	SS/JrHsdMcwi	M
3B9ACEFB	15-06-2020	11:23:05	0:00:00-0:02:00	Trial 6	Arena 1	120	1723.46	32.2976	96828.1	3.52	1	111.4	HXB31	M
3B9ACEFB	15-06-2020	11:23:05	0:02:00-0:04:00	Trial 6	Arena 1	119.24	1070.98	31.0828	92564.4	6.16	3	159.96	HXB31	M
3B9ACEFB	15-06-2020	11:23:05	0:04:00-0:06:00	Trial 6	Arena 1	120	1024.58	25.9029	77708.8	8.44	2	318.12	HXB31	M
3B9ACEFB	15-06-2020	11:23:05	0:06:00-0:08:00	Trial 6	Arena 1	119.72	875.752	29.4848	88012	7.16	2	360.36	HXB31	M
3B9ACEFB	15-06-2020	11:23:05	0:08:00-0:10:00	Trial 6	Arena 1	120	882.282	29.7763	89328.8	0.12	1	504.96	HXB31	M
3B9ACEFB	15-06-2020	11:23:05	0:10:00-0:12:00	Trial 6	Arena 1	117.72	688.105	28.8474	84638.3	9	2	607.56	HXB31	M
3B9ACEFB	15-06-2020	11:23:05	0:12:00-0:14:00	Trial 6	Arena 1	119.88	498.521	30.8601	92302.5	1.44	1	838.56	HXB31	M
3B9ACEFB	15-06-2020	11:23:05	0:14:00-0:16:00	Trial 6	Arena 1	120	414.325	28.4299	85289.7	1.68	1	840	HXB31	M
3B9ACEFB	15-06-2020	11:23:05	0:16:00-0:18:00	Trial 6	Arena 1	119.56	124.076	43.9252	131029	0	0	NA	HXB31	M
3B9ACEFB	15-06-2020	11:23:05	0:18:00-0:20:00	Trial 6	Arena 1	120	381.875	28.7959	86387.8	3.36	1	1119.84	HXB31	M
3B9ACEFF	15-06-2020	11:23:05	0:00:00-0:02:00	Trial 6	Arena 2	118.16	1854.6	32.8024	96504.6	2.16	3	42.24	HXB31	F
3B9ACEFF	15-06-2020	11:23:05	0:02:00-0:04:00	Trial 6	Arena 2	119.92	1240.3	29.0684	86943.6	11.44	4	154.2	HXB31	F
3B9ACEFF	15-06-2020	11:23:05	0:04:00-0:06:00	Trial 6	Arena 2	116.44	1124.78	30.204	87651.9	2.56	2	315.6	HXB31	F
3B9ACEFF	15-06-2020	11:23:05	0:06:00-0:08:00	Trial 6	Arena 2	120	925.073	26.6641	79938.9	14.12	5	392	HXB31	F
3B9ACEFF	15-06-2020	11:23:05	0:08:00-0:10:00	Trial 6	Arena 2	120	1230.89	23.1273	69381.9	17.44	4	553.04	HXB31	F
3B9ACEFF	15-06-2020	11:23:05	0:10:00-0:12:00	Trial 6	Arena 2	110.64	998.522	30.9698	85136	0	0	NA	HXB31	F
3B9ACEFF	15-06-2020	11:23:05	0:12:00-0:14:00	Trial 6	Arena 2	119.04	1105.32	27.6963	82258.1	5.2	4	745.2	HXB31	F
3B9ACEFF	15-06-2020	11:23:05	0:14:00-0:16:00	Trial 6	Arena 2	117.04	1130.66	20.8691	60937.9	14.6	7	841.84	HXB31	F
3B9ACEFF	15-06-2020	11:23:05	0:16:00-0:18:00	Trial 6	Arena 2	119.16	1054.62	18.7062	55594.8	39.2	4	968.24	HXB31	F
3B9ACEFF	15-06-2020	11:23:05	0:18:00-0:20:00	Trial 6	Arena 2	118.64	858.308	34.0361	100747	0.92	1	1183.8	HXB31	F
3B9ACF0B	30-06-2020	13:11:15	0:00:00-0:02:00	Trial 7	Arena 2	120	1483.47	33.2226	99634.4	2.36113	1	101.889	SS/JrHsdMcwi	F
3B9ACF0B	30-06-2020	13:11:15	0:02:00-0:04:00	Trial 7	Arena 2	120	1146.12	32.0749	96192.6	4.00192	3	187.49	SS/JrHsdMcwi	F
3B9ACF0B	30-06-2020	13:11:15	0:04:00-0:06:00	Trial 7	Arena 2	120	1069.84	20.9406	62780	10.3122	8	286.297	SS/JrHsdMcwi	F
3B9ACF0B	30-06-2020	13:11:15	0:06:00-0:08:00	Trial 7	Arena 2	120	796.229	35.3536	106025	4.37481	2	360	SS/JrHsdMcwi	F
3B9ACF0B	30-06-2020	13:11:15	0:08:00-0:10:00	Trial 7	Arena 2	120	536.469	25.4431	76278.5	29.254	5	480.43	SS/JrHsdMcwi	F
3B9ACF0B	30-06-2020	13:11:15	0:10:00-0:12:00	Trial 7	Arena 2	120	497.507	24.48	73415.4	18.1433	2	684.729	SS/JrHsdMcwi	F
3B9ACF0B	30-06-2020	13:11:15	0:12:00-0:14:00	Trial 7	Arena 2	120	635.905	17.5436	52595.7	12.7115	5	720	SS/JrHsdMcwi	F
3B9ACF0B	30-06-2020	13:11:15	0:14:00-0:16:00	Trial 7	Arena 2	120	576.677	29.4395	88289	11.625	1	948.375	SS/JrHsdMcwi	F
3B9ACF0B	30-06-2020	13:11:15	0:16:00-0:18:00	Trial 7	Arena 2	120	406.028	32.948	98810.9	4.86291	2	960	SS/JrHsdMcwi	F
3B9ACF0B	30-06-2020	13:11:15	0:18:00-0:20:00	Trial 7	Arena 2	120.016	695.07	31.5128	94475.4	4.40211	1	1152.59	SS/JrHsdMcwi	F
3B9ACF15	10-08-2020	14:55:01	0:00:00-0:02:00	Trial 13	Arena 1	120	935.143	35.3497	106049	0	0	NA	BN/NHsdMcwi	M
3B9ACF15	10-08-2020	14:55:01	0:02:00-0:04:00	Trial 13	Arena 1	120	894.107	33.6897	101069	0.4	1	175.52	BN/NHsdMcwi	M
3B9ACF15	10-08-2020	14:55:01	0:04:00-0:06:00	Trial 13	Arena 1	120	594.44	33.2653	99796	0.32	1	329.44	BN/NHsdMcwi	M
3B9ACF15	10-08-2020	14:55:01	0:06:00-0:08:00	Trial 13	Arena 1	120	991.36	30.3474	91042.1	6.52	4	454.28	BN/NHsdMcwi	M
3B9ACF15	10-08-2020	14:55:01	0:08:00-0:10:00	Trial 13	Arena 1	120	338.816	40.5576	121673	0.32	1	501.76	BN/NHsdMcwi	M
3B9ACF15	10-08-2020	14:55:01	0:10:00-0:12:00	Trial 13	Arena 1	120	70.478	43.2985	129895	0	0	NA	BN/NHsdMcwi	M
3B9ACF15	10-08-2020	14:55:01	0:12:00-0:14:00	Trial 13	Arena 1	120	506.305	39.4339	118302	0	0	NA	BN/NHsdMcwi	M
3B9ACF15	10-08-2020	14:55:01	0:14:00-0:16:00	Trial 13	Arena 1	120	606.492	34.9735	104920	0	0	NA	BN/NHsdMcwi	M
3B9ACF15	10-08-2020	14:55:01	0:16:00-0:18:00	Trial 13	Arena 1	120	65.6029	43.7003	131101	0	0	NA	BN/NHsdMcwi	M
3B9ACF15	10-08-2020	14:55:01	0:18:00-0:20:00	Trial 13	Arena 1	120	82.9138	43.4837	130451	0	0	NA	BN/NHsdMcwi	M
3B9ACF1B	10-08-2020	15:47:24	0:00:00-0:02:00	Trial 15	Arena 1	120	1049.23	34.7211	104163	2.28	1	102.08	SHR/OlaIpcv	M
3B9ACF1B	10-08-2020	15:47:24	0:02:00-0:04:00	Trial 15	Arena 1	120	1158.95	33.3423	100027	3.12	2	193.72	SHR/OlaIpcv	M
3B9ACF1B	10-08-2020	15:47:24	0:04:00-0:06:00	Trial 15	Arena 1	120	956.269	34.0736	102221	3.88	1	271.72	SHR/OlaIpcv	M
3B9ACF1B	10-08-2020	15:47:24	0:06:00-0:08:00	Trial 15	Arena 1	120	1339.08	24.2533	72759.8	4.12	4	380.36	SHR/OlaIpcv	M
3B9ACF1B	10-08-2020	15:47:24	0:08:00-0:10:00	Trial 15	Arena 1	120	993.009	28.601	85803	3.16	2	480	SHR/OlaIpcv	M
3B9ACF1B	10-08-2020	15:47:24	0:10:00-0:12:00	Trial 15	Arena 1	120	771.679	30.2056	90616.9	0	0	NA	SHR/OlaIpcv	M
3B9ACF1B	10-08-2020	15:47:24	0:12:00-0:14:00	Trial 15	Arena 1	120	898.72	19.3405	58021.6	12.8	3	764.68	SHR/OlaIpcv	M
3B9ACF1B	10-08-2020	15:47:24	0:14:00-0:16:00	Trial 15	Arena 1	120	377.302	30.1118	90335.3	0	0	NA	SHR/OlaIpcv	M
3B9ACF1B	10-08-2020	15:47:24	0:16:00-0:18:00	Trial 15	Arena 1	120	951.66	28.9684	86905.1	6.88	1	1011.24	SHR/OlaIpcv	M
3B9ACF1B	10-08-2020	15:47:24	0:18:00-0:20:00	Trial 15	Arena 1	120	600.284	30.3107	90932.2	12.28	1	1171.32	SHR/OlaIpcv	M
3B9ACF1C	03-08-2020	15:09:25	0:00:00-0:02:00	Trial 11	Arena 1	120	815.834	40.8367	122510	0	0	NA	SS/JrHsdMcwi	M
3B9ACF1C	03-08-2020	15:09:25	0:02:00-0:04:00	Trial 11	Arena 1	120	1318.52	31.7068	95120.4	2.16	2	127.92	SS/JrHsdMcwi	M
3B9ACF1C	03-08-2020	15:09:25	0:04:00-0:06:00	Trial 11	Arena 1	120	1155.05	33.6559	100968	0.64	1	256.36	SS/JrHsdMcwi	M
3B9ACF1C	03-08-2020	15:09:25	0:06:00-0:08:00	Trial 11	Arena 1	120	969.819	23.7698	71309.5	3.44	3	420.76	SS/JrHsdMcwi	M
3B9ACF1C	03-08-2020	15:09:25	0:08:00-0:10:00	Trial 11	Arena 1	120	946.261	29.9634	89890.2	7.28	2	480	SS/JrHsdMcwi	M
3B9ACF1C	03-08-2020	15:09:25	0:10:00-0:12:00	Trial 11	Arena 1	120	780.784	29.0589	87176.6	18.68	4	610.12	SS/JrHsdMcwi	M
3B9ACF1C	03-08-2020	15:09:25	0:12:00-0:14:00	Trial 11	Arena 1	120	732.647	26.0043	78013	6.04	2	720	SS/JrHsdMcwi	M
3B9ACF1C	03-08-2020	15:09:25	0:14:00-0:16:00	Trial 11	Arena 1	120	865.242	20.5704	61711.2	21.36	3	879.44	SS/JrHsdMcwi	M
3B9ACF1C	03-08-2020	15:09:25	0:16:00-0:18:00	Trial 11	Arena 1	120	565.689	23.1427	69428.2	26.88	3	1046.96	SS/JrHsdMcwi	M
3B9ACF1C	03-08-2020	15:09:25	0:18:00-0:20:00	Trial 11	Arena 1	120	587.563	33.7435	101230	0	0	NA	SS/JrHsdMcwi	M
3B9ACF1E	10-08-2020	14:28:31	0:00:00-0:02:00	Trial 12	Arena 2	120	1081.29	38.1416	114425	0.68	1	76.08	BN/NHsdMcwi	F
3B9ACF1E	10-08-2020	14:28:31	0:02:00-0:04:00	Trial 12	Arena 2	120	870.119	36.7906	110372	0.44	1	211.2	BN/NHsdMcwi	F
3B9ACF1E	10-08-2020	14:28:31	0:04:00-0:06:00	Trial 12	Arena 2	120	567.218	40.9887	122966	0	0	NA	BN/NHsdMcwi	F
3B9ACF1E	10-08-2020	14:28:31	0:06:00-0:08:00	Trial 12	Arena 2	120	271.07	41.2007	123602	0	0	NA	BN/NHsdMcwi	F
3B9ACF1E	10-08-2020	14:28:31	0:08:00-0:10:00	Trial 12	Arena 2	120	945.987	32.3434	97030.3	7.2	4	513.2	BN/NHsdMcwi	F
3B9ACF1E	10-08-2020	14:28:31	0:10:00-0:12:00	Trial 12	Arena 2	120	162.827	43.9397	131819	0	0	NA	BN/NHsdMcwi	F
3B9ACF1E	10-08-2020	14:28:31	0:12:00-0:14:00	Trial 12	Arena 2	120	274.016	41.2933	123880	0	0	NA	BN/NHsdMcwi	F
3B9ACF1E	10-08-2020	14:28:31	0:14:00-0:16:00	Trial 12	Arena 2	120	70.1174	42.5149	127545	0	0	NA	BN/NHsdMcwi	F
3B9ACF1E	10-08-2020	14:28:31	0:16:00-0:18:00	Trial 12	Arena 2	120	175.761	41.4366	124310	0	0	NA	BN/NHsdMcwi	F
3B9ACF1E	10-08-2020	14:28:31	0:18:00-0:20:00	Trial 12	Arena 2	120	535.892	37.3098	111930	1.84	1	1179.48	BN/NHsdMcwi	F
3B9ACF27	10-08-2020	16:13:23	0:00:00-0:02:00	Trial 16	Arena 1	120	1419.29	34.4135	103241	4.12	2	76.36	SHR/OlaIpcv	M
3B9ACF27	10-08-2020	16:13:23	0:02:00-0:04:00	Trial 16	Arena 1	120	919.664	38.9996	116999	1.72	1	230.08	SHR/OlaIpcv	M
3B9ACF27	10-08-2020	16:13:23	0:04:00-0:06:00	Trial 16	Arena 1	120	1599.89	30.8814	92644.1	6.4	3	268.04	SHR/OlaIpcv	M
3B9ACF27	10-08-2020	16:13:23	0:06:00-0:08:00	Trial 16	Arena 1	120	1062.26	23.9367	71810	8.52	6	366.32	SHR/OlaIpcv	M
3B9ACF27	10-08-2020	16:13:23	0:08:00-0:10:00	Trial 16	Arena 1	120	851.117	28.2909	84872.8	1.2	1	520.4	SHR/OlaIpcv	M
3B9ACF27	10-08-2020	16:13:23	0:10:00-0:12:00	Trial 16	Arena 1	120	729.728	26.9447	80834.2	5	2	625.92	SHR/OlaIpcv	M
3B9ACF27	10-08-2020	16:13:23	0:12:00-0:14:00	Trial 16	Arena 1	120	346.353	37.5461	112638	5.04	1	777.24	SHR/OlaIpcv	M
3B9ACF27	10-08-2020	16:13:23	0:14:00-0:16:00	Trial 16	Arena 1	120	715.716	34.0398	102119	0	0	NA	SHR/OlaIpcv	M
3B9ACF27	10-08-2020	16:13:23	0:16:00-0:18:00	Trial 16	Arena 1	120	908.272	27.2858	81857.4	11.76	2	970.12	SHR/OlaIpcv	M
3B9ACF27	10-08-2020	16:13:23	0:18:00-0:20:00	Trial 16	Arena 1	120	648.48	15.1215	45364.6	23.12	3	1099.56	SHR/OlaIpcv	M
3B9ACF32	10-08-2020	14:28:31	0:00:00-0:02:00	Trial 12	Arena 1	120	804.095	37.6244	112873	0	0	NA	BN/NHsdMcwi	M
3B9ACF32	10-08-2020	14:28:31	0:02:00-0:04:00	Trial 12	Arena 1	120	546.893	34.9175	104753	1.96	2	198.04	BN/NHsdMcwi	M
3B9ACF32	10-08-2020	14:28:31	0:04:00-0:06:00	Trial 12	Arena 1	120	523.44	39.2083	117625	0	0	NA	BN/NHsdMcwi	M
3B9ACF32	10-08-2020	14:28:31	0:06:00-0:08:00	Trial 12	Arena 1	120	491.804	36.1244	108373	0	0	NA	BN/NHsdMcwi	M
3B9ACF32	10-08-2020	14:28:31	0:08:00-0:10:00	Trial 12	Arena 1	120	412.682	31.0491	93147.3	3.32	2	510.28	BN/NHsdMcwi	M
3B9ACF32	10-08-2020	14:28:31	0:10:00-0:12:00	Trial 12	Arena 1	120	61.9926	43.3635	130091	0	0	NA	BN/NHsdMcwi	M
3B9ACF32	10-08-2020	14:28:31	0:12:00-0:14:00	Trial 12	Arena 1	120	84.0703	43.4676	130403	0	0	NA	BN/NHsdMcwi	M
3B9ACF32	10-08-2020	14:28:31	0:14:00-0:16:00	Trial 12	Arena 1	120	250.975	39.6436	118931	0	0	NA	BN/NHsdMcwi	M
3B9ACF32	10-08-2020	14:28:31	0:16:00-0:18:00	Trial 12	Arena 1	120	410.819	28.5876	85762.9	14.4	6	1051.24	BN/NHsdMcwi	M
3B9ACF32	10-08-2020	14:28:31	0:18:00-0:20:00	Trial 12	Arena 1	120	244.223	39.1244	117373	4.68	1	1080	BN/NHsdMcwi	M
3B9ACF39	10-08-2020	15:22:29	0:00:00-0:02:00	Trial 14	Arena 2	120	1488.57	33.0228	99068.5	5.16	2	84.12	SHR/OlaIpcv	F
3B9ACF39	10-08-2020	15:22:29	0:02:00-0:04:00	Trial 14	Arena 2	120	1145.22	35.8932	107680	3.16	2	131	SHR/OlaIpcv	F
3B9ACF39	10-08-2020	15:22:29	0:04:00-0:06:00	Trial 14	Arena 2	120	1282.15	28.3513	85053.9	8.88	4	289.32	SHR/OlaIpcv	F
3B9ACF39	10-08-2020	15:22:29	0:06:00-0:08:00	Trial 14	Arena 2	120	1057.91	28.0489	84146.8	5.12	3	371.6	SHR/OlaIpcv	F
3B9ACF39	10-08-2020	15:22:29	0:08:00-0:10:00	Trial 14	Arena 2	120	625.911	33.1256	99376.7	2.16	1	584.88	SHR/OlaIpcv	F
3B9ACF39	10-08-2020	15:22:29	0:10:00-0:12:00	Trial 14	Arena 2	120	801.978	25.0152	75045.6	1.6	1	620.48	SHR/OlaIpcv	F
3B9ACF39	10-08-2020	15:22:29	0:12:00-0:14:00	Trial 14	Arena 2	120	425.445	31.5848	94754.3	8.44	1	787.56	SHR/OlaIpcv	F
3B9ACF39	10-08-2020	15:22:29	0:14:00-0:16:00	Trial 14	Arena 2	120	426.491	30.2313	90693.9	8.04	6	849.28	SHR/OlaIpcv	F
3B9ACF39	10-08-2020	15:22:29	0:16:00-0:18:00	Trial 14	Arena 2	120	700.64	25.8084	77425.2	8.56	2	983.88	SHR/OlaIpcv	F
3B9ACF39	10-08-2020	15:22:29	0:18:00-0:20:00	Trial 14	Arena 2	120	586.495	22.9324	68797.2	13.2	1	1113.16	SHR/OlaIpcv	F
3B9ACF4D	10-08-2020	15:47:24	0:00:00-0:02:00	Trial 15	Arena 2	120	1423.23	35.5405	106621	2.24	2	31.16	SHR/OlaIpcv	F
3B9ACF4D	10-08-2020	15:47:24	0:02:00-0:04:00	Trial 15	Arena 2	120	1188.85	31.4125	94237.5	0	0	NA	SHR/OlaIpcv	F
3B9ACF4D	10-08-2020	15:47:24	0:04:00-0:06:00	Trial 15	Arena 2	120	1002.33	34.3271	102981	1.8	1	250.2	SHR/OlaIpcv	F
3B9ACF4D	10-08-2020	15:47:24	0:06:00-0:08:00	Trial 15	Arena 2	120	770.142	27.5812	82743.5	10.36	4	411.68	SHR/OlaIpcv	F
3B9ACF4D	10-08-2020	15:47:24	0:08:00-0:10:00	Trial 15	Arena 2	120	783.022	29.7091	89127.2	7.56	2	533.64	SHR/OlaIpcv	F
3B9ACF4D	10-08-2020	15:47:24	0:10:00-0:12:00	Trial 15	Arena 2	120	534.363	27.9182	83754.6	5.8	1	668.56	SHR/OlaIpcv	F
3B9ACF4D	10-08-2020	15:47:24	0:12:00-0:14:00	Trial 15	Arena 2	120	345.921	41.0603	123181	0.44	1	722.48	SHR/OlaIpcv	F
3B9ACF4D	10-08-2020	15:47:24	0:14:00-0:16:00	Trial 15	Arena 2	120	381.152	36.7547	110264	0	0	NA	SHR/OlaIpcv	F
3B9ACF4D	10-08-2020	15:47:24	0:16:00-0:18:00	Trial 15	Arena 2	120	779.375	28.3832	85149.5	6.2	1	970.2	SHR/OlaIpcv	F
3B9ACF4D	10-08-2020	15:47:24	0:18:00-0:20:00	Trial 15	Arena 2	120	463.303	27.0444	81133.2	16.96	1	1183.04	SHR/OlaIpcv	F
3B9ACF5E	12-08-2020	16:44:47	0:00:00-0:02:00	Trial 17	Arena 1	120	1991.95	31.4587	94376	3.52	1	68.48	SHR/OlaIpcv	M
3B9ACF5E	12-08-2020	16:44:47	0:02:00-0:04:00	Trial 17	Arena 1	120	1755.08	30.4506	91351.8	3.96	4	125.48	SHR/OlaIpcv	M
3B9ACF5E	12-08-2020	16:44:47	0:04:00-0:06:00	Trial 17	Arena 1	120	1434.75	28.0754	84226.3	13	3	258.36	SHR/OlaIpcv	M
3B9ACF5E	12-08-2020	16:44:47	0:06:00-0:08:00	Trial 17	Arena 1	120	1314.62	30.7583	92275	4.28	4	366.28	SHR/OlaIpcv	M
3B9ACF5E	12-08-2020	16:44:47	0:08:00-0:10:00	Trial 17	Arena 1	120	1087.75	26.6857	80057.1	11.24	2	544.04	SHR/OlaIpcv	M
3B9ACF5E	12-08-2020	16:44:47	0:10:00-0:12:00	Trial 17	Arena 1	120	985.283	33.3269	99980.6	0	0	NA	SHR/OlaIpcv	M
3B9ACF5E	12-08-2020	16:44:47	0:12:00-0:14:00	Trial 17	Arena 1	120	740.777	33.8358	101507	1.96	2	824.44	SHR/OlaIpcv	M
3B9ACF5E	12-08-2020	16:44:47	0:14:00-0:16:00	Trial 17	Arena 1	120	1448.99	30.7429	92228.6	6	3	905.12	SHR/OlaIpcv	M
3B9ACF5E	12-08-2020	16:44:47	0:16:00-0:18:00	Trial 17	Arena 1	120	914.581	33.5183	100555	0.12	1	992.92	SHR/OlaIpcv	M
3B9ACF5E	12-08-2020	16:44:47	0:18:00-0:20:00	Trial 17	Arena 1	120	900.633	19.5586	58675.7	22.4	5	1106.8	SHR/OlaIpcv	M
3B9ACF5F	03-08-2020	15:09:25	0:00:00-0:02:00	Trial 11	Arena 2	120	154.963	42.8935	128680	0	0	NA	SS/JrHsdMcwi	M
3B9ACF5F	03-08-2020	15:09:25	0:02:00-0:04:00	Trial 11	Arena 2	120	1413.08	33.6636	100991	5.84	1	181.08	SS/JrHsdMcwi	M
3B9ACF5F	03-08-2020	15:09:25	0:04:00-0:06:00	Trial 11	Arena 2	120	1296.14	31.3531	94059.4	3.2	3	279.6	SS/JrHsdMcwi	M
3B9ACF5F	03-08-2020	15:09:25	0:06:00-0:08:00	Trial 11	Arena 2	120	841.893	29.9075	89722.4	3.76	2	438.4	SS/JrHsdMcwi	M
3B9ACF5F	03-08-2020	15:09:25	0:08:00-0:10:00	Trial 11	Arena 2	120	798.959	25.9897	77969	13.16	4	513.12	SS/JrHsdMcwi	M
3B9ACF5F	03-08-2020	15:09:25	0:10:00-0:12:00	Trial 11	Arena 2	120	928.39	24.8958	74687.4	10.96	4	667.92	SS/JrHsdMcwi	M
3B9ACF5F	03-08-2020	15:09:25	0:12:00-0:14:00	Trial 11	Arena 2	120	505.755	39.2008	117602	0	0	NA	SS/JrHsdMcwi	M
3B9ACF5F	03-08-2020	15:09:25	0:14:00-0:16:00	Trial 11	Arena 2	120	745.248	22.6224	67867.3	19.2	4	845.88	SS/JrHsdMcwi	M
3B9ACF5F	03-08-2020	15:09:25	0:16:00-0:18:00	Trial 11	Arena 2	120	522.331	30.5139	91541.8	18.08	1	965.16	SS/JrHsdMcwi	M
[truncated: 2,091 more rows]
