# Supplementary material for: Inbred rat heredity and sex affect oral oxycodone self-administration and augmented intake in long sessions: correlations with anxiety and novelty-seeking
Source: PLoS One. 2025 Mar 10;20(3):e0314777. doi: 10.1371/journal.pone.0314777 (PMC11892884; doi:10.1371/journal.pone.0314777)
Supplement: Data SI 6 — (CSV) [file pone.0314777.s006.csv]

AID	Date	StartTime	BodyWeight	SessionLength	ActiveLick	InactiveLick	Reward	Intake	Day	Schedule	Dose	Sex	Strain
3B9AD040	2021-02-28	11:58:49	240	3600	204	0	7	0.04375	1	1 h, FR5	0.025	M	HXB10
3B9AD040	2021-03-01	9:56:34	242	3600	85	0	5	0.0309917355371901	2	1 h, FR5	0.025	M	HXB10
3B9AD040	2021-03-02	9:20:29	237	3600	293	0	9	0.0569620253164557	3	1 h, FR5	0.025	M	HXB10
3B9AD040	2021-03-06	9:59:39	246	14400	1016	0	55	0.335365853658537	4	4 h, FR5	0.025	M	HXB10
3B9AD040	2021-03-08	8:55:03	253	14400	789	0	44	0.260869565217391	5	4 h, FR5	0.025	M	HXB10
3B9AD040	2021-03-12	8:56:55	256	14400	1061	0	40	0.46875	6	4 h, FR5	0.05	M	HXB10
3B9AD040	2021-03-14	10:39:29	263	14400	1505	0	50	0.570342205323194	7	4 h, FR5	0.05	M	HXB10
3B9AD040	2021-03-18	8:54:30	262	14400	1075	0	49	1.12213740458015	8	4 h, FR5	0.1	M	HXB10
3B9AD040	2021-03-20	9:50:33	263	14400	1335	0	68	1.55133079847909	9	4 h, FR5	0.1	M	HXB10
3B9AD040	2021-03-22	9:05:30	266	14400	1981	0	94	2.1203007518797	10	4 h, FR5	0.1	M	HXB10
3B9AD040	2021-03-24	9:10:37	263	14400	1136	11	61	1.39163498098859	11	4 h, FR5	0.1	M	HXB10
3B9AD040	2021-03-30	9:26:52	269	14400	641	0	34	0.758364312267658	13	4 h, FR5	0.1	M	HXB10
3B9AD040	2021-04-06	14:58:51	275	57600	1122	11	46	1.00363636363636	15	16 h, FR5	0.1	M	HXB10
3B9AD040	2021-04-08	15:23:59	279	57600	770	3	37	0.795698924731183	16	16 h, FR5	0.1	M	HXB10
3B9AD040	2021-04-10	14:09:33	276	57600	564	30	33	0.717391304347826	17	16 h, FR5	0.1	M	HXB10
3B9AD040	2021-04-22	9:11:55	287	3600	59	23	5	0	18	Extinction	0	M	HXB10
3B9AD040	2021-04-23	9:18:43	286	3600	33	2	2	0	21	Extinction	0	M	HXB10
3B9AD040	2021-04-26	9:32:44	287	3600	9	1	0	0	22	Extinction	0	M	HXB10
3B9AD040	2021-05-05	9:33:15	297	3600	28	11	4	0	23	Reinstatement	0	M	HXB10
3B9AD046	2021-02-28	11:58:48	NA	3600	367	37	12	NA	1	1 h, FR5	0.025	F	HXB10
3B9AD046	2021-03-01	9:56:34	189	3600	429	31	16	0.126984126984127	2	1 h, FR5	0.025	F	HXB10
3B9AD046	2021-03-02	9:20:29	190	3600	1436	13	40	0.315789473684211	3	1 h, FR5	0.025	F	HXB10
3B9AD046	2021-03-06	9:59:39	200	14400	1383	301	90	0.675	4	4 h, FR5	0.025	F	HXB10
3B9AD046	2021-03-08	8:55:03	202	14400	1681	99	82	0.608910891089109	5	4 h, FR5	0.025	F	HXB10
3B9AD046	2021-03-12	8:56:54	207	14400	798	47	43	0.623188405797102	6	4 h, FR5	0.05	F	HXB10
3B9AD046	2021-03-14	10:39:29	208	14400	760	20	43	0.620192307692308	7	4 h, FR5	0.05	F	HXB10
3B9AD046	2021-03-18	8:54:29	210	14400	488	24	25	0.714285714285714	8	4 h, FR5	0.1	F	HXB10
3B9AD046	2021-03-20	9:50:33	209	14400	505	41	31	0.889952153110048	9	4 h, FR5	0.1	F	HXB10
3B9AD046	2021-03-22	9:05:29	211	14400	534	39	37	1.0521327014218	10	4 h, FR5	0.1	F	HXB10
3B9AD046	2021-03-24	9:10:37	214	14400	393	45	27	0.757009345794393	11	4 h, FR5	0.1	F	HXB10
3B9AD046	2021-03-30	9:26:52	219	14400	267	35	15	0.410958904109589	13	4 h, FR5	0.1	F	HXB10
3B9AD046	2021-04-06	14:58:50	219	57600	558	111	34	0.931506849315069	15	16 h, FR5	0.1	F	HXB10
3B9AD046	2021-04-08	15:23:58	224	57600	124	49	7	0.1875	16	16 h, FR5	0.1	F	HXB10
3B9AD046	2021-04-10	14:09:32	222	57600	243	114	10	0.27027027027027	17	16 h, FR5	0.1	F	HXB10
3B9AD046	2021-04-22	9:11:55	224	3600	136	38	8	0	18	Extinction	0	F	HXB10
3B9AD046	2021-04-23	9:18:43	226	3600	31	31	3	0	21	Extinction	0	F	HXB10
3B9AD046	2021-04-26	9:32:44	226	3600	49	18	3	0	22	Extinction	0	F	HXB10
3B9AD046	2021-05-05	9:33:15	226	3600	55	92	7	0	23	Reinstatement	0	F	HXB10
3B9AD047	2021-02-28	11:58:48	157	3600	114	7	7	0.0668789808917198	1	1 h, FR5	0.025	F	SHR/OlaIpcv
3B9AD047	2021-03-01	9:56:34	174	3600	220	4	7	0.0603448275862069	2	1 h, FR5	0.025	F	SHR/OlaIpcv
3B9AD047	2021-03-02	9:20:29	174	3600	486	20	20	0.172413793103448	3	1 h, FR5	0.025	F	SHR/OlaIpcv
3B9AD047	2021-03-06	9:59:39	177	14400	1440	21	82	0.694915254237288	4	4 h, FR5	0.025	F	SHR/OlaIpcv
3B9AD047	2021-03-08	8:55:03	179	14400	598	1	32	0.268156424581006	5	4 h, FR5	0.025	F	SHR/OlaIpcv
3B9AD047	2021-03-12	8:56:54	182	14400	1504	0	82	1.35164835164835	6	4 h, FR5	0.05	F	SHR/OlaIpcv
3B9AD047	2021-03-14	10:39:29	191	14400	1467	0	93	1.46073298429319	7	4 h, FR5	0.05	F	SHR/OlaIpcv
3B9AD047	2021-03-18	8:54:29	185	14400	901	1	58	1.88108108108108	8	4 h, FR5	0.1	F	SHR/OlaIpcv
3B9AD047	2021-03-20	9:50:33	187	14400	1076	1	68	2.18181818181818	9	4 h, FR5	0.1	F	SHR/OlaIpcv
3B9AD047	2021-03-22	9:05:29	187	14400	958	0	52	1.66844919786096	10	4 h, FR5	0.1	F	SHR/OlaIpcv
3B9AD047	2021-03-24	9:10:37	187	14400	1108	0	60	1.92513368983957	11	4 h, FR5	0.1	F	SHR/OlaIpcv
3B9AD047	2021-03-30	9:26:52	188	14400	1007	42	67	2.13829787234043	13	4 h, FR5	0.1	F	SHR/OlaIpcv
3B9AD047	2021-04-06	14:58:51	201	57600	181	65	18	0.537313432835821	15	16 h, FR5	0.1	F	SHR/OlaIpcv
3B9AD047	2021-04-08	15:23:58	196	57600	668	8	44	1.3469387755102	16	16 h, FR5	0.1	F	SHR/OlaIpcv
3B9AD047	2021-04-10	14:09:32	199	57600	627	2	30	0.904522613065327	17	16 h, FR5	0.1	F	SHR/OlaIpcv
3B9AD047	2021-04-22	9:11:55	197	3600	42	39	3	0	18	Extinction	0	F	SHR/OlaIpcv
3B9AD047	2021-04-23	9:18:43	200	3600	27	41	2	0	21	Extinction	0	F	SHR/OlaIpcv
3B9AD047	2021-04-26	9:32:44	200	3600	6	12	0	0	22	Extinction	0	F	SHR/OlaIpcv
3B9AD047	2021-05-05	9:33:15	206	3600	58	20	6	0	23	Reinstatement	0	F	SHR/OlaIpcv
3B9AD051	2021-02-28	11:58:49	185	3600	55	51	4	0.0324324324324324	1	1 h, FR5	0.025	F	SHR/OlaIpcv
3B9AD051	2021-03-01	9:56:34	182	3600	256	55	11	0.0906593406593407	2	1 h, FR5	0.025	F	SHR/OlaIpcv
3B9AD051	2021-03-02	9:20:29	178	3600	476	86	21	0.176966292134831	3	1 h, FR5	0.025	F	SHR/OlaIpcv
3B9AD051	2021-03-06	9:59:39	184	14400	964	58	55	0.448369565217391	4	4 h, FR5	0.025	F	SHR/OlaIpcv
3B9AD051	2021-03-08	8:55:03	187	14400	1341	48	66	0.529411764705882	5	4 h, FR5	0.025	F	SHR/OlaIpcv
3B9AD051	2021-03-12	8:56:54	192	14400	1750	1	100	1.5625	6	4 h, FR5	0.05	F	SHR/OlaIpcv
3B9AD051	2021-03-14	10:39:29	192	14400	2277	18	139	2.171875	7	4 h, FR5	0.05	F	SHR/OlaIpcv
3B9AD051	2021-03-18	8:54:30	189	14400	1846	6	131	4.15873015873016	8	4 h, FR5	0.1	F	SHR/OlaIpcv
3B9AD051	2021-03-20	9:50:33	199	14400	2051	17	171	5.15577889447236	9	4 h, FR5	0.1	F	SHR/OlaIpcv
3B9AD051	2021-03-22	9:05:29	190	14400	1700	14	125	3.94736842105263	10	4 h, FR5	0.1	F	SHR/OlaIpcv
3B9AD051	2021-03-24	9:10:37	195	14400	1804	8	135	4.15384615384615	11	4 h, FR5	0.1	F	SHR/OlaIpcv
3B9AD051	2021-03-30	9:26:52	193	14400	1176	12	109	3.38860103626943	13	4 h, FR5	0.1	F	SHR/OlaIpcv
3B9AD051	2021-04-06	14:58:51	200	57600	1977	36	119	3.57	15	16 h, FR5	0.1	F	SHR/OlaIpcv
3B9AD051	2021-04-08	15:23:58	200	57600	1594	25	88	2.64	16	16 h, FR5	0.1	F	SHR/OlaIpcv
3B9AD051	2021-04-10	14:09:32	198	57600	1433	13	89	2.6969696969697	17	16 h, FR5	0.1	F	SHR/OlaIpcv
3B9AD051	2021-04-22	9:11:55	208	3600	72	13	5	0	18	Extinction	0	F	SHR/OlaIpcv
3B9AD051	2021-04-23	9:18:43	211	3600	47	11	4	0	21	Extinction	0	F	SHR/OlaIpcv
3B9AD051	2021-04-26	9:32:44	211	3600	28	1	2	0	22	Extinction	0	F	SHR/OlaIpcv
3B9AD051	2021-05-05	9:33:15	216	3600	93	34	12	0	23	Reinstatement	0	F	SHR/OlaIpcv
3B9AD052	2021-02-28	11:58:48	190	3600	361	36	12	0.0947368421052632	1	1 h, FR5	0.025	F	HXB10
3B9AD052	2021-03-01	9:56:34	196	3600	807	287	26	0.198979591836735	2	1 h, FR5	0.025	F	HXB10
3B9AD052	2021-03-02	9:20:29	192	3600	1671	96	36	0.28125	3	1 h, FR5	0.025	F	HXB10
3B9AD052	2021-03-06	9:59:39	196	14400	5933	88	213	1.63010204081633	4	4 h, FR5	0.025	F	HXB10
3B9AD052	2021-03-08	8:55:03	200	14400	4360	71	176	1.32	5	4 h, FR5	0.025	F	HXB10
3B9AD052	2021-03-12	8:56:54	200	14400	2188	57	116	1.74	6	4 h, FR5	0.05	F	HXB10
3B9AD052	2021-03-14	10:39:29	198	14400	2141	30	93	1.40909090909091	7	4 h, FR5	0.05	F	HXB10
3B9AD052	2021-03-18	8:54:29	204	14400	1185	45	54	1.58823529411765	8	4 h, FR5	0.1	F	HXB10
3B9AD052	2021-03-20	9:50:33	202	14400	1416	85	84	2.4950495049505	9	4 h, FR5	0.1	F	HXB10
3B9AD052	2021-03-22	9:05:29	206	14400	1050	67	52	1.51456310679612	10	4 h, FR5	0.1	F	HXB10
3B9AD052	2021-03-24	9:10:37	202	14400	1153	36	74	2.1980198019802	11	4 h, FR5	0.1	F	HXB10
3B9AD052	2021-03-30	9:26:52	208	14400	884	37	54	1.55769230769231	13	4 h, FR5	0.1	F	HXB10
3B9AD052	2021-04-06	14:58:50	217	57600	3504	58	174	4.8110599078341	15	16 h, FR5	0.1	F	HXB10
3B9AD052	2021-04-08	15:23:58	214	57600	2889	39	147	4.1214953271028	16	16 h, FR5	0.1	F	HXB10
3B9AD052	2021-04-10	14:09:32	218	57600	1707	84	95	2.61467889908257	17	16 h, FR5	0.1	F	HXB10
3B9AD052	2021-04-22	9:11:55	219	3600	68	27	4	0	18	Extinction	0	F	HXB10
3B9AD052	2021-04-23	9:18:43	215	3600	33	24	2	0	21	Extinction	0	F	HXB10
3B9AD052	2021-04-26	9:32:44	218	3600	55	39	3	0	22	Extinction	0	F	HXB10
3B9AD052	2021-05-05	9:33:15	218	3600	55	25	7	0	23	Reinstatement	0	F	HXB10
3B9AD056	2021-02-28	11:58:49	370	3600	55	27	6	0.0243243243243243	1	1 h, FR5	0.025	M	SS/JrHsdMcwi
3B9AD056	2021-03-01	9:56:34	367	3600	193	190	10	0.0408719346049046	2	1 h, FR5	0.025	M	SS/JrHsdMcwi
3B9AD056	2021-03-02	9:20:29	359	3600	351	65	12	0.0501392757660167	3	1 h, FR5	0.025	M	SS/JrHsdMcwi
3B9AD056	2021-03-06	9:59:39	364	14400	904	136	65	0.267857142857143	4	4 h, FR5	0.025	M	SS/JrHsdMcwi
3B9AD056	2021-03-08	8:55:03	362	14400	1130	52	55	0.227900552486188	5	4 h, FR5	0.025	M	SS/JrHsdMcwi
3B9AD056	2021-03-12	8:56:55	370	14400	1254	57	67	0.543243243243243	6	4 h, FR5	0.05	M	SS/JrHsdMcwi
3B9AD056	2021-03-14	10:39:29	378	14400	854	24	51	0.404761904761905	7	4 h, FR5	0.05	M	SS/JrHsdMcwi
3B9AD056	2021-03-18	8:54:30	378	14400	356	14	26	0.412698412698413	8	4 h, FR5	0.1	M	SS/JrHsdMcwi
3B9AD056	2021-03-20	9:50:33	376	14400	419	175	29	0.462765957446809	9	4 h, FR5	0.1	M	SS/JrHsdMcwi
3B9AD056	2021-03-22	9:05:30	370	14400	919	6	63	1.02162162162162	10	4 h, FR5	0.1	M	SS/JrHsdMcwi
3B9AD056	2021-03-24	9:10:37	378	14400	557	4	39	0.619047619047619	11	4 h, FR5	0.1	M	SS/JrHsdMcwi
3B9AD056	2021-03-30	9:26:53	384	14400	183	9	13	0.203125	13	4 h, FR5	0.1	M	SS/JrHsdMcwi
3B9AD056	2021-04-06	14:58:51	385	57600	285	72	20	0.311688311688312	15	16 h, FR5	0.1	M	SS/JrHsdMcwi
3B9AD056	2021-04-08	15:23:59	398	57600	413	196	21	0.316582914572864	16	16 h, FR5	0.1	M	SS/JrHsdMcwi
3B9AD056	2021-04-10	14:09:33	399	57600	369	14	23	0.345864661654135	17	16 h, FR5	0.1	M	SS/JrHsdMcwi
3B9AD056	2021-04-22	9:11:55	398	3600	31	10	2	0	18	Extinction	0	M	SS/JrHsdMcwi
3B9AD056	2021-04-23	9:18:43	410	3600	35	0	3	0	21	Extinction	0	M	SS/JrHsdMcwi
3B9AD056	2021-04-26	9:32:44	406	3600	10	1	1	0	22	Extinction	0	M	SS/JrHsdMcwi
3B9AD056	2021-05-05	9:33:15	404	3600	58	19	6	0	23	Reinstatement	0	M	SS/JrHsdMcwi
3B9AD057	2021-02-28	13:38:23	233	3600	314	39	29	0.186695278969957	1	1 h, FR5	0.025	F	SS/JrHsdMcwi
3B9AD057	2021-03-01	11:51:47	233	3600	386	13	17	0.109442060085837	2	1 h, FR5	0.025	F	SS/JrHsdMcwi
3B9AD057	2021-03-02	10:57:28	232	3600	194	42	14	0.0905172413793104	3	1 h, FR5	0.025	F	SS/JrHsdMcwi
3B9AD057	2021-03-06	10:44:29	230	14400	2427	297	90	0.58695652173913	4	4 h, FR5	0.025	F	SS/JrHsdMcwi
3B9AD057	2021-03-08	13:17:49	237	14400	902	96	52	0.329113924050633	5	4 h, FR5	0.025	F	SS/JrHsdMcwi
3B9AD057	2021-03-12	13:12:47	240	14400	188	61	14	0.175	6	4 h, FR5	0.05	F	SS/JrHsdMcwi
3B9AD057	2021-03-14	10:15:13	239	14400	1934	296	112	1.40585774058577	7	4 h, FR5	0.05	F	SS/JrHsdMcwi
3B9AD057	2021-03-18	13:17:23	242	14400	1036	66	55	1.36363636363636	8	4 h, FR5	0.1	F	SS/JrHsdMcwi
3B9AD057	2021-03-20	10:22:01	237	14400	1852	239	73	1.84810126582278	9	4 h, FR5	0.1	F	SS/JrHsdMcwi
3B9AD057	2021-03-22	13:37:01	248	14400	2452	49	96	2.32258064516129	10	4 h, FR5	0.1	F	SS/JrHsdMcwi
3B9AD057	2021-03-24	13:28:36	239	14400	3059	62	116	2.91213389121339	11	4 h, FR5	0.1	F	SS/JrHsdMcwi
3B9AD057	2021-03-26	13:30:14	239	14400	1459	21	66	1.65690376569038	12	4 h, FR5	0.1	F	SS/JrHsdMcwi
3B9AD057	2021-04-07	10:30:55	236	57600	1944	37	115	2.92372881355932	15	16 h, FR5	0.1	F	SS/JrHsdMcwi
3B9AD057	2021-04-09	13:40:49	244	57600	2370	29	119	2.92622950819672	16	16 h, FR5	0.1	F	SS/JrHsdMcwi
3B9AD057	2021-04-11	10:16:05	254	57600	1203	43	61	1.44094488188976	17	16 h, FR5	0.1	F	SS/JrHsdMcwi
3B9AD057	2021-04-22	10:31:49	260	3600	29	16	1	0	18	Extinction	0	F	SS/JrHsdMcwi
3B9AD057	2021-04-23	11:22:36	252	3600	14	15	1	0	21	Extinction	0	F	SS/JrHsdMcwi
3B9AD057	2021-04-26	11:13:37	252	3600	9	8	0	0	22	Extinction	0	F	SS/JrHsdMcwi
3B9AD057	2021-05-05	11:19:39	260	3600	21	6	2	0	23	Reinstatement	0	F	SS/JrHsdMcwi
3B9AD05B	2021-02-28	13:38:23	248	3600	409	122	20	0.120967741935484	1	1 h, FR5	0.025	F	SS/JrHsdMcwi
3B9AD05B	2021-03-01	11:51:46	241	3600	934	80	34	0.211618257261411	2	1 h, FR5	0.025	F	SS/JrHsdMcwi
3B9AD05B	2021-03-02	10:57:28	234	3600	446	8	16	0.102564102564103	3	1 h, FR5	0.025	F	SS/JrHsdMcwi
3B9AD05B	2021-03-06	10:42:53	239	14400	3241	546	135	0.847280334728033	4	4 h, FR5	0.025	F	SS/JrHsdMcwi
3B9AD05B	2021-03-08	13:17:48	248	14400	934	128	38	0.229838709677419	5	4 h, FR5	0.025	F	SS/JrHsdMcwi
3B9AD05B	2021-03-12	13:12:47	256	14400	483	35	20	0.234375	6	4 h, FR5	0.05	F	SS/JrHsdMcwi
3B9AD05B	2021-03-14	10:15:13	256	14400	1128	262	52	0.609375	7	4 h, FR5	0.05	F	SS/JrHsdMcwi
3B9AD05B	2021-03-18	13:17:22	267	14400	742	18	29	0.651685393258427	8	4 h, FR5	0.1	F	SS/JrHsdMcwi
3B9AD05B	2021-03-20	10:22:01	260	14400	1075	103	39	0.9	9	4 h, FR5	0.1	F	SS/JrHsdMcwi
3B9AD05B	2021-03-22	13:37:01	263	14400	981	13	39	0.889733840304182	10	4 h, FR5	0.1	F	SS/JrHsdMcwi
3B9AD05B	2021-03-24	13:28:35	251	14400	265	11	20	0.47808764940239	11	4 h, FR5	0.1	F	SS/JrHsdMcwi
3B9AD05B	2021-03-26	13:30:13	263	14400	555	14	28	0.638783269961977	12	4 h, FR5	0.1	F	SS/JrHsdMcwi
3B9AD05B	2021-04-07	10:30:55	246	57600	3898	5	156	3.80487804878049	15	16 h, FR5	0.1	F	SS/JrHsdMcwi
3B9AD05B	2021-04-09	13:40:49	249	57600	4453	9	164	3.95180722891566	16	16 h, FR5	0.1	F	SS/JrHsdMcwi
3B9AD05B	2021-04-11	10:16:05	248	57600	3634	3	154	3.7258064516129	17	16 h, FR5	0.1	F	SS/JrHsdMcwi
3B9AD05B	2021-04-22	10:31:47	153	3600	116	5	5	0	18	Extinction	0	F	SS/JrHsdMcwi
3B9AD05B	2021-04-23	11:22:35	255	3600	25	110	2	0	21	Extinction	0	F	SS/JrHsdMcwi
3B9AD05B	2021-04-26	11:13:37	255	3600	10	2	1	0	22	Extinction	0	F	SS/JrHsdMcwi
3B9AD05B	2021-05-05	11:19:38	258	3600	67	76	6	0	23	Reinstatement	0	F	SS/JrHsdMcwi
3B9AD060	2021-02-28	11:58:49	375	3600	13	29	2	0.008	1	1 h, FR5	0.025	M	SS/JrHsdMcwi
3B9AD060	2021-03-01	9:56:34	370	3600	419	183	12	0.0486486486486487	2	1 h, FR5	0.025	M	SS/JrHsdMcwi
3B9AD060	2021-03-02	9:20:29	363	3600	437	78	11	0.0454545454545455	3	1 h, FR5	0.025	M	SS/JrHsdMcwi
3B9AD060	2021-03-06	9:59:39	370	14400	1866	169	88	0.356756756756757	4	4 h, FR5	0.025	M	SS/JrHsdMcwi
3B9AD060	2021-03-08	8:55:03	368	14400	1408	42	55	0.224184782608696	5	4 h, FR5	0.025	M	SS/JrHsdMcwi
3B9AD060	2021-03-12	8:56:55	374	14400	0	115	0	0	6	4 h, FR5	0.05	M	SS/JrHsdMcwi
3B9AD060	2021-03-14	10:39:29	377	14400	0	73	0	0	7	4 h, FR5	0.05	M	SS/JrHsdMcwi
3B9AD060	2021-03-18	8:54:30	381	14400	1550	57	58	0.913385826771654	8	4 h, FR5	0.1	M	SS/JrHsdMcwi
3B9AD060	2021-03-20	9:50:33	380	14400	1836	115	59	0.931578947368421	9	4 h, FR5	0.1	M	SS/JrHsdMcwi
3B9AD060	2021-03-22	9:05:30	372	14400	1888	22	71	1.14516129032258	10	4 h, FR5	0.1	M	SS/JrHsdMcwi
3B9AD060	2021-03-24	9:10:37	373	14400	1318	48	49	0.788203753351207	11	4 h, FR5	0.1	M	SS/JrHsdMcwi
3B9AD060	2021-03-30	9:26:53	388	14400	1170	53	52	0.804123711340206	13	4 h, FR5	0.1	M	SS/JrHsdMcwi
3B9AD060	2021-04-06	14:58:51	404	57600	709	115	26	0.386138613861386	15	16 h, FR5	0.1	M	SS/JrHsdMcwi
3B9AD060	2021-04-08	15:23:59	416	57600	394	51	18	0.259615384615385	16	16 h, FR5	0.1	M	SS/JrHsdMcwi
3B9AD060	2021-04-10	14:09:33	402	57600	361	37	13	0.194029850746269	17	16 h, FR5	0.1	M	SS/JrHsdMcwi
3B9AD060	2021-04-22	9:11:55	410	3600	41	28	3	0	18	Extinction	0	M	SS/JrHsdMcwi
3B9AD060	2021-04-23	9:18:43	406	3600	28	2	2	0	21	Extinction	0	M	SS/JrHsdMcwi
3B9AD060	2021-04-26	9:32:44	406	3600	29	15	2	0	22	Extinction	0	M	SS/JrHsdMcwi
3B9AD060	2021-05-05	9:33:15	417	3600	74	38	6	0	23	Reinstatement	0	M	SS/JrHsdMcwi
3B9AD069	2021-02-28	11:58:49	258	3600	484	73	12	0.0697674418604651	1	1 h, FR5	0.025	M	HXB10
3B9AD069	2021-03-01	9:56:34	263	3600	164	18	4	0.0228136882129278	2	1 h, FR5	0.025	M	HXB10
3B9AD069	2021-03-02	9:20:29	263	3600	740	96	16	0.091254752851711	3	1 h, FR5	0.025	M	HXB10
3B9AD069	2021-03-06	9:59:39	271	14400	1424	72	48	0.265682656826568	4	4 h, FR5	0.025	M	HXB10
3B9AD069	2021-03-08	8:55:03	272	14400	1137	60	33	0.181985294117647	5	4 h, FR5	0.025	M	HXB10
3B9AD069	2021-03-12	8:56:55	278	14400	1927	119	61	0.658273381294964	6	4 h, FR5	0.05	M	HXB10
3B9AD069	2021-03-14	10:39:30	280	14400	2350	71	77	0.825	7	4 h, FR5	0.05	M	HXB10
3B9AD069	2021-03-18	8:54:30	279	14400	1434	84	39	0.838709677419355	8	4 h, FR5	0.1	M	HXB10
3B9AD069	2021-03-24	9:10:37	286	14400	1512	64	47	0.986013986013986	11	4 h, FR5	0.1	M	HXB10
3B9AD069	2021-03-30	9:26:53	291	14400	436	29	18	0.371134020618557	13	4 h, FR5	0.1	M	HXB10
3B9AD069	2021-04-06	14:58:51	299	57600	2244	63	66	1.32441471571906	15	16 h, FR5	0.1	M	HXB10
3B9AD069	2021-04-08	15:23:59	304	57600	1324	54	33	0.651315789473684	16	16 h, FR5	0.1	M	HXB10
3B9AD069	2021-04-10	14:09:33	310	57600	1190	46	34	0.658064516129032	17	16 h, FR5	0.1	M	HXB10
3B9AD069	2021-04-22	9:11:55	317	3600	83	47	5	0	18	Extinction	0	M	HXB10
3B9AD069	2021-04-23	9:18:44	315	3600	69	2	4	0	21	Extinction	0	M	HXB10
3B9AD069	2021-04-26	9:32:44	318	3600	63	6	2	0	22	Extinction	0	M	HXB10
3B9AD069	2021-05-05	9:33:15	321	3600	69	18	3	0	23	Reinstatement	0	M	HXB10
3B9AD06D	2021-02-28	13:38:23	225	3600	268	31	17	0.113333333333333	1	1 h, FR5	0.025	F	SS/JrHsdMcwi
3B9AD06D	2021-03-01	11:51:47	226	3600	541	46	22	0.146017699115044	2	1 h, FR5	0.025	F	SS/JrHsdMcwi
3B9AD06D	2021-03-02	10:57:28	230	3600	727	20	36	0.234782608695652	3	1 h, FR5	0.025	F	SS/JrHsdMcwi
3B9AD06D	2021-03-06	10:42:53	233	14400	7361	461	221	1.42274678111588	4	4 h, FR5	0.025	F	SS/JrHsdMcwi
3B9AD06D	2021-03-08	13:17:48	231	14400	3992	42	163	1.05844155844156	5	4 h, FR5	0.025	F	SS/JrHsdMcwi
3B9AD06D	2021-03-12	13:12:47	233	14400	5132	14	243	3.12875536480687	6	4 h, FR5	0.05	F	SS/JrHsdMcwi
3B9AD06D	2021-03-14	10:15:13	234	14400	2958	255	164	2.1025641025641	7	4 h, FR5	0.05	F	SS/JrHsdMcwi
3B9AD06D	2021-03-18	13:17:23	233	14400	2537	9	103	2.65236051502146	8	4 h, FR5	0.1	F	SS/JrHsdMcwi
3B9AD06D	2021-03-20	10:22:01	242	14400	6018	82	147	3.64462809917355	9	4 h, FR5	0.1	F	SS/JrHsdMcwi
3B9AD06D	2021-03-22	13:37:01	244	14400	2774	1	106	2.60655737704918	10	4 h, FR5	0.1	F	SS/JrHsdMcwi
3B9AD06D	2021-03-24	13:28:36	256	14400	1555	8	66	1.546875	11	4 h, FR5	0.1	F	SS/JrHsdMcwi
3B9AD06D	2021-03-26	13:30:14	254	14400	208	36	19	0.448818897637795	12	4 h, FR5	0.1	F	SS/JrHsdMcwi
3B9AD06D	2021-04-07	10:30:55	254	57600	153	86	16	0.377952755905512	15	16 h, FR5	0.1	F	SS/JrHsdMcwi
3B9AD06D	2021-04-09	13:40:49	249	57600	8385	21	204	4.91566265060241	16	16 h, FR5	0.1	F	SS/JrHsdMcwi
3B9AD06D	2021-04-11	10:16:05	259	57600	1122	65	31	0.718146718146718	17	16 h, FR5	0.1	F	SS/JrHsdMcwi
3B9AD06D	2021-04-22	10:31:48	250	3600	58	188	4	0	18	Extinction	0	F	SS/JrHsdMcwi
3B9AD06D	2021-04-23	11:22:35	254	3600	21	12	1	0	21	Extinction	0	F	SS/JrHsdMcwi
3B9AD06D	2021-04-26	11:13:37	257	3600	23	42	2	0	22	Extinction	0	F	SS/JrHsdMcwi
3B9AD06D	2021-05-05	11:19:38	261	3600	32	23	2	0	23	Reinstatement	0	F	SS/JrHsdMcwi
3B9AD06E	2021-02-28	13:38:24	362	3600	17	13	2	0.00828729281767956	1	1 h, FR5	0.025	M	SS/JrHsdMcwi
3B9AD06E	2021-03-01	11:51:47	362	3600	14	0	2	0.00828729281767956	2	1 h, FR5	0.025	M	SS/JrHsdMcwi
3B9AD06E	2021-03-02	10:57:28	358	3600	106	0	2	0.00837988826815642	3	1 h, FR5	0.025	M	SS/JrHsdMcwi
3B9AD06E	2021-03-06	10:42:53	354	14400	176	411	9	0.038135593220339	4	4 h, FR5	0.025	M	SS/JrHsdMcwi
3B9AD06E	2021-03-08	13:17:49	363	14400	326	299	13	0.0537190082644628	5	4 h, FR5	0.025	M	SS/JrHsdMcwi
3B9AD06E	2021-03-12	13:12:47	371	14400	331	104	32	0.258760107816712	6	4 h, FR5	0.05	M	SS/JrHsdMcwi
3B9AD06E	2021-03-14	10:15:14	362	14400	325	255	13	0.107734806629834	7	4 h, FR5	0.05	M	SS/JrHsdMcwi
3B9AD06E	2021-03-18	13:17:23	373	14400	482	152	43	0.691689008042895	8	4 h, FR5	0.1	M	SS/JrHsdMcwi
3B9AD06E	2021-03-20	10:22:01	376	14400	289	177	13	0.207446808510638	9	4 h, FR5	0.1	M	SS/JrHsdMcwi
3B9AD06E	2021-03-22	13:37:02	376	14400	2	0	0	0	10	4 h, FR5	0.1	M	SS/JrHsdMcwi
3B9AD06E	2021-03-24	13:28:36	380	14400	9	2	1	0.0157894736842105	11	4 h, FR5	0.1	M	SS/JrHsdMcwi
3B9AD06E	2021-03-26	13:30:14	382	14400	1	0	0	0	12	4 h, FR5	0.1	M	SS/JrHsdMcwi
3B9AD06E	2021-04-07	10:30:56	393	57600	336	80	17	0.259541984732824	15	16 h, FR5	0.1	M	SS/JrHsdMcwi
3B9AD06E	2021-04-09	13:40:49	397	57600	430	71	22	0.332493702770781	16	16 h, FR5	0.1	M	SS/JrHsdMcwi
3B9AD06E	2021-04-11	10:16:05	379	57600	268	39	11	0.174142480211082	17	16 h, FR5	0.1	M	SS/JrHsdMcwi
3B9AD06E	2021-04-22	10:31:49	392	3600	24	11	2	0	18	Extinction	0	M	SS/JrHsdMcwi
3B9AD06E	2021-04-23	11:22:36	393	3600	17	3	1	0	21	Extinction	0	M	SS/JrHsdMcwi
3B9AD06E	2021-04-26	11:13:37	394	3600	14	5	1	0	22	Extinction	0	M	SS/JrHsdMcwi
3B9AD06E	2021-05-05	11:19:39	404	3600	30	15	3	0	23	Reinstatement	0	M	SS/JrHsdMcwi
3B9AD07A	2021-02-28	11:58:49	249	3600	39	68	5	0.0301204819277108	1	1 h, FR5	0.025	M	HXB10
3B9AD07A	2021-03-01	9:56:34	252	3600	18	44	2	0.0119047619047619	2	1 h, FR5	0.025	M	HXB10
3B9AD07A	2021-03-02	9:20:29	251	3600	22	11	3	0.0179282868525896	3	1 h, FR5	0.025	M	HXB10
3B9AD07A	2021-03-06	9:59:39	260	14400	478	47	28	0.161538461538462	4	4 h, FR5	0.025	M	HXB10
3B9AD07A	2021-03-08	8:55:03	259	14400	680	146	33	0.191119691119691	5	4 h, FR5	0.025	M	HXB10
3B9AD07A	2021-03-12	8:56:55	271	14400	259	49	19	0.210332103321033	6	4 h, FR5	0.05	M	HXB10
3B9AD07A	2021-03-14	10:39:30	273	14400	288	59	29	0.318681318681319	7	4 h, FR5	0.05	M	HXB10
3B9AD07A	2021-03-18	8:54:30	273	14400	291	186	23	0.505494505494505	8	4 h, FR5	0.1	M	HXB10
3B9AD07A	2021-03-20	9:50:33	277	14400	458	66	36	0.779783393501805	9	4 h, FR5	0.1	M	HXB10
3B9AD07A	2021-03-22	9:05:30	281	14400	298	77	20	0.427046263345196	10	4 h, FR5	0.1	M	HXB10
3B9AD07A	2021-03-24	9:10:37	286	14400	264	64	23	0.482517482517483	11	4 h, FR5	0.1	M	HXB10
3B9AD07A	2021-03-30	9:26:53	292	14400	222	57	25	0.513698630136986	13	4 h, FR5	0.1	M	HXB10
3B9AD07A	2021-04-06	14:58:51	301	57600	256	77	23	0.458471760797342	15	16 h, FR5	0.1	M	HXB10
3B9AD07A	2021-04-08	15:23:59	307	57600	263	45	23	0.449511400651466	16	16 h, FR5	0.1	M	HXB10
3B9AD07A	2021-04-10	14:09:33	304	57600	189	49	20	0.394736842105263	17	16 h, FR5	0.1	M	HXB10
3B9AD07A	2021-04-22	9:11:55	319	3600	52	23	3	0	18	Extinction	0	M	HXB10
3B9AD07A	2021-04-23	9:18:43	311	3600	26	32	2	0	21	Extinction	0	M	HXB10
3B9AD07A	2021-04-26	9:32:44	312	3600	58	20	3	0	22	Extinction	0	M	HXB10
3B9AD07A	2021-05-05	9:33:15	316	3600	0	15	0	0	23	Reinstatement	0	M	HXB10
3B9AD07D	2021-02-28	11:58:48	203	3600	621	24	23	0.169950738916256	1	1 h, FR5	0.025	F	HXB10
3B9AD07D	2021-03-01	9:56:34	203	3600	760	19	26	0.192118226600985	2	1 h, FR5	0.025	F	HXB10
3B9AD07D	2021-03-02	9:20:29	203	3600	337	1	16	0.118226600985222	3	1 h, FR5	0.025	F	HXB10
3B9AD07D	2021-03-06	9:59:39	203	14400	4615	45	157	1.16009852216749	4	4 h, FR5	0.025	F	HXB10
3B9AD07D	2021-03-08	8:55:03	207	14400	4570	34	179	1.29710144927536	5	4 h, FR5	0.025	F	HXB10
3B9AD07D	2021-03-12	8:56:54	211	14400	3123	10	151	2.14691943127962	6	4 h, FR5	0.05	F	HXB10
3B9AD07D	2021-03-14	10:39:29	207	14400	5386	17	227	3.28985507246377	7	4 h, FR5	0.05	F	HXB10
3B9AD07D	2021-03-18	8:54:29	210	14400	2574	1	142	4.05714285714286	8	4 h, FR5	0.1	F	HXB10
3B9AD07D	2021-03-20	9:50:33	215	14400	2752	2	142	3.96279069767442	9	4 h, FR5	0.1	F	HXB10
3B9AD07D	2021-03-22	9:05:29	214	14400	2685	4	164	4.5981308411215	10	4 h, FR5	0.1	F	HXB10
3B9AD07D	2021-03-24	9:10:37	215	14400	2249	6	142	3.96279069767442	11	4 h, FR5	0.1	F	HXB10
3B9AD07D	2021-03-30	9:26:52	216	14400	2565	1	139	3.86111111111111	13	4 h, FR5	0.1	F	HXB10
3B9AD07D	2021-04-06	14:58:50	222	57600	3655	11	182	4.91891891891892	15	16 h, FR5	0.1	F	HXB10
3B9AD07D	2021-04-08	15:23:58	222	57600	3100	15	161	4.35135135135135	16	16 h, FR5	0.1	F	HXB10
3B9AD07D	2021-04-10	14:09:32	226	57600	1902	10	107	2.84070796460177	17	16 h, FR5	0.1	F	HXB10
3B9AD07D	2021-04-22	9:11:55	221	3600	49	3	3	0	18	Extinction	0	F	HXB10
3B9AD07D	2021-04-23	9:18:43	224	3600	15	5	1	0	21	Extinction	0	F	HXB10
3B9AD07D	2021-04-26	9:32:44	224	3600	21	1	1	0	22	Extinction	0	F	HXB10
3B9AD07D	2021-05-05	9:33:14	222	3600	151	20	13	0	23	Reinstatement	0	F	HXB10
3B9AD07E	2021-02-28	13:52:31	390	3600	66	37	5	0.0192307692307692	1	1 h, FR5	0.025	M	SS/JrHsdMcwi
3B9AD07E	2021-03-01	11:51:47	383	3600	204	13	7	0.0274151436031332	2	1 h, FR5	0.025	M	SS/JrHsdMcwi
3B9AD07E	2021-03-02	10:57:28	377	3600	279	205	9	0.0358090185676393	3	1 h, FR5	0.025	M	SS/JrHsdMcwi
3B9AD07E	2021-03-06	10:42:53	381	14400	2162	473	64	0.251968503937008	4	4 h, FR5	0.025	M	SS/JrHsdMcwi
3B9AD07E	2021-03-08	13:17:49	385	14400	702	118	37	0.144155844155844	5	4 h, FR5	0.025	M	SS/JrHsdMcwi
3B9AD07E	2021-03-12	13:12:47	391	14400	946	19	36	0.276214833759591	6	4 h, FR5	0.05	M	SS/JrHsdMcwi
3B9AD07E	2021-03-14	10:15:14	387	14400	3161	159	109	0.844961240310077	7	4 h, FR5	0.05	M	SS/JrHsdMcwi
3B9AD07E	2021-03-18	13:17:23	399	14400	784	44	31	0.466165413533835	8	4 h, FR5	0.1	M	SS/JrHsdMcwi
3B9AD07E	2021-03-20	10:22:01	393	14400	3109	297	114	1.74045801526718	9	4 h, FR5	0.1	M	SS/JrHsdMcwi
3B9AD07E	2021-03-22	13:37:02	395	14400	596	75	25	0.379746835443038	10	4 h, FR5	0.1	M	SS/JrHsdMcwi
3B9AD07E	2021-03-24	13:28:36	402	14400	1105	61	49	0.73134328358209	11	4 h, FR5	0.1	M	SS/JrHsdMcwi
3B9AD07E	2021-03-26	13:30:14	406	14400	1597	77	74	1.0935960591133	12	4 h, FR5	0.1	M	SS/JrHsdMcwi
3B9AD07E	2021-04-07	10:30:55	417	57600	361	101	19	0.273381294964029	15	16 h, FR5	0.1	M	SS/JrHsdMcwi
3B9AD07E	2021-04-09	13:40:49	415	57600	427	71	20	0.289156626506024	16	16 h, FR5	0.1	M	SS/JrHsdMcwi
3B9AD07E	2021-04-11	10:16:05	400	57600	1008	69	42	0.63	17	16 h, FR5	0.1	M	SS/JrHsdMcwi
3B9AD07E	2021-04-22	10:31:49	418	3600	27	22	2	0	18	Extinction	0	M	SS/JrHsdMcwi
3B9AD07E	2021-04-23	11:22:36	418	3600	23	23	2	0	21	Extinction	0	M	SS/JrHsdMcwi
3B9AD07E	2021-04-26	11:13:37	422	3600	8	0	0	0	22	Extinction	0	M	SS/JrHsdMcwi
3B9AD07E	2021-05-05	11:19:39	431	3600	35	6	2	0	23	Reinstatement	0	M	SS/JrHsdMcwi
3B9AD085	2021-02-28	11:58:49	346	3600	145	43	13	0.0563583815028902	1	1 h, FR5	0.025	M	SS/JrHsdMcwi
3B9AD085	2021-03-01	9:56:34	342	3600	59	146	9	0.0394736842105263	2	1 h, FR5	0.025	M	SS/JrHsdMcwi
3B9AD085	2021-03-02	9:20:29	337	3600	105	38	14	0.0623145400593472	3	1 h, FR5	0.025	M	SS/JrHsdMcwi
3B9AD085	2021-03-06	9:59:39	344	14400	135	291	14	0.061046511627907	4	4 h, FR5	0.025	M	SS/JrHsdMcwi
3B9AD085	2021-03-08	8:55:03	343	14400	47	61	8	0.0349854227405248	5	4 h, FR5	0.025	M	SS/JrHsdMcwi
3B9AD085	2021-03-12	8:56:55	350	14400	673	32	26	0.222857142857143	6	4 h, FR5	0.05	M	SS/JrHsdMcwi
3B9AD085	2021-03-14	10:39:29	355	14400	119	59	16	0.135211267605634	7	4 h, FR5	0.05	M	SS/JrHsdMcwi
3B9AD085	2021-03-18	8:54:30	353	14400	57	8	8	0.135977337110482	8	4 h, FR5	0.1	M	SS/JrHsdMcwi
3B9AD085	2021-03-20	9:50:33	360	14400	129	33	11	0.183333333333333	9	4 h, FR5	0.1	M	SS/JrHsdMcwi
3B9AD085	2021-03-22	9:05:30	353	14400	416	13	13	0.220963172804533	10	4 h, FR5	0.1	M	SS/JrHsdMcwi
3B9AD085	2021-03-24	9:10:37	350	14400	46	54	8	0.137142857142857	11	4 h, FR5	0.1	M	SS/JrHsdMcwi
3B9AD085	2021-03-30	9:26:53	363	14400	25	1	3	0.0495867768595041	13	4 h, FR5	0.1	M	SS/JrHsdMcwi
3B9AD085	2021-04-06	14:58:51	383	57600	93	132	8	0.12532637075718	15	16 h, FR5	0.1	M	SS/JrHsdMcwi
3B9AD085	2021-04-08	15:23:59	389	57600	52	96	8	0.123393316195373	16	16 h, FR5	0.1	M	SS/JrHsdMcwi
3B9AD085	2021-04-10	14:09:33	381	57600	40	105	5	0.078740157480315	17	16 h, FR5	0.1	M	SS/JrHsdMcwi
3B9AD085	2021-04-22	9:11:55	381	3600	43	15	3	0	18	Extinction	0	M	SS/JrHsdMcwi
3B9AD085	2021-04-23	9:18:43	387	3600	67	7	3	0	21	Extinction	0	M	SS/JrHsdMcwi
3B9AD085	2021-04-26	9:32:44	387	3600	46	16	3	0	22	Extinction	0	M	SS/JrHsdMcwi
3B9AD085	2021-05-05	9:33:15	391	3600	46	54	2	0	23	Reinstatement	0	M	SS/JrHsdMcwi
3B9AD08B	2021-02-28	11:58:49	169	3600	40	2	2	0.0177514792899408	1	1 h, FR5	0.025	F	SHR/OlaIpcv
3B9AD08B	2021-03-01	9:56:34	170	3600	6	2	1	0.00882352941176471	2	1 h, FR5	0.025	F	SHR/OlaIpcv
3B9AD08B	2021-03-02	9:20:29	169	3600	477	55	17	0.150887573964497	3	1 h, FR5	0.025	F	SHR/OlaIpcv
3B9AD08B	2021-03-06	9:59:39	173	14400	240	269	15	0.130057803468208	4	4 h, FR5	0.025	F	SHR/OlaIpcv
3B9AD08B	2021-03-08	8:55:03	172	14400	30	24	3	0.0261627906976744	5	4 h, FR5	0.025	F	SHR/OlaIpcv
3B9AD08B	2021-03-12	8:56:54	175	14400	487	93	30	0.514285714285714	6	4 h, FR5	0.05	F	SHR/OlaIpcv
3B9AD08B	2021-03-14	10:39:29	184	14400	526	81	35	0.570652173913044	7	4 h, FR5	0.05	F	SHR/OlaIpcv
3B9AD08B	2021-03-18	8:54:30	186	14400	334	60	24	0.774193548387097	8	4 h, FR5	0.1	F	SHR/OlaIpcv
3B9AD08B	2021-03-20	9:50:33	183	14400	295	130	24	0.786885245901639	9	4 h, FR5	0.1	F	SHR/OlaIpcv
3B9AD08B	2021-03-22	9:05:30	189	14400	361	72	20	0.634920634920635	10	4 h, FR5	0.1	F	SHR/OlaIpcv
3B9AD08B	2021-03-24	9:10:37	183	14400	172	78	13	0.426229508196721	11	4 h, FR5	0.1	F	SHR/OlaIpcv
3B9AD08B	2021-03-29	13:32:07	183	10924	NA	NA	NA	NA	12	4 h, FR5	0.1	F	SHR/OlaIpcv
3B9AD08B	2021-03-30	9:26:52	188	14400	315	67	13	0.414893617021277	13	4 h, FR5	0.1	F	SHR/OlaIpcv
3B9AD08B	2021-04-06	14:58:51	196	57600	458	59	17	0.520408163265306	15	16 h, FR5	0.1	F	SHR/OlaIpcv
3B9AD08B	2021-04-08	15:23:58	201	57600	522	55	18	0.537313432835821	16	16 h, FR5	0.1	F	SHR/OlaIpcv
3B9AD08B	2021-04-10	14:09:32	197	57600	560	51	21	0.639593908629442	17	16 h, FR5	0.1	F	SHR/OlaIpcv
3B9AD08B	2021-04-22	9:11:55	196	3600	64	30	4	0	18	Extinction	0	F	SHR/OlaIpcv
3B9AD08B	2021-04-23	9:18:43	201	3600	36	16	2	0	21	Extinction	0	F	SHR/OlaIpcv
3B9AD08B	2021-04-26	9:32:44	199	3600	25	4	1	0	22	Extinction	0	F	SHR/OlaIpcv
3B9AD08B	2021-05-05	9:33:15	206	3600	41	51	4	0	23	Reinstatement	0	F	SHR/OlaIpcv
3B9AD0A1	2021-02-28	13:38:23	147	3600	275	194	14	0.142857142857143	1	1 h, FR5	0.025	F	SS/JrHsdMcwi
3B9AD0A1	2021-03-01	11:51:47	244	3600	1060	194	31	0.190573770491803	2	1 h, FR5	0.025	F	SS/JrHsdMcwi
3B9AD0A1	2021-03-02	10:57:28	239	3600	680	39	31	0.194560669456067	3	1 h, FR5	0.025	F	SS/JrHsdMcwi
3B9AD0A1	2021-03-06	10:42:53	240	14400	3130	352	145	0.90625	4	4 h, FR5	0.025	F	SS/JrHsdMcwi
3B9AD0A1	2021-03-08	13:17:48	249	14400	2065	77	103	0.620481927710843	5	4 h, FR5	0.025	F	SS/JrHsdMcwi
3B9AD0A1	2021-03-12	13:12:47	254	14400	2561	92	83	0.980314960629921	6	4 h, FR5	0.05	F	SS/JrHsdMcwi
3B9AD0A1	2021-03-14	10:15:13	246	14400	2495	230	89	1.08536585365854	7	4 h, FR5	0.05	F	SS/JrHsdMcwi
3B9AD0A1	2021-03-18	13:17:22	249	14400	985	5	46	1.10843373493976	8	4 h, FR5	0.1	F	SS/JrHsdMcwi
3B9AD0A1	2021-03-20	10:22:01	253	14400	1557	168	57	1.35177865612648	9	4 h, FR5	0.1	F	SS/JrHsdMcwi
3B9AD0A1	2021-03-22	13:37:01	250	14400	1455	15	70	1.68	10	4 h, FR5	0.1	F	SS/JrHsdMcwi
3B9AD0A1	2021-03-24	13:28:35	263	14400	1235	18	58	1.32319391634981	11	4 h, FR5	0.1	F	SS/JrHsdMcwi
3B9AD0A1	2021-03-26	13:30:14	251	14400	1371	13	71	1.69721115537849	12	4 h, FR5	0.1	F	SS/JrHsdMcwi
3B9AD0A1	2021-04-07	10:30:55	247	57600	2146	42	104	2.52631578947368	15	16 h, FR5	0.1	F	SS/JrHsdMcwi
3B9AD0A1	2021-04-09	13:40:49	253	57600	1885	94	77	1.82608695652174	16	16 h, FR5	0.1	F	SS/JrHsdMcwi
3B9AD0A1	2021-04-11	10:16:05	261	57600	1287	69	55	1.26436781609195	17	16 h, FR5	0.1	F	SS/JrHsdMcwi
3B9AD0A1	2021-04-22	10:31:47	162	3600	65	36	3	0	18	Extinction	0	F	SS/JrHsdMcwi
3B9AD0A1	2021-04-23	11:22:35	263	3600	22	9	2	0	21	Extinction	0	F	SS/JrHsdMcwi
3B9AD0A1	2021-04-26	11:13:37	263	3600	33	211	3	0	22	Extinction	0	F	SS/JrHsdMcwi
3B9AD0A1	2021-05-05	11:19:38	267	3600	72	65	7	0	23	Reinstatement	0	F	SS/JrHsdMcwi
3B9AD0A2	2021-02-28	13:38:23	227	3600	164	27	8	0.052863436123348	1	1 h, FR5	0.025	F	SS/JrHsdMcwi
3B9AD0A2	2021-03-01	11:51:47	224	3600	46	25	4	0.0267857142857143	2	1 h, FR5	0.025	F	SS/JrHsdMcwi
3B9AD0A2	2021-03-02	10:57:28	226	3600	69	7	4	0.0265486725663717	3	1 h, FR5	0.025	F	SS/JrHsdMcwi
3B9AD0A2	2021-03-06	10:42:53	229	14400	2021	159	72	0.471615720524017	4	4 h, FR5	0.025	F	SS/JrHsdMcwi
3B9AD0A2	2021-03-08	13:17:48	229	14400	932	24	43	0.281659388646288	5	4 h, FR5	0.025	F	SS/JrHsdMcwi
3B9AD0A2	2021-03-12	13:12:47	233	14400	131	3	10	0.128755364806867	6	4 h, FR5	0.05	F	SS/JrHsdMcwi
3B9AD0A2	2021-03-14	10:15:13	232	14400	878	57	41	0.530172413793103	7	4 h, FR5	0.05	F	SS/JrHsdMcwi
3B9AD0A2	2021-03-18	13:17:23	241	14400	320	0	10	0.24896265560166	8	4 h, FR5	0.1	F	SS/JrHsdMcwi
3B9AD0A2	2021-03-20	10:22:01	235	14400	2231	39	73	1.86382978723404	9	4 h, FR5	0.1	F	SS/JrHsdMcwi
3B9AD0A2	2021-03-22	13:37:01	241	14400	574	17	30	0.746887966804979	10	4 h, FR5	0.1	F	SS/JrHsdMcwi
3B9AD0A2	2021-03-24	13:28:36	244	14400	622	25	22	0.540983606557377	11	4 h, FR5	0.1	F	SS/JrHsdMcwi
3B9AD0A2	2021-03-26	13:30:14	243	14400	590	51	25	0.617283950617284	12	4 h, FR5	0.1	F	SS/JrHsdMcwi
3B9AD0A2	2021-04-07	10:30:55	249	57600	795	95	29	0.698795180722892	15	16 h, FR5	0.1	F	SS/JrHsdMcwi
3B9AD0A2	2021-04-09	13:40:49	249	57600	551	33	19	0.457831325301205	16	16 h, FR5	0.1	F	SS/JrHsdMcwi
3B9AD0A2	2021-04-11	10:16:05	257	57600	449	36	15	0.350194552529183	17	16 h, FR5	0.1	F	SS/JrHsdMcwi
3B9AD0A2	2021-04-22	10:31:48	253	3600	36	12	2	0	18	Extinction	0	F	SS/JrHsdMcwi
3B9AD0A2	2021-04-23	11:22:35	253	3600	13	15	1	0	21	Extinction	0	F	SS/JrHsdMcwi
3B9AD0A2	2021-04-26	11:13:37	258	3600	12	10	1	0	22	Extinction	0	F	SS/JrHsdMcwi
3B9AD0A2	2021-05-05	11:19:38	260	3600	88	19	6	0	23	Reinstatement	0	F	SS/JrHsdMcwi
3B9AD0BA	2021-02-28	11:58:48	200	3600	123	20	8	0.06	1	1 h, FR5	0.025	F	HXB10
3B9AD0BA	2021-03-01	9:56:34	201	3600	141	40	6	0.0447761194029851	2	1 h, FR5	0.025	F	HXB10
3B9AD0BA	2021-03-02	9:20:29	197	3600	108	24	4	0.0304568527918782	3	1 h, FR5	0.025	F	HXB10
3B9AD0BA	2021-03-06	9:59:39	200	14400	954	103	37	0.2775	4	4 h, FR5	0.025	F	HXB10
3B9AD0BA	2021-03-08	8:55:03	202	14400	932	40	43	0.319306930693069	5	4 h, FR5	0.025	F	HXB10
3B9AD0BA	2021-03-12	8:56:54	202	14400	1100	32	35	0.51980198019802	6	4 h, FR5	0.05	F	HXB10
3B9AD0BA	2021-03-14	10:39:29	205	14400	830	20	38	0.55609756097561	7	4 h, FR5	0.05	F	HXB10
3B9AD0BA	2021-03-18	8:54:29	204	14400	381	1	18	0.529411764705882	8	4 h, FR5	0.1	F	HXB10
3B9AD0BA	2021-03-20	9:50:33	206	14400	630	8	28	0.815533980582524	9	4 h, FR5	0.1	F	HXB10
3B9AD0BA	2021-03-22	9:05:29	209	14400	492	18	21	0.602870813397129	10	4 h, FR5	0.1	F	HXB10
3B9AD0BA	2021-03-24	9:10:37	206	14400	1115	2	30	0.87378640776699	11	4 h, FR5	0.1	F	HXB10
3B9AD0BA	2021-03-30	9:26:52	211	14400	379	22	14	0.398104265402844	13	4 h, FR5	0.1	F	HXB10
3B9AD0BA	2021-04-06	14:58:51	212	57600	840	69	32	0.905660377358491	15	16 h, FR5	0.1	F	HXB10
3B9AD0BA	2021-04-08	15:23:58	210	57600	1505	118	42	1.2	16	16 h, FR5	0.1	F	HXB10
3B9AD0BA	2021-04-10	14:09:32	211	57600	5553	60	198	5.6303317535545	17	16 h, FR5	0.1	F	HXB10
3B9AD0BA	2021-04-22	9:11:55	209	3600	60	2	4	0	18	Extinction	0	F	HXB10
3B9AD0BA	2021-04-23	9:18:43	210	3600	35	5	2	0	21	Extinction	0	F	HXB10
3B9AD0BA	2021-04-26	9:32:44	213	3600	36	14	3	0	22	Extinction	0	F	HXB10
3B9AD0BA	2021-05-05	9:33:15	214	3600	95	39	11	0	23	Reinstatement	0	F	HXB10
3B9AD271	2021-02-28	11:58:49	161	3600	6	27	1	0.0093167701863354	1	1 h, FR5	0.025	F	SHR/OlaIpcv
3B9AD271	2021-03-01	9:56:34	162	3600	39	28	3	0.0277777777777778	2	1 h, FR5	0.025	F	SHR/OlaIpcv
3B9AD271	2021-03-02	9:20:29	160	3600	349	66	11	0.103125	3	1 h, FR5	0.025	F	SHR/OlaIpcv
3B9AD271	2021-03-06	9:59:39	166	14400	490	58	22	0.198795180722892	4	4 h, FR5	0.025	F	SHR/OlaIpcv
3B9AD271	2021-03-08	8:55:03	166	14400	365	27	16	0.144578313253012	5	4 h, FR5	0.025	F	SHR/OlaIpcv
3B9AD271	2021-03-12	8:56:55	168	14400	342	18	20	0.357142857142857	6	4 h, FR5	0.05	F	SHR/OlaIpcv
3B9AD271	2021-03-14	10:39:29	173	14400	675	31	30	0.520231213872832	7	4 h, FR5	0.05	F	SHR/OlaIpcv
3B9AD271	2021-03-18	8:54:30	170	14400	444	26	23	0.811764705882353	8	4 h, FR5	0.1	F	SHR/OlaIpcv
3B9AD271	2021-03-20	9:50:33	174	14400	426	25	22	0.758620689655172	9	4 h, FR5	0.1	F	SHR/OlaIpcv
3B9AD271	2021-03-22	9:05:30	175	14400	272	27	16	0.548571428571429	10	4 h, FR5	0.1	F	SHR/OlaIpcv
3B9AD271	2021-03-24	9:10:37	171	14400	285	25	25	0.87719298245614	11	4 h, FR5	0.1	F	SHR/OlaIpcv
3B9AD271	2021-03-30	9:26:52	176	14400	288	21	19	0.647727272727273	13	4 h, FR5	0.1	F	SHR/OlaIpcv
3B9AD271	2021-04-06	14:58:51	186	57600	765	65	44	1.41935483870968	15	16 h, FR5	0.1	F	SHR/OlaIpcv
3B9AD271	2021-04-08	15:23:59	189	57600	531	25	38	1.20634920634921	16	16 h, FR5	0.1	F	SHR/OlaIpcv
3B9AD271	2021-04-10	14:09:33	191	57600	426	11	28	0.879581151832461	17	16 h, FR5	0.1	F	SHR/OlaIpcv
3B9AD271	2021-04-22	9:11:55	187	3600	49	3	4	0	18	Extinction	0	F	SHR/OlaIpcv
3B9AD271	2021-04-23	9:18:43	191	3600	50	6	4	0	21	Extinction	0	F	SHR/OlaIpcv
3B9AD271	2021-04-26	9:32:44	191	3600	30	11	2	0	22	Extinction	0	F	SHR/OlaIpcv
3B9AD271	2021-05-05	9:33:15	194	3600	102	33	12	0	23	Reinstatement	0	F	SHR/OlaIpcv
3B9AD277	2021-02-28	13:38:24	134	3600	39	37	4	0.0447761194029851	1	1 h, FR5	0.025	F	BN/NHsdMcwi
3B9AD277	2021-03-01	11:51:47	134	3600	21	21	1	0.0111940298507463	2	1 h, FR5	0.025	F	BN/NHsdMcwi
3B9AD277	2021-03-02	10:57:28	132	3600	90	27	5	0.0568181818181818	3	1 h, FR5	0.025	F	BN/NHsdMcwi
3B9AD277	2021-03-06	10:42:53	135	14400	116	38	12	0.133333333333333	4	4 h, FR5	0.025	F	BN/NHsdMcwi
3B9AD277	2021-03-08	13:17:48	137	14400	213	49	14	0.153284671532847	5	4 h, FR5	0.025	F	BN/NHsdMcwi
3B9AD277	2021-03-12	13:12:47	137	14400	101	11	8	0.175182481751825	6	4 h, FR5	0.05	F	BN/NHsdMcwi
3B9AD277	2021-03-14	10:15:13	140	14400	80	41	6	0.128571428571429	7	4 h, FR5	0.05	F	BN/NHsdMcwi
3B9AD277	2021-03-18	13:17:23	141	14400	91	5	5	0.212765957446809	8	4 h, FR5	0.1	F	BN/NHsdMcwi
3B9AD277	2021-03-20	10:22:01	146	14400	45	16	6	0.246575342465753	9	4 h, FR5	0.1	F	BN/NHsdMcwi
3B9AD277	2021-03-22	13:37:01	147	14400	99	10	8	0.326530612244898	10	4 h, FR5	0.1	F	BN/NHsdMcwi
3B9AD277	2021-03-24	13:28:36	144	14400	51	7	7	0.291666666666667	11	4 h, FR5	0.1	F	BN/NHsdMcwi
3B9AD277	2021-03-26	13:30:14	144	14400	36	6	3	0.125	12	4 h, FR5	0.1	F	BN/NHsdMcwi
3B9AD277	2021-04-07	10:30:55	150	57600	358	40	17	0.68	15	16 h, FR5	0.1	F	BN/NHsdMcwi
3B9AD277	2021-04-09	13:40:49	152	57600	33	4	4	0.157894736842105	16	16 h, FR5	0.1	F	BN/NHsdMcwi
3B9AD277	2021-04-11	10:16:05	153	57600	144	24	6	0.235294117647059	17	16 h, FR5	0.1	F	BN/NHsdMcwi
3B9AD277	2021-04-22	10:31:49	155	3600	20	7	2	0	18	Extinction	0	F	BN/NHsdMcwi
3B9AD277	2021-04-23	11:22:35	155	3600	45	1	1	0	21	Extinction	0	F	BN/NHsdMcwi
3B9AD277	2021-04-26	11:13:37	157	3600	4	6	0	0	22	Extinction	0	F	BN/NHsdMcwi
3B9AD277	2021-05-05	11:19:39	153	3600	21	12	4	0	23	Reinstatement	0	F	BN/NHsdMcwi
3B9AD27A	2021-02-28	13:38:24	257	3600	286	49	9	0.0525291828793774	1	1 h, FR5	0.025	M	BN/NHsdMcwi
3B9AD27A	2021-03-01	11:51:47	261	3600	339	32	10	0.0574712643678161	2	1 h, FR5	0.025	M	BN/NHsdMcwi
3B9AD27A	2021-03-02	10:57:28	262	3600	138	4	4	0.0229007633587786	3	1 h, FR5	0.025	M	BN/NHsdMcwi
3B9AD27A	2021-03-06	10:42:53	265	14400	1605	458	43	0.243396226415094	4	4 h, FR5	0.025	M	BN/NHsdMcwi
3B9AD27A	2021-03-08	13:17:49	265	14400	748	132	24	0.135849056603774	5	4 h, FR5	0.025	M	BN/NHsdMcwi
3B9AD27A	2021-03-12	13:12:47	271	14400	0	17	0	0	6	4 h, FR5	0.05	M	BN/NHsdMcwi
3B9AD27A	2021-03-14	10:15:14	276	14400	1919	234	45	0.489130434782609	7	4 h, FR5	0.05	M	BN/NHsdMcwi
3B9AD27A	2021-03-18	13:17:23	286	14400	271	26	13	0.272727272727273	8	4 h, FR5	0.1	M	BN/NHsdMcwi
3B9AD27A	2021-03-20	10:22:02	288	14400	830	90	23	0.479166666666667	9	4 h, FR5	0.1	M	BN/NHsdMcwi
3B9AD27A	2021-03-22	13:37:02	292	14400	569	12	21	0.431506849315068	10	4 h, FR5	0.1	M	BN/NHsdMcwi
3B9AD27A	2021-03-24	13:28:36	299	14400	443	19	18	0.361204013377926	11	4 h, FR5	0.1	M	BN/NHsdMcwi
3B9AD27A	2021-03-26	13:30:14	301	14400	545	7	19	0.378737541528239	12	4 h, FR5	0.1	M	BN/NHsdMcwi
3B9AD27A	2021-04-07	10:30:56	303	57600	2117	97	53	1.04950495049505	15	16 h, FR5	0.1	M	BN/NHsdMcwi
3B9AD27A	2021-04-09	13:40:49	308	57600	409	3	10	0.194805194805195	16	16 h, FR5	0.1	M	BN/NHsdMcwi
3B9AD27A	2021-04-11	10:16:05	311	57600	1781	26	42	0.810289389067524	17	16 h, FR5	0.1	M	BN/NHsdMcwi
3B9AD27A	2021-04-22	10:31:49	315	3600	36	12	2	0	18	Extinction	0	M	BN/NHsdMcwi
3B9AD27A	2021-04-23	11:22:36	322	3600	45	6	3	0	21	Extinction	0	M	BN/NHsdMcwi
3B9AD27A	2021-04-26	11:13:37	326	3600	63	9	5	0	22	Extinction	0	M	BN/NHsdMcwi
3B9AD27A	2021-05-05	11:19:39	331	3600	94	10	4	0	23	Reinstatement	0	M	BN/NHsdMcwi
3B9AD289	2021-02-28	13:38:23	159	3600	114	57	8	0.0754716981132075	1	1 h, FR5	0.025	F	BN/NHsdMcwi
3B9AD289	2021-03-01	11:51:47	160	3600	412	9	13	0.121875	2	1 h, FR5	0.025	F	BN/NHsdMcwi
3B9AD289	2021-03-02	10:57:28	159	3600	159	24	4	0.0377358490566038	3	1 h, FR5	0.025	F	BN/NHsdMcwi
3B9AD289	2021-03-06	10:42:53	162	14400	1016	55	38	0.351851851851852	4	4 h, FR5	0.025	F	BN/NHsdMcwi
3B9AD289	2021-03-08	13:17:48	164	14400	1669	281	56	0.51219512195122	5	4 h, FR5	0.025	F	BN/NHsdMcwi
3B9AD289	2021-03-12	13:12:47	175	14400	524	58	22	0.377142857142857	6	4 h, FR5	0.05	F	BN/NHsdMcwi
3B9AD289	2021-03-14	10:15:13	173	14400	136	188	11	0.190751445086705	7	4 h, FR5	0.05	F	BN/NHsdMcwi
3B9AD289	2021-03-18	13:17:23	180	14400	298	22	17	0.566666666666667	8	4 h, FR5	0.1	F	BN/NHsdMcwi
3B9AD289	2021-03-20	10:22:01	187	14400	273	128	14	0.449197860962567	9	4 h, FR5	0.1	F	BN/NHsdMcwi
3B9AD289	2021-03-22	13:37:01	188	14400	280	18	14	0.446808510638298	10	4 h, FR5	0.1	F	BN/NHsdMcwi
3B9AD289	2021-03-24	13:28:36	180	14400	358	30	13	0.433333333333333	11	4 h, FR5	0.1	F	BN/NHsdMcwi
3B9AD289	2021-03-26	13:30:14	180	14400	703	22	23	0.766666666666667	12	4 h, FR5	0.1	F	BN/NHsdMcwi
3B9AD289	2021-04-07	10:30:55	180	57600	298	106	18	0.6	15	16 h, FR5	0.1	F	BN/NHsdMcwi
3B9AD289	2021-04-09	13:40:49	185	57600	117	24	8	0.259459459459459	16	16 h, FR5	0.1	F	BN/NHsdMcwi
3B9AD289	2021-04-11	10:16:05	179	57600	272	52	14	0.46927374301676	17	16 h, FR5	0.1	F	BN/NHsdMcwi
3B9AD289	2021-04-22	10:31:48	187	3600	43	22	3	0	18	Extinction	0	F	BN/NHsdMcwi
3B9AD289	2021-04-23	11:22:35	186	3600	11	14	1	0	21	Extinction	0	F	BN/NHsdMcwi
3B9AD289	2021-04-26	11:13:37	186	3600	6	7	0	0	22	Extinction	0	F	BN/NHsdMcwi
3B9AD289	2021-05-05	11:19:39	190	3600	95	42	11	0	23	Reinstatement	0	F	BN/NHsdMcwi
3B9AD291	2021-02-28	13:38:24	274	3600	163	33	6	0.0328467153284672	1	1 h, FR5	0.025	M	BN/NHsdMcwi
3B9AD291	2021-03-01	11:51:47	275	3600	30	14	3	0.0163636363636364	2	1 h, FR5	0.025	M	BN/NHsdMcwi
3B9AD291	2021-03-02	10:57:28	271	3600	6	4	1	0.00553505535055351	3	1 h, FR5	0.025	M	BN/NHsdMcwi
3B9AD291	2021-03-08	13:17:49	279	14400	232	13	9	0.0483870967741935	4	4 h, FR5	0.025	M	BN/NHsdMcwi
3B9AD291	2021-03-10	13:14:42	282	14400	318	5	10	0.0531914893617021	5	4 h, FR5	0.025	M	BN/NHsdMcwi
3B9AD291	2021-03-12	13:12:47	283	14400	720	2	20	0.212014134275618	6	4 h, FR5	0.05	M	BN/NHsdMcwi
3B9AD291	2021-03-14	10:15:13	284	14400	1043	76	35	0.369718309859155	7	4 h, FR5	0.05	M	BN/NHsdMcwi
3B9AD291	2021-03-18	13:17:23	296	14400	387	176	12	0.243243243243243	8	4 h, FR5	0.1	M	BN/NHsdMcwi
3B9AD291	2021-03-20	10:22:01	299	14400	1977	114	51	1.02341137123746	9	4 h, FR5	0.1	M	BN/NHsdMcwi
3B9AD291	2021-03-22	13:37:02	301	14400	514	105	20	0.398671096345515	10	4 h, FR5	0.1	M	BN/NHsdMcwi
3B9AD291	2021-03-24	13:28:36	305	14400	487	46	19	0.373770491803279	11	4 h, FR5	0.1	M	BN/NHsdMcwi
3B9AD291	2021-03-26	13:30:14	308	14400	521	87	18	0.350649350649351	12	4 h, FR5	0.1	M	BN/NHsdMcwi
3B9AD291	2021-04-07	10:30:55	322	57600	484	94	13	0.242236024844721	15	16 h, FR5	0.1	M	BN/NHsdMcwi
3B9AD291	2021-04-09	13:40:49	324	57600	107	8	5	0.0925925925925926	16	16 h, FR5	0.1	M	BN/NHsdMcwi
3B9AD291	2021-04-11	10:16:05	334	57600	459	74	11	0.197604790419162	17	16 h, FR5	0.1	M	BN/NHsdMcwi
3B9AD291	2021-04-22	10:31:49	344	3600	23	10	1	0	18	Extinction	0	M	BN/NHsdMcwi
3B9AD291	2021-04-23	11:22:36	345	3600	52	7	3	0	21	Extinction	0	M	BN/NHsdMcwi
3B9AD291	2021-04-26	11:13:37	345	3600	16	4	1	0	22	Extinction	0	M	BN/NHsdMcwi
3B9AD291	2021-05-05	11:19:39	353	3600	39	52	3	0	23	Reinstatement	0	M	BN/NHsdMcwi
3B9AD3D1	2021-08-02	10:56:59	287.001	3600	16	11	2	0.0104529252511315	1	1 h, FR5	0.025	M	FXLE15/Stm
3B9AD3D1	2021-08-03	13:13:30	288.001	3600	41	12	4	0.0208332609956215	2	1 h, FR5	0.025	M	FXLE15/Stm
3B9AD3D1	2021-08-04	10:34:52	291.001	3600	22	10	3	0.0154638643853458	3	1 h, FR5	0.025	M	FXLE15/Stm
3B9AD3D1	2021-08-10	14:08:20	298.001	14400	NA	5	0	0	6	4 h, FR5	0.05	M	FXLE15/Stm
3B9AD3D1	2021-08-12	9:22:58	304.001	7916	NA	19	0	0	7	4 h, FR5	0.05	M	FXLE15/Stm
3B9AD3D1	2021-08-14	11:57:49	304.001	14400	144	460	10	0.19736777181654	8	4 h, FR5	0.1	M	FXLE15/Stm
3B9AD3D1	2021-08-16	13:47:52	306	14400	154	68	11	0.215686274509804	9	4 h, FR5	0.1	M	FXLE15/Stm
3B9AD3D1	2021-08-18	12:39:09	306	14400	140	11	10	0.196078431372549	10	4 h, FR5	0.1	M	FXLE15/Stm
3B9AD3D1	2021-08-20	13:09:45	309	14400	10	26	1	0.0194174757281553	11	4 h, FR5	0.1	M	FXLE15/Stm
3B9AD3D1	2021-08-22	13:13:06	303	14400	226	121	11	0.217821782178218	12	4 h, FR5	0.1	M	FXLE15/Stm
3B9AD3D1	2021-08-24	9:54:15	303	14400	191	24	9	0.178217821782178	13	4 h, FR5	0.1	M	FXLE15/Stm
3B9AD3D1	2021-08-26	14:24:16	311	4474	34	6	4	0.0771704180064309	14	Prog. Ratio	0.1	M	FXLE15/Stm
3B9AD3D1	2021-08-28	11:50:33	311	57600	365	46	31	0.598070739549839	15	16 h, FR5	0.1	M	FXLE15/Stm
3B9AD3D1	2021-08-31	15:59:41	314	57600	220	28	17	0.32484076433121	16	16 h, FR5	0.1	M	FXLE15/Stm
3B9AD3D1	2021-09-02	13:36:21	314	57600	403	74	23	0.439490445859873	17	16 h, FR5	0.1	M	FXLE15/Stm
3B9AD3D1	2021-09-08	10:00:20	310	3600	70	24	2	0	18	Extinction	0	M	FXLE15/Stm
3B9AD3D1	2021-09-10	9:23:19	314	3600	72	13	5	0	20	Extinction	0	M	FXLE15/Stm
3B9AD3D1	2021-09-14	12:13:02	322	3600	37	4	3	0	21	Extinction	0	M	FXLE15/Stm
3B9AD3D1	2021-09-21	10:32:51	328	3600	41	17	3	0	22	Extinction	0	M	FXLE15/Stm
3B9AD3D1	2021-09-23	10:21:48	333	3600	67	24	7	0	23	Reinstatement	0	M	FXLE15/Stm
3B9AD3D2	2021-08-02	12:30:13	262	3600	63	6	7	0.0400763358778626	1	1 h, FR5	0.025	M	HXB10
3B9AD3D2	2021-08-03	14:32:22	265	3600	4	5	0	0	2	1 h, FR5	0.025	M	HXB10
3B9AD3D2	2021-08-04	11:51:27	267	3600	39	5	5	0.0280898876404494	3	1 h, FR5	0.025	M	HXB10
3B9AD3D2	2021-08-06	13:43:37	264	14400	445	16	30	0.170454545454545	4	4 h, FR5	0.025	M	HXB10
3B9AD3D2	2021-08-09	9:47:09	271	14400	152	1	7	0.0387453874538745	5	4 h, FR5	0.025	M	HXB10
3B9AD3D2	2021-08-10	9:51:03	273	14400	183	0	11	0.120879120879121	6	4 h, FR5	0.05	M	HXB10
3B9AD3D2	2021-08-12	13:58:57	271	14400	284	2	21	0.232472324723247	7	4 h, FR5	0.05	M	HXB10
3B9AD3D2	2021-08-14	7:50:10	281	14400	151	0	8	0.170818505338078	8	4 h, FR5	0.1	M	HXB10
3B9AD3D2	2021-08-16	9:43:43	285	14400	486	8	23	0.484210526315789	9	4 h, FR5	0.1	M	HXB10
3B9AD3D2	2021-08-18	9:01:33	286	14400	566	11	27	0.566433566433566	10	4 h, FR5	0.1	M	HXB10
3B9AD3D2	2021-08-20	8:57:10	280	14400	805	15	37	0.792857142857143	11	4 h, FR5	0.1	M	HXB10
3B9AD3D2	2021-08-22	9:04:16	282	14400	458	3	30	0.638297872340426	12	4 h, FR5	0.1	M	HXB10
3B9AD3D2	2021-08-25	11:17:54	289	14400	395	5	20	0.41522491349481	13	4 h, FR5	0.1	M	HXB10
3B9AD3D2	2021-08-27	12:58:14	284	2602	70	0	4	0.0845070422535211	14	Prog. Ratio	0.1	M	HXB10
3B9AD3D2	2021-08-30	15:42:36	284	57600	6013	122	174	3.67605633802817	15	16 h, FR5	0.1	M	HXB10
3B9AD3D2	2021-09-01	15:18:37	286	57600	1121	10	50	1.04895104895105	16	16 h, FR5	0.1	M	HXB10
3B9AD3D2	2021-09-03	17:47:49	291	57600	3860	7	163	3.36082474226804	17	16 h, FR5	0.1	M	HXB10
3B9AD3D2	2021-09-08	11:17:46	295	3600	92	10	6	0	18	Extinction	0	M	HXB10
3B9AD3D2	2021-09-10	11:26:00	295	3600	62	2	4	0	20	Extinction	0	M	HXB10
3B9AD3D2	2021-09-14	13:31:04	304	3600	7	7	0	0	21	Extinction	0	M	HXB10
3B9AD3D2	2021-09-16	12:53:31	304	3600	11	0	1	0	22	Extinction	0	M	HXB10
3B9AD3D2	2021-09-21	11:43:42	305	3600	8	2	1	0	23	Reinstatement	0	M	HXB10
3B9AD3D7	2021-08-02	10:56:59	187	3600	69	44	4	0.0320855614973262	1	1 h, FR5	0.025	F	FXLE15/Stm
3B9AD3D7	2021-08-03	13:13:30	188	3600	216	9	10	0.0797872340425532	2	1 h, FR5	0.025	F	FXLE15/Stm
3B9AD3D7	2021-08-04	10:34:52	189	3600	22	2	3	0.0238095238095238	3	1 h, FR5	0.025	F	FXLE15/Stm
3B9AD3D7	2021-08-06	9:32:18	192	14400	334	16	15	0.1171875	4	4 h, FR5	0.025	F	FXLE15/Stm
3B9AD3D7	2021-08-08	12:55:54	193	10127	85	7	5	0.038860103626943	5	4 h, FR5	0.025	F	FXLE15/Stm
3B9AD3D7	2021-08-10	14:08:20	190	14400	223	33	11	0.173684210526316	6	4 h, FR5	0.05	F	FXLE15/Stm
3B9AD3D7	2021-08-12	9:22:57	195	7546	500	2	14	0.215384615384615	7	4 h, FR5	0.05	F	FXLE15/Stm
3B9AD3D7	2021-08-14	11:56:54	195	14400	56	25	10	0.307692307692308	8	4 h, FR5	0.1	F	FXLE15/Stm
3B9AD3D7	2021-08-16	13:47:52	197	14400	136	28	10	0.304568527918782	9	4 h, FR5	0.1	F	FXLE15/Stm
3B9AD3D7	2021-08-18	12:39:09	197	14400	138	51	9	0.274111675126904	10	4 h, FR5	0.1	F	FXLE15/Stm
3B9AD3D7	2021-08-20	13:09:44	190	14400	63	36	9	0.284210526315789	11	4 h, FR5	0.1	F	FXLE15/Stm
3B9AD3D7	2021-08-22	13:13:06	192	14400	54	100	6	0.1875	12	4 h, FR5	0.1	F	FXLE15/Stm
3B9AD3D7	2021-08-24	9:54:14	194	14400	262	11	13	0.402061855670103	13	4 h, FR5	0.1	F	FXLE15/Stm
3B9AD3D7	2021-08-26	14:24:16	192	1741	7	1	3	0.09375	14	Prog. Ratio	0.1	F	FXLE15/Stm
3B9AD3D7	2021-08-28	11:50:33	192	57600	6927	0	188	5.875	15	16 h, FR5	0.1	F	FXLE15/Stm
3B9AD3D7	2021-08-31	15:59:41	190	57600	5324	14	183	5.77894736842105	16	16 h, FR5	0.1	F	FXLE15/Stm
3B9AD3D7	2021-09-02	13:36:20	187	57600	1128	5	30	0.962566844919786	17	16 h, FR5	0.1	F	FXLE15/Stm
3B9AD3D7	2021-09-08	10:00:19	190	3600	49	5	2	0	18	Extinction	0	F	FXLE15/Stm
3B9AD3D7	2021-09-10	9:23:18	194	3600	23	4	2	0	21	Extinction	0	F	FXLE15/Stm
3B9AD3D7	2021-09-14	12:13:02	198	3600	4	2	0	0	22	Extinction	0	F	FXLE15/Stm
3B9AD3D7	2021-09-21	10:32:50	200	3600	45	8	6	0	23	Reinstatement	0	F	FXLE15/Stm
3B9AD3DB	2021-08-02	10:56:59	306	3600	117	40	7	0.0343137254901961	1	1 h, FR5	0.025	M	FXLE15/Stm
3B9AD3DB	2021-08-03	13:13:30	307	3600	18	11	3	0.0146579804560261	2	1 h, FR5	0.025	M	FXLE15/Stm
3B9AD3DB	2021-08-04	10:34:52	309	3600	19	3	2	0.00970873786407767	3	1 h, FR5	0.025	M	FXLE15/Stm
3B9AD3DB	2021-08-06	9:32:18	313	14400	84	33	10	0.0479233226837061	4	4 h, FR5	0.025	M	FXLE15/Stm
3B9AD3DB	2021-08-08	12:55:54	316	10127	457	24	15	0.0712025316455696	5	4 h, FR5	0.025	M	FXLE15/Stm
3B9AD3DB	2021-08-10	14:08:20	316	14400	258	14	8	0.0759493670886076	6	4 h, FR5	0.05	M	FXLE15/Stm
3B9AD3DB	2021-08-12	9:22:58	323	7916	373	28	17	0.157894736842105	7	4 h, FR5	0.05	M	FXLE15/Stm
3B9AD3DB	2021-08-14	11:57:44	323	14400	317	32	21	0.390092879256966	8	4 h, FR5	0.1	M	FXLE15/Stm
3B9AD3DB	2021-08-16	13:47:52	332	14400	437	11	28	0.506024096385542	9	4 h, FR5	0.1	M	FXLE15/Stm
3B9AD3DB	2021-08-18	12:39:09	332	14400	305	137	13	0.234939759036145	10	4 h, FR5	0.1	M	FXLE15/Stm
3B9AD3DB	2021-08-20	13:09:45	338	14400	453	42	18	0.319526627218935	11	4 h, FR5	0.1	M	FXLE15/Stm
3B9AD3DB	2021-08-22	13:13:06	342	14400	411	95	14	0.245614035087719	12	4 h, FR5	0.1	M	FXLE15/Stm
3B9AD3DB	2021-08-24	9:54:15	342	14400	339	50	18	0.315789473684211	13	4 h, FR5	0.1	M	FXLE15/Stm
3B9AD3DB	2021-08-26	14:24:16	348	5104	160	23	6	0.103448275862069	14	Prog. Ratio	0.1	M	FXLE15/Stm
3B9AD3DB	2021-08-28	11:50:33	348	57600	227	29	10	0.172413793103448	15	16 h, FR5	0.1	M	FXLE15/Stm
3B9AD3DB	2021-08-31	15:59:41	304	57600	535	151	24	0.473684210526316	16	16 h, FR5	0.1	M	FXLE15/Stm
3B9AD3DB	2021-09-02	13:36:20	304	57600	850	109	29	0.572368421052632	17	16 h, FR5	0.1	M	FXLE15/Stm
3B9AD3DB	2021-09-08	10:00:20	349	3600	53	30	2	0	20	Extinction	0	M	FXLE15/Stm
3B9AD3DB	2021-09-10	9:23:19	356	3600	21	9	2	0	21	Extinction	0	M	FXLE15/Stm
3B9AD3DB	2021-09-14	12:13:02	362	3600	50	12	3	0	22	Extinction	0	M	FXLE15/Stm
3B9AD3DB	2021-09-21	10:32:51	368	3600	123	7	9	0	23	Reinstatement	0	M	FXLE15/Stm
3B9AD3DE	2021-08-02	10:56:59	NA	3600	162	31	9	NA	1	1 h, FR5	0.025	F	FXLE15/Stm
3B9AD3DE	2021-08-03	13:13:30	174.001	3600	141	62	12	0.103447681335165	2	1 h, FR5	0.025	F	FXLE15/Stm
3B9AD3DE	2021-08-04	10:34:52	177.001	3600	43	29	6	0.0508471703549698	3	1 h, FR5	0.025	F	FXLE15/Stm
3B9AD3DE	2021-08-06	9:32:18	174.001	14400	377	247	19	0.163792162114011	4	4 h, FR5	0.025	F	FXLE15/Stm
3B9AD3DE	2021-08-08	12:55:54	178.001	10127	152	44	11	0.0926961084488289	5	4 h, FR5	0.025	F	FXLE15/Stm
3B9AD3DE	2021-08-10	14:08:20	176.001	14400	112	56	7	0.119317503877819	6	4 h, FR5	0.05	F	FXLE15/Stm
3B9AD3DE	2021-08-12	9:22:57	174.001	7546	136	56	7	0.120688961557692	7	4 h, FR5	0.05	F	FXLE15/Stm
3B9AD3DE	2021-08-14	11:57:00	178.001	14400	77	52	10	0.337076757995742	8	4 h, FR5	0.1	F	FXLE15/Stm
3B9AD3DE	2021-08-16	13:47:52	172	14400	115	123	13	0.453488372093023	9	4 h, FR5	0.1	F	FXLE15/Stm
3B9AD3DE	2021-08-18	12:39:09	172	14400	64	57	6	0.209302325581395	10	4 h, FR5	0.1	F	FXLE15/Stm
3B9AD3DE	2021-08-20	13:09:44	172	14400	85	55	8	0.27906976744186	11	4 h, FR5	0.1	F	FXLE15/Stm
3B9AD3DE	2021-08-22	13:13:06	174	14400	105	19	8	0.275862068965517	12	4 h, FR5	0.1	F	FXLE15/Stm
3B9AD3DE	2021-08-24	9:54:15	172	14400	104	9	6	0.209302325581395	13	4 h, FR5	0.1	F	FXLE15/Stm
3B9AD3DE	2021-08-26	14:24:16	176	2669	35	13	3	0.102272727272727	14	Prog. Ratio	0.1	F	FXLE15/Stm
3B9AD3DE	2021-08-28	11:50:33	176	57600	8659	89	231	7.875	15	16 h, FR5	0.1	F	FXLE15/Stm
3B9AD3DE	2021-08-31	15:59:41	177	57600	559	475	29	0.983050847457627	16	16 h, FR5	0.1	F	FXLE15/Stm
3B9AD3DE	2021-09-02	13:36:20	179	57600	222	250	12	0.402234636871508	17	16 h, FR5	0.1	F	FXLE15/Stm
3B9AD3DE	2021-09-08	10:00:19	186	3600	82	33	5	0	18	Extinction	0	F	FXLE15/Stm
3B9AD3DE	2021-09-16	12:53:31	196	3600	62	20	5	0	20	Extinction	0	F	FXLE15/Stm
3B9AD3DE	2021-09-21	10:32:50	199	3600	38	15	2	0	21	Extinction	0	F	FXLE15/Stm
3B9AD3DE	2021-09-23	10:21:48	203	3600	52	16	3	0	22	Extinction	0	F	FXLE15/Stm
3B9AD3DE	2021-09-30	9:30:29	203	3600	94	7	9	0	23	Reinstatement	0	F	FXLE15/Stm
3B9AD3E3	2021-08-02	10:56:59	270	3600	28	10	4	0.0222222222222222	1	1 h, FR5	0.025	M	F344/DuCrl
3B9AD3E3	2021-08-03	13:13:30	273	3600	56	23	3	0.0164835164835165	2	1 h, FR5	0.025	M	F344/DuCrl
3B9AD3E3	2021-08-04	10:34:52	275	3600	5	6	1	0.00545454545454545	3	1 h, FR5	0.025	M	F344/DuCrl
3B9AD3E3	2021-08-06	9:32:18	277	14400	38	21	5	0.0270758122743682	4	4 h, FR5	0.025	M	F344/DuCrl
3B9AD3E3	2021-08-08	12:55:54	281	10127	46	17	4	0.0213523131672598	5	4 h, FR5	0.025	M	F344/DuCrl
3B9AD3E3	2021-08-10	14:08:20	281	14400	125	25	2	0.0213523131672598	6	4 h, FR5	0.05	M	F344/DuCrl
3B9AD3E3	2021-08-14	12:13:52	285	14400	11	1	2	0.0421052631578947	8	4 h, FR5	0.1	M	F344/DuCrl
3B9AD3E3	2021-08-16	13:52:19	286	14400	202	2	7	0.146853146853147	9	4 h, FR5	0.1	M	F344/DuCrl
3B9AD3E3	2021-08-18	13:11:06	263	14400	92	25	3	0.0684410646387833	10	4 h, FR5	0.1	M	F344/DuCrl
3B9AD3E3	2021-08-20	13:09:45	287	14400	167	5	5	0.104529616724739	11	4 h, FR5	0.1	M	F344/DuCrl
3B9AD3E3	2021-08-22	13:13:06	292	14400	127	2	5	0.102739726027397	12	4 h, FR5	0.1	M	F344/DuCrl
3B9AD3E3	2021-08-24	9:54:15	292	14400	84	1	4	0.0821917808219178	13	4 h, FR5	0.1	M	F344/DuCrl
3B9AD3E3	2021-08-26	14:24:16	296	1200	0	2	0	0	14	Prog. Ratio	0.1	M	F344/DuCrl
3B9AD3E3	2021-08-31	15:59:41	295	57600	31	5	5	0.101694915254237	16	16 h, FR5	0.1	M	F344/DuCrl
3B9AD3E3	2021-09-02	13:36:20	294	57600	145	5	6	0.122448979591837	17	16 h, FR5	0.1	M	F344/DuCrl
3B9AD3E3	2021-09-08	10:00:19	299	3600	11	0	1	0	18	Extinction	0	M	F344/DuCrl
3B9AD3E3	2021-09-10	9:23:19	302	3600	0	0	0	0	21	Extinction	0	M	F344/DuCrl
3B9AD3E3	2021-09-14	12:13:02	308	3600	9	4	0	0	22	Extinction	0	M	F344/DuCrl
3B9AD3E3	2021-09-21	10:32:51	313	3600	50	1	3	0	23	Reinstatement	0	M	F344/DuCrl
3B9AD3E7	2021-08-02	10:56:59	163.001	3600	65	7	5	0.0460119876565174	1	1 h, FR5	0.025	F	F344/DuCrl
3B9AD3E7	2021-08-03	13:13:30	167.001	3600	38	14	2	0.017963964287639	2	1 h, FR5	0.025	F	F344/DuCrl
3B9AD3E7	2021-08-04	10:34:51	169.001	3600	65	11	3	0.026627061378335	3	1 h, FR5	0.025	F	F344/DuCrl
3B9AD3E7	2021-08-06	9:32:18	172.001	14400	284	14	9	0.0784879157679316	4	4 h, FR5	0.025	F	F344/DuCrl
3B9AD3E7	2021-08-08	12:55:54	174.001	10486	108	31	4	0.0344825604450549	5	4 h, FR5	0.025	F	F344/DuCrl
3B9AD3E7	2021-08-10	14:08:19	175.001	14400	79	2	2	0.0342855183684665	6	4 h, FR5	0.05	F	F344/DuCrl
3B9AD3E7	2021-08-12	9:22:57	175.001	7668	30	2	2	0.0342855183684665	7	4 h, FR5	0.05	F	F344/DuCrl
3B9AD3E7	2021-08-14	12:13:52	176	14400	118	3	4	0.136363636363636	8	4 h, FR5	0.1	F	F344/DuCrl
3B9AD3E7	2021-08-16	13:47:51	176	14400	122	5	5	0.170454545454545	9	4 h, FR5	0.1	F	F344/DuCrl
3B9AD3E7	2021-08-18	12:39:09	176	14400	71	3	4	0.136363636363636	10	4 h, FR5	0.1	F	F344/DuCrl
3B9AD3E7	2021-08-20	13:09:44	181	14400	143	14	7	0.232044198895028	11	4 h, FR5	0.1	F	F344/DuCrl
3B9AD3E7	2021-08-22	13:13:06	182	14400	49	8	9	0.296703296703297	12	4 h, FR5	0.1	F	F344/DuCrl
3B9AD3E7	2021-08-24	9:54:14	181	14400	64	0	1	0.0331491712707182	13	4 h, FR5	0.1	F	F344/DuCrl
3B9AD3E7	2021-08-26	14:24:16	185	1591	6	2	2	0.0648648648648649	14	Prog. Ratio	0.1	F	F344/DuCrl
3B9AD3E7	2021-08-28	11:50:33	185	57600	252	122	9	0.291891891891892	15	16 h, FR5	0.1	F	F344/DuCrl
3B9AD3E7	2021-08-31	15:59:41	188	57600	270	12	13	0.414893617021277	16	16 h, FR5	0.1	F	F344/DuCrl
3B9AD3E7	2021-09-02	13:36:20	188	57600	303	7	12	0.382978723404255	17	16 h, FR5	0.1	F	F344/DuCrl
3B9AD3E7	2021-09-08	10:00:19	190	3600	51	1	4	0	18	Extinction	0	F	F344/DuCrl
3B9AD3E7	2021-09-10	9:23:18	191	3600	5	0	0	0	21	Extinction	0	F	F344/DuCrl
3B9AD3E7	2021-09-14	12:13:02	197	3600	20	1	1	0	22	Extinction	0	F	F344/DuCrl
3B9AD3E7	2021-09-21	10:32:50	193	3600	20	3	3	0	23	Reinstatement	0	F	F344/DuCrl
3B9AD3F3	2021-08-02	10:56:59	171.001	3600	36	42	5	0.0438593926351308	1	1 h, FR5	0.025	F	FXLE15/Stm
3B9AD3F3	2021-08-03	13:13:30	174.001	3600	29	21	4	0.0344825604450549	2	1 h, FR5	0.025	F	FXLE15/Stm
3B9AD3F3	2021-08-04	10:34:52	175.001	3600	23	9	4	0.0342855183684665	3	1 h, FR5	0.025	F	FXLE15/Stm
3B9AD3F3	2021-08-06	9:32:18	177.001	14400	112	64	13	0.110168869102434	4	4 h, FR5	0.025	F	FXLE15/Stm
3B9AD3F3	2021-08-08	12:55:54	177.001	10127	53	20	8	0.0677962271399597	5	4 h, FR5	0.025	F	FXLE15/Stm
3B9AD3F3	2021-08-10	14:08:20	180.001	14400	118	81	11	0.183332314820473	6	4 h, FR5	0.05	F	FXLE15/Stm
3B9AD3F3	2021-08-12	9:22:57	184.001	7546	124	17	9	0.146738332943843	7	4 h, FR5	0.05	F	FXLE15/Stm
3B9AD3F3	2021-08-14	11:57:25	184.001	14400	153	15	15	0.489127776479476	8	4 h, FR5	0.1	F	FXLE15/Stm
3B9AD3F3	2021-08-16	13:47:52	191	14400	64	26	8	0.25130890052356	9	4 h, FR5	0.1	F	FXLE15/Stm
3B9AD3F3	2021-08-18	12:39:09	191	14400	93	23	7	0.219895287958115	10	4 h, FR5	0.1	F	FXLE15/Stm
3B9AD3F3	2021-08-20	13:09:44	184	14400	77	71	5	0.16304347826087	11	4 h, FR5	0.1	F	FXLE15/Stm
3B9AD3F3	2021-08-22	13:13:06	185	14400	108	626	7	0.227027027027027	12	4 h, FR5	0.1	F	FXLE15/Stm
3B9AD3F3	2021-08-24	9:54:15	185	14400	40	109	4	0.12972972972973	13	4 h, FR5	0.1	F	FXLE15/Stm
3B9AD3F3	2021-08-26	14:24:16	184	1625	25	18	3	0.0978260869565217	14	Prog. Ratio	0.1	F	FXLE15/Stm
3B9AD3F3	2021-08-28	11:50:33	184	57600	2834	92	77	2.51086956521739	15	16 h, FR5	0.1	F	FXLE15/Stm
3B9AD3F3	2021-08-31	15:59:41	183	57600	2782	107	90	2.95081967213115	16	16 h, FR5	0.1	F	FXLE15/Stm
3B9AD3F3	2021-09-02	13:36:20	184	57600	2970	146	74	2.41304347826087	17	16 h, FR5	0.1	F	FXLE15/Stm
3B9AD3F3	2021-09-08	10:00:19	188	3600	179	62	8	0	18	Extinction	0	F	FXLE15/Stm
3B9AD3F3	2021-09-16	12:53:31	196	3600	92	45	5	0	20	Extinction	0	F	FXLE15/Stm
3B9AD3F3	2021-09-21	10:32:50	188	3600	47	38	3	0	21	Extinction	0	F	FXLE15/Stm
3B9AD3F3	2021-09-23	10:21:48	191	3600	80	30	4	0	22	Extinction	0	F	FXLE15/Stm
3B9AD3F3	2021-09-30	9:30:29	191	3600	38	22	2	0	23	Reinstatement	0	F	FXLE15/Stm
3B9AD3F6	2021-08-02	10:56:59	303	3600	197	27	8	0.0396039603960396	1	1 h, FR5	0.025	M	F344/DuCrl
3B9AD3F6	2021-08-03	13:13:30	309	3600	89	11	10	0.0485436893203883	2	1 h, FR5	0.025	M	F344/DuCrl
3B9AD3F6	2021-08-04	10:34:52	309	3600	50	3	2	0.00970873786407767	3	1 h, FR5	0.025	M	F344/DuCrl
3B9AD3F6	2021-08-06	9:32:18	313	14400	334	8	13	0.0623003194888179	4	4 h, FR5	0.025	M	F344/DuCrl
3B9AD3F6	2021-08-08	12:55:54	315	10127	306	105	20	0.0952380952380952	5	4 h, FR5	0.025	M	F344/DuCrl
3B9AD3F6	2021-08-10	14:08:20	315	14400	323	186	20	0.19047619047619	6	4 h, FR5	0.05	M	F344/DuCrl
3B9AD3F6	2021-08-12	9:22:57	318	7817	68	7	6	0.0566037735849057	7	4 h, FR5	0.05	M	F344/DuCrl
3B9AD3F6	2021-08-14	12:13:52	317	14400	2143	341	61	1.15457413249211	8	4 h, FR5	0.1	M	F344/DuCrl
3B9AD3F6	2021-08-16	13:52:19	323	14400	172	120	11	0.204334365325077	9	4 h, FR5	0.1	M	F344/DuCrl
3B9AD3F6	2021-08-18	13:11:06	329	14400	84	52	7	0.127659574468085	10	4 h, FR5	0.1	M	F344/DuCrl
3B9AD3F6	2021-08-20	13:09:45	325	14400	514	48	16	0.295384615384615	11	4 h, FR5	0.1	M	F344/DuCrl
3B9AD3F6	2021-08-22	13:13:06	330	14400	111	47	9	0.163636363636364	12	4 h, FR5	0.1	M	F344/DuCrl
3B9AD3F6	2021-08-24	9:54:15	330	14400	182	71	10	0.181818181818182	13	4 h, FR5	0.1	M	F344/DuCrl
3B9AD3F6	2021-08-26	14:24:16	334	1859	32	21	3	0.0538922155688623	14	Prog. Ratio	0.1	M	F344/DuCrl
3B9AD3F6	2021-08-28	11:50:33	334	57600	229	74	19	0.341317365269461	15	16 h, FR5	0.1	M	F344/DuCrl
3B9AD3F6	2021-08-31	15:59:41	330	57600	336	35	12	0.218181818181818	16	16 h, FR5	0.1	M	F344/DuCrl
3B9AD3F6	2021-09-02	13:36:20	329	57600	369	66	17	0.310030395136778	17	16 h, FR5	0.1	M	F344/DuCrl
3B9AD3F6	2021-09-08	10:00:19	335	3600	15	7	1	0	18	Extinction	0	M	F344/DuCrl
3B9AD3F6	2021-09-10	9:23:19	339	3600	12	8	1	0	21	Extinction	0	M	F344/DuCrl
3B9AD3F6	2021-09-14	12:13:02	347	3600	19	3	1	0	22	Extinction	0	M	F344/DuCrl
3B9AD3F6	2021-09-21	10:32:51	353	3600	34	11	3	0	23	Reinstatement	0	M	F344/DuCrl
3B9AD400	2021-08-02	10:56:59	302	3600	97	31	6	0.0298013245033113	1	1 h, FR5	0.025	M	F344/DuCrl
3B9AD400	2021-08-03	13:13:30	303	3600	127	89	9	0.0445544554455446	2	1 h, FR5	0.025	M	F344/DuCrl
3B9AD400	2021-08-04	10:34:52	304	3600	74	48	5	0.024671052631579	3	1 h, FR5	0.025	M	F344/DuCrl
3B9AD400	2021-08-06	9:32:18	305	14400	358	100	11	0.0540983606557377	4	4 h, FR5	0.025	M	F344/DuCrl
3B9AD400	2021-08-08	12:55:54	310	10127	198	18	9	0.0435483870967742	5	4 h, FR5	0.025	M	F344/DuCrl
3B9AD400	2021-08-10	14:08:20	310	14400	297	21	13	0.125806451612903	6	4 h, FR5	0.05	M	F344/DuCrl
3B9AD400	2021-08-12	9:22:58	313	7817	145	3	7	0.0670926517571885	7	4 h, FR5	0.05	M	F344/DuCrl
3B9AD400	2021-08-14	11:57:38	313	14400	371	42	17	0.325878594249201	8	4 h, FR5	0.1	M	F344/DuCrl
3B9AD400	2021-08-16	13:47:52	316	14400	31	15	4	0.0759493670886076	9	4 h, FR5	0.1	M	F344/DuCrl
3B9AD400	2021-08-18	12:39:09	316	14400	24	16	4	0.0759493670886076	10	4 h, FR5	0.1	M	F344/DuCrl
3B9AD400	2021-08-20	13:09:45	319	14400	31	10	4	0.0752351097178683	11	4 h, FR5	0.1	M	F344/DuCrl
3B9AD400	2021-08-22	13:13:06	321	14400	11	12	2	0.0373831775700935	12	4 h, FR5	0.1	M	F344/DuCrl
3B9AD400	2021-08-24	9:54:15	325	14400	25	3	1	0.0184615384615385	13	4 h, FR5	0.1	M	F344/DuCrl
3B9AD400	2021-08-26	14:24:16	327	2823	11	4	3	0.055045871559633	14	Prog. Ratio	0.1	M	F344/DuCrl
3B9AD400	2021-08-28	11:50:33	327	57600	847	126	21	0.385321100917431	15	16 h, FR5	0.1	M	F344/DuCrl
3B9AD400	2021-08-31	15:59:41	324	57600	3	25	0	0	16	16 h, FR5	0.1	M	F344/DuCrl
3B9AD400	2021-09-02	13:36:20	324	57600	9	10	1	0.0185185185185185	17	16 h, FR5	0.1	M	F344/DuCrl
3B9AD400	2021-09-08	10:00:20	330	3600	56	20	1	0	18	Extinction	0	M	F344/DuCrl
3B9AD400	2021-09-10	9:23:19	331	3600	5	7	0	0	20	Extinction	0	M	F344/DuCrl
3B9AD400	2021-09-14	12:13:02	337	3600	8	4	0	0	21	Extinction	0	M	F344/DuCrl
3B9AD400	2021-09-16	12:53:31	341	3600	6	45	0	0	22	Extinction	0	M	F344/DuCrl
3B9AD400	2021-09-21	10:32:51	345	3600	4	5	0	0	23	Reinstatement	0	M	F344/DuCrl
3B9AD40C	2021-08-02	10:56:59	NA	3600	252	48	10	NA	1	1 h, FR5	0.025	F	F344/DuCrl
3B9AD40C	2021-08-03	13:13:30	NA	3600	834	393	25	NA	2	1 h, FR5	0.025	F	F344/DuCrl
3B9AD40C	2021-08-04	10:34:51	175	3600	912	200	23	0.197142857142857	3	1 h, FR5	0.025	F	F344/DuCrl
3B9AD40C	2021-08-06	9:32:18	181	14400	2622	125	55	0.455801104972376	4	4 h, FR5	0.025	F	F344/DuCrl
3B9AD40C	2021-08-08	12:55:54	183	10486	1901	197	49	0.401639344262295	5	4 h, FR5	0.025	F	F344/DuCrl
3B9AD40C	2021-08-10	14:08:20	183	14400	1348	170	32	0.524590163934426	6	4 h, FR5	0.05	F	F344/DuCrl
3B9AD40C	2021-08-12	9:22:57	181	24886	754	53	19	0.314917127071823	7	4 h, FR5	0.05	F	F344/DuCrl
3B9AD40C	2021-08-14	12:13:52	185	14400	1032	104	33	1.07027027027027	8	4 h, FR5	0.1	F	F344/DuCrl
3B9AD40C	2021-08-16	13:47:51	185	14400	968	113	27	0.875675675675676	9	4 h, FR5	0.1	F	F344/DuCrl
3B9AD40C	2021-08-18	12:39:09	185	14400	630	60	19	0.616216216216216	10	4 h, FR5	0.1	F	F344/DuCrl
3B9AD40C	2021-08-20	13:09:44	183	14400	509	67	14	0.459016393442623	11	4 h, FR5	0.1	F	F344/DuCrl
3B9AD40C	2021-08-22	13:13:06	182	14400	1130	78	30	0.989010989010989	12	4 h, FR5	0.1	F	F344/DuCrl
3B9AD40C	2021-08-24	9:54:14	181	14400	1402	43	33	1.0939226519337	13	4 h, FR5	0.1	F	F344/DuCrl
3B9AD40C	2021-08-26	14:24:16	182	1712	130	12	5	0.164835164835165	14	Prog. Ratio	0.1	F	F344/DuCrl
3B9AD40C	2021-08-28	11:50:33	182	57600	2966	67	63	2.07692307692308	15	16 h, FR5	0.1	F	F344/DuCrl
3B9AD40C	2021-08-31	15:59:41	192	57600	1193	26	36	1.125	16	16 h, FR5	0.1	F	F344/DuCrl
3B9AD40C	2021-09-02	13:36:20	188	57600	4528	23	109	3.47872340425532	17	16 h, FR5	0.1	F	F344/DuCrl
3B9AD40C	2021-09-08	10:00:19	193	3600	434	14	15	0	18	Extinction	0	F	F344/DuCrl
3B9AD40C	2021-09-16	12:53:31	197	3600	72	16	4	0	20	Extinction	0	F	F344/DuCrl
3B9AD40C	2021-09-21	10:32:50	194	3600	40	14	3	0	21	Extinction	0	F	F344/DuCrl
3B9AD40C	2021-09-23	10:21:48	191	3600	35	22	3	0	22	Extinction	0	F	F344/DuCrl
3B9AD410	2021-08-02	12:30:13	268	3600	134	11	8	0.0447761194029851	1	1 h, FR5	0.025	M	HXB10
3B9AD410	2021-08-03	14:32:22	273	3600	934	72	25	0.137362637362637	2	1 h, FR5	0.025	M	HXB10
3B9AD410	2021-08-04	11:51:27	275	3600	1083	139	27	0.147272727272727	3	1 h, FR5	0.025	M	HXB10
3B9AD410	2021-08-06	13:43:37	269	14400	1640	161	40	0.223048327137546	4	4 h, FR5	0.025	M	HXB10
3B9AD410	2021-08-09	9:47:09	275	14400	620	39	17	0.0927272727272727	5	4 h, FR5	0.025	M	HXB10
3B9AD410	2021-08-10	9:51:03	281	14400	533	20	18	0.192170818505338	6	4 h, FR5	0.05	M	HXB10
3B9AD410	2021-08-12	13:58:57	281	14400	899	40	31	0.330960854092527	7	4 h, FR5	0.05	M	HXB10
3B9AD410	2021-08-14	7:50:10	282	14400	293	12	12	0.25531914893617	8	4 h, FR5	0.1	M	HXB10
3B9AD410	2021-08-16	9:43:43	317	14400	389	22	15	0.28391167192429	9	4 h, FR5	0.1	M	HXB10
3B9AD410	2021-08-18	9:01:33	323	14400	922	23	23	0.427244582043344	10	4 h, FR5	0.1	M	HXB10
3B9AD410	2021-08-20	8:57:10	288	14400	1158	24	42	0.875	11	4 h, FR5	0.1	M	HXB10
3B9AD410	2021-08-22	9:04:16	292	14400	1503	18	34	0.698630136986301	12	4 h, FR5	0.1	M	HXB10
3B9AD410	2021-08-25	11:17:54	327	14400	378	21	14	0.256880733944954	13	4 h, FR5	0.1	M	HXB10
3B9AD410	2021-08-27	12:58:14	301	5355	477	15	10	0.199335548172757	14	Prog. Ratio	0.1	M	HXB10
3B9AD410	2021-08-30	15:42:36	305	57600	1174	120	34	0.668852459016394	15	16 h, FR5	0.1	M	HXB10
3B9AD410	2021-09-01	15:18:37	310	57600	3412	55	79	1.52903225806452	16	16 h, FR5	0.1	M	HXB10
3B9AD410	2021-09-03	17:47:49	314	57600	19915	148	212	4.05095541401274	17	16 h, FR5	0.1	M	HXB10
3B9AD410	2021-09-08	11:17:46	318	3600	96	24	6	0	18	Extinction	0	M	HXB10
3B9AD410	2021-09-16	12:53:31	322	3600	559	26	7	0	20	Extinction	0	M	HXB10
3B9AD410	2021-09-21	11:43:42	322	3600	5428	13	42	0	21	Extinction	0	M	HXB10
3B9AD410	2021-09-23	10:21:48	324	3600	216	19	7	0	22	Extinction	0	M	HXB10
3B9AD410	2021-09-30	9:32:06	324	3600	0	0	0	0	23	Reinstatement	0	M	HXB10
3B9AD415	2021-08-02	10:56:59	186	3600	8	5	1	0.00806451612903226	1	1 h, FR5	0.025	F	FXLE15/Stm
3B9AD415	2021-08-03	13:13:30	190	3600	21	11	4	0.0315789473684211	2	1 h, FR5	0.025	F	FXLE15/Stm
3B9AD415	2021-08-04	10:34:52	192	3600	9	2	1	0.0078125	3	1 h, FR5	0.025	F	FXLE15/Stm
3B9AD415	2021-08-06	9:32:18	189	14400	33	4	4	0.0317460317460318	4	4 h, FR5	0.025	F	FXLE15/Stm
3B9AD415	2021-08-08	12:55:54	193	10127	125	13	11	0.0854922279792746	5	4 h, FR5	0.025	F	FXLE15/Stm
3B9AD415	2021-08-10	14:08:20	193	14400	80	12	8	0.124352331606218	6	4 h, FR5	0.05	F	FXLE15/Stm
3B9AD415	2021-08-12	9:22:57	196	24527	14	8	2	0.0306122448979592	7	4 h, FR5	0.05	F	FXLE15/Stm
3B9AD415	2021-08-14	11:57:05	196	14400	45	24	6	0.183673469387755	8	4 h, FR5	0.1	F	FXLE15/Stm
3B9AD415	2021-08-16	13:47:52	192	14400	54	3	7	0.21875	9	4 h, FR5	0.1	F	FXLE15/Stm
3B9AD415	2021-08-18	12:39:09	192	14400	36	34	6	0.1875	10	4 h, FR5	0.1	F	FXLE15/Stm
3B9AD415	2021-08-20	13:09:44	194	14400	9	11	1	0.0309278350515464	11	4 h, FR5	0.1	F	FXLE15/Stm
3B9AD415	2021-08-22	13:13:06	195	14400	29	16	4	0.123076923076923	12	4 h, FR5	0.1	F	FXLE15/Stm
3B9AD415	2021-08-24	9:54:15	195	14400	32	7	5	0.153846153846154	13	4 h, FR5	0.1	F	FXLE15/Stm
3B9AD415	2021-08-26	14:24:16	195	2221	4	2	2	0.0615384615384615	14	Prog. Ratio	0.1	F	FXLE15/Stm
3B9AD415	2021-08-28	11:50:33	195	57600	14002	44	366	11.2615384615385	15	16 h, FR5	0.1	F	FXLE15/Stm
3B9AD415	2021-08-31	15:59:41	183	57600	9313	11	252	8.26229508196721	16	16 h, FR5	0.1	F	FXLE15/Stm
3B9AD415	2021-09-02	13:36:20	183	57600	9679	17	276	9.04918032786885	17	16 h, FR5	0.1	F	FXLE15/Stm
3B9AD415	2021-09-08	10:00:19	190	3600	53	6	3	0	18	Extinction	0	F	FXLE15/Stm
3B9AD415	2021-09-10	9:23:19	198	3600	35	86	2	0	21	Extinction	0	F	FXLE15/Stm
3B9AD415	2021-09-14	12:13:02	207	3600	5	7	0	0	22	Extinction	0	F	FXLE15/Stm
3B9AD415	2021-09-21	10:32:50	212	3600	12	6	1	0	23	Reinstatement	0	F	FXLE15/Stm
3B9AD416	2021-08-02	10:56:59	304	3600	55	17	7	0.0345394736842105	1	1 h, FR5	0.025	M	FXLE15/Stm
3B9AD416	2021-08-03	13:13:30	303	3600	14	14	2	0.0099009900990099	2	1 h, FR5	0.025	M	FXLE15/Stm
3B9AD416	2021-08-04	10:34:52	305	3600	42	0	4	0.019672131147541	3	1 h, FR5	0.025	M	FXLE15/Stm
3B9AD416	2021-08-06	9:32:18	304	14400	29	24	4	0.0197368421052632	4	4 h, FR5	0.025	M	FXLE15/Stm
3B9AD416	2021-08-08	12:55:54	307	10127	40	13	5	0.0244299674267101	5	4 h, FR5	0.025	M	FXLE15/Stm
3B9AD416	2021-08-10	14:08:20	307	14400	154	2	12	0.117263843648208	6	4 h, FR5	0.05	M	FXLE15/Stm
3B9AD416	2021-08-12	9:22:58	306	14564	34	27	6	0.0588235294117647	7	4 h, FR5	0.05	M	FXLE15/Stm
3B9AD416	2021-08-14	11:57:55	308	14400	27	40	2	0.038961038961039	8	4 h, FR5	0.1	M	FXLE15/Stm
3B9AD416	2021-08-16	13:47:52	312	14400	92	23	7	0.134615384615385	9	4 h, FR5	0.1	M	FXLE15/Stm
3B9AD416	2021-08-18	12:39:09	312	14400	40	33	4	0.0769230769230769	10	4 h, FR5	0.1	M	FXLE15/Stm
3B9AD416	2021-08-20	13:09:45	305	14400	105	86	11	0.216393442622951	11	4 h, FR5	0.1	M	FXLE15/Stm
3B9AD416	2021-08-22	13:13:06	310	14400	45	20	2	0.0387096774193548	12	4 h, FR5	0.1	M	FXLE15/Stm
3B9AD416	2021-08-24	9:54:15	315	14400	101	6	5	0.0952380952380952	13	4 h, FR5	0.1	M	FXLE15/Stm
3B9AD416	2021-08-26	14:24:16	315	2689	19	5	3	0.0571428571428571	14	Prog. Ratio	0.1	M	FXLE15/Stm
3B9AD416	2021-08-28	11:50:33	315	57600	5049	9	124	2.36190476190476	15	16 h, FR5	0.1	M	FXLE15/Stm
3B9AD416	2021-08-31	15:59:41	313	57600	2587	22	132	2.53035143769968	16	16 h, FR5	0.1	M	FXLE15/Stm
3B9AD416	2021-09-02	13:36:21	316	57600	1962	35	114	2.16455696202532	17	16 h, FR5	0.1	M	FXLE15/Stm
3B9AD416	2021-09-08	10:00:20	323	3600	18	17	1	0	18	Extinction	0	M	FXLE15/Stm
3B9AD416	2021-09-10	9:23:19	321	3600	14	11	1	0	20	Extinction	0	M	FXLE15/Stm
3B9AD416	2021-09-14	12:13:02	326	3600	8	7	0	0	21	Extinction	0	M	FXLE15/Stm
3B9AD416	2021-09-16	12:53:31	328	3600	10	8	1	0	22	Extinction	0	M	FXLE15/Stm
3B9AD416	2021-09-21	10:32:51	335	3600	19	20	2	0	23	Reinstatement	0	M	FXLE15/Stm
3B9AD419	2021-08-02	10:56:59	166.001	3600	28	12	3	0.0271082704321058	1	1 h, FR5	0.025	F	F344/DuCrl
3B9AD419	2021-08-03	13:13:30	169.001	3600	727	61	19	0.168638055396122	2	1 h, FR5	0.025	F	F344/DuCrl
3B9AD419	2021-08-04	10:34:51	166.001	3600	484	70	12	0.108433081728423	3	1 h, FR5	0.025	F	F344/DuCrl
3B9AD419	2021-08-06	9:32:18	173.001	14400	4365	411	149	1.29190004682054	4	4 h, FR5	0.025	F	F344/DuCrl
3B9AD419	2021-08-08	12:55:54	177.001	10486	4696	91	126	1.06779057745436	5	4 h, FR5	0.025	F	F344/DuCrl
3B9AD419	2021-08-10	14:08:20	174.001	14400	3726	80	105	1.81033442336538	6	4 h, FR5	0.05	F	F344/DuCrl
3B9AD419	2021-08-12	9:22:57	170.001	24886	945	6	26	0.458820830465703	7	4 h, FR5	0.05	F	F344/DuCrl
3B9AD419	2021-08-14	11:56:42	177.001	14400	1976	4	63	2.13558115490873	8	4 h, FR5	0.1	F	F344/DuCrl
3B9AD419	2021-08-16	13:47:51	177.001	14400	3263	1	114	3.8643849469777	9	4 h, FR5	0.1	F	F344/DuCrl
3B9AD419	2021-08-18	12:39:09	177.001	14400	3272	13	86	2.91523776701827	10	4 h, FR5	0.1	F	F344/DuCrl
3B9AD419	2021-08-20	13:09:44	171	14400	2481	12	83	2.91228070175439	11	4 h, FR5	0.1	F	F344/DuCrl
3B9AD419	2021-08-22	13:13:06	175	14400	3942	16	118	4.04571428571429	12	4 h, FR5	0.1	F	F344/DuCrl
3B9AD419	2021-08-24	9:54:14	170	14400	5579	10	113	3.98823529411765	13	4 h, FR5	0.1	F	F344/DuCrl
3B9AD419	2021-08-26	14:24:16	173	3309	193	9	8	0.277456647398844	14	Prog. Ratio	0.1	F	F344/DuCrl
3B9AD419	2021-08-28	11:50:33	173	57600	1677	30	81	2.8092485549133	15	16 h, FR5	0.1	F	F344/DuCrl
3B9AD419	2021-08-31	15:59:41	181	57600	1853	7	142	4.70718232044199	16	16 h, FR5	0.1	F	F344/DuCrl
3B9AD419	2021-09-02	13:36:20	177	57600	1595	6	159	5.38983050847458	17	16 h, FR5	0.1	F	F344/DuCrl
3B9AD419	2021-09-08	10:00:19	175	3600	76	12	5	0	18	Extinction	0	F	F344/DuCrl
3B9AD419	2021-09-16	12:53:31	181	3600	83	9	5	0	20	Extinction	0	F	F344/DuCrl
3B9AD419	2021-09-21	10:32:50	183	3600	49	5	3	0	21	Extinction	0	F	F344/DuCrl
3B9AD419	2021-09-23	10:21:48	183	3600	56	30	3	0	22	Extinction	0	F	F344/DuCrl
3B9AD41D	2021-02-08	12:30:13	251	3600	141	29	15	0.0896414342629482	1	1 h, FR5	0.025	F	HXB10
3B9AD41D	2021-03-08	14:32:22	250	3600	42	21	5	0.03	2	1 h, FR5	0.025	F	HXB10
3B9AD41D	2021-04-08	11:51:27	252	3600	165	12	6	0.0357142857142857	3	1 h, FR5	0.025	F	HXB10
3B9AD41D	2021-06-08	13:43:37	252	14400	1238	39	43	0.255952380952381	4	4 h, FR5	0.025	F	HXB10
3B9AD41D	2021-08-12	13:58:57	256	14400	741	13	34	0.3984375	7	4 h, FR5	0.05	F	HXB10
3B9AD41D	2021-08-14	7:50:10	258	14400	718	13	31	0.720930232558139	8	4 h, FR5	0.1	F	HXB10
3B9AD41D	2021-09-08	9:47:09	254	14400	114	26	7	0.0413385826771654	5	4 h, FR5	0.025	F	HXB10
3B9AD41D	2021-10-08	9:51:03	257	14400	841	35	32	0.373540856031128	6	4 h, FR5	0.05	F	HXB10
3B9AD421	2021-01-09	15:18:37	286	57600	0	36	0	0	16	16 h, FR5	0.1	M	HXB10
3B9AD421	2021-02-08	12:30:13	264	3600	10	136	1	0.00568181818181818	1	1 h, FR5	0.025	M	HXB10
3B9AD421	2021-03-08	14:32:22	267	3600	3	54	0	0	2	1 h, FR5	0.025	M	HXB10
3B9AD421	2021-03-09	17:47:49	292	57600	4116	4	260	5.34246575342466	17	16 h, FR5	0.1	M	HXB10
3B9AD421	2021-04-08	11:51:27	268	3600	1	71	0	0	3	1 h, FR5	0.025	M	HXB10
3B9AD421	2021-06-08	13:43:37	264	14400	4	71	0	0	4	4 h, FR5	0.025	M	HXB10
3B9AD421	2021-08-12	13:58:57	271	14400	3	95	0	0	6	4 h, FR5	0.05	M	HXB10
3B9AD421	2021-08-13	10:45:49	273	14400	1	0	0	0	7	4 h, FR5	0.05	M	HXB10
3B9AD421	2021-08-14	7:50:10	270	14400	8	27	1	0.0222222222222222	8	4 h, FR5	0.1	M	HXB10
3B9AD421	2021-08-16	9:43:43	271	14400	0	36	0	0	9	4 h, FR5	0.1	M	HXB10
3B9AD421	2021-08-18	9:07:41	276	14400	7	46	1	0.0217391304347826	10	4 h, FR5	0.1	M	HXB10
3B9AD421	2021-08-20	8:57:10	278	14400	2	52	0	0	11	4 h, FR5	0.1	M	HXB10
3B9AD421	2021-08-22	9:04:16	275	14400	10	36	1	0.0218181818181818	12	4 h, FR5	0.1	M	HXB10
3B9AD421	2021-08-25	11:17:54	277	14400	958	42	104	2.25270758122744	13	4 h, FR5	0.1	M	HXB10
3B9AD421	2021-08-27	12:58:14	280	10037	432	50	12	0.257142857142857	14	Prog. Ratio	0.1	M	HXB10
3B9AD421	2021-08-30	15:42:36	284	57600	1183	15	162	3.42253521126761	15	16 h, FR5	0.1	M	HXB10
3B9AD421	2021-09-08	9:47:09	266	14400	23	41	3	0.0169172932330827	5	4 h, FR5	0.025	M	HXB10
3B9AD421	2021-09-14	13:31:04	300	3600	84	6	3	0	18	Extinction	0	M	HXB10
3B9AD421	2021-09-16	12:53:31	297	3600	16	12	1	0	22	Extinction	0	M	HXB10
3B9AD421	2021-09-21	11:43:42	300	3600	50	3	3	0	21	Extinction	0	M	HXB10
3B9AD421	2021-09-23	10:21:48	298	3600	8	0	1	0	23	Reinstatement	0	M	HXB10
3B9AD425	2021-02-08	10:56:59	181.001	3600	30	14	4	0.0331489881271374	1	1 h, FR5	0.025	F	F344/DuCrl
3B9AD425	2021-02-09	13:36:20	189	57600	1755	102	63	2	17	16 h, FR5	0.1	F	F344/DuCrl
3B9AD425	2021-03-08	13:13:30	188.001	3600	35	4	3	0.0239360428933889	2	1 h, FR5	0.025	F	F344/DuCrl
3B9AD425	2021-04-08	10:34:51	187.001	3600	132	2	6	0.0481280848765515	3	1 h, FR5	0.025	F	F344/DuCrl
3B9AD425	2021-06-08	9:32:18	195.001	14400	819	126	30	0.230768047343347	4	4 h, FR5	0.025	F	F344/DuCrl
3B9AD425	2021-08-08	12:55:54	198.001	10486	363	87	17	0.128787228347332	5	4 h, FR5	0.025	F	F344/DuCrl
3B9AD425	2021-08-09	10:00:19	194	3600	23	21	1	0	18	Extinction	0	F	F344/DuCrl
3B9AD425	2021-08-14	11:56:47	198.001	14400	1434	521	63	1.90908126726633	8	4 h, FR5	0.1	F	F344/DuCrl
3B9AD425	2021-08-16	13:47:52	198.001	14400	1464	10	56	1.69696112645896	9	4 h, FR5	0.1	F	F344/DuCrl
3B9AD425	2021-08-18	12:39:09	198.001	14400	1368	13	70	2.1212014080737	10	4 h, FR5	0.1	F	F344/DuCrl
3B9AD425	2021-08-20	13:09:44	193	14400	813	24	39	1.21243523316062	11	4 h, FR5	0.1	F	F344/DuCrl
3B9AD425	2021-08-22	13:13:06	194	14400	473	21	30	0.927835051546392	12	4 h, FR5	0.1	F	F344/DuCrl
3B9AD425	2021-08-24	9:54:14	193	14400	1096	23	58	1.80310880829016	13	4 h, FR5	0.1	F	F344/DuCrl
3B9AD425	2021-08-26	14:24:16	194	3326	273	5	9	0.278350515463918	14	Prog. Ratio	0.1	F	F344/DuCrl
3B9AD425	2021-08-28	11:50:33	194	57600	713	135	35	1.08247422680412	15	16 h, FR5	0.1	F	F344/DuCrl
3B9AD425	2021-08-31	15:59:41	193	57600	331	444	23	0.715025906735751	16	16 h, FR5	0.1	F	F344/DuCrl
3B9AD425	2021-09-14	12:13:02	200	3600	29	15	2	0	22	Extinction	0	F	F344/DuCrl
3B9AD425	2021-09-21	10:32:50	202	3600	29	12	3	0	23	Reinstatement	0	F	F344/DuCrl
3B9AD425	2021-10-08	14:08:20	192.001	14400	384	84	19	0.296873453784095	6	4 h, FR5	0.05	F	F344/DuCrl
3B9AD425	2021-10-09	9:23:18	196	3600	24	13	2	0	21	Extinction	0	F	F344/DuCrl
3B9BD544	2021-11-15	15:10:06	184	3600	34	26	6	0.0489130434782609	1	1 h, FR5	0.025	F	F344/Stm
3B9BD544	2021-11-16	11:47:18	184	3600	95	12	3	0.0244565217391304	2	1 h, FR5	0.025	F	F344/Stm
3B9BD544	2021-11-17	14:52:05	188	3600	9	6	1	0.00797872340425532	3	1 h, FR5	0.025	F	F344/Stm
3B9BD544	2021-11-18	13:28:37	189	14400	387	39	16	0.126984126984127	4	4 h, FR5	0.025	F	F344/Stm
3B9BD544	2021-11-19	13:38:20	186	14400	216	14	10	0.0806451612903226	5	4 h, FR5	0.025	F	F344/Stm
3B9BD544	2021-11-21	16:31:24	189	14400	473	4	24	0.380952380952381	6	4 h, FR5	0.05	F	F344/Stm
3B9BD544	2021-11-25	12:47:15	189	14400	138	1	6	0.19047619047619	8	4 h, FR5	0.1	F	F344/Stm
3B9BD544	2021-11-29	13:59:48	190	14400	304	20	15	0.473684210526316	9	4 h, FR5	0.1	F	F344/Stm
3B9BD544	2021-12-01	13:39:20	187	14400	387	17	20	0.641711229946524	10	4 h, FR5	0.1	F	F344/Stm
3B9BD544	2021-12-03	13:50:34	193	14400	578	8	28	0.870466321243523	11	4 h, FR5	0.1	F	F344/Stm
3B9BD544	2021-12-05	13:49:03	190	14400	804	8	40	1.26315789473684	12	4 h, FR5	0.1	F	F344/Stm
3B9BD544	2021-12-09	11:42:03	188	14400	461	13	25	0.797872340425532	13	4 h, FR5	0.1	F	F344/Stm
3B9BD544	2021-12-13	14:16:20	188	5438	45	6	5	0.159574468085106	14	Prog. Ratio	0.1	F	F344/Stm
3B9BD544	2021-12-16	15:59:04	197	57600	2196	29	81	2.46700507614213	15	16 h, FR5	0.1	F	F344/Stm
3B9BD544	2021-12-18	13:14:13	199	57600	3345	10	137	4.13065326633166	16	16 h, FR5	0.1	F	F344/Stm
3B9BD544	2021-12-20	16:19:50	197	57600	3398	5	108	3.28934010152284	17	16 h, FR5	0.1	F	F344/Stm
3B9BD544	2022-01-28	13:22:41	203	3600	1	0	0	0	18	Extinction	0	F	F344/Stm
3B9BD544	2022-02-25	10:09:19	208	3600	30	2	3	0	23	Reinstatement	0	F	F344/Stm
3B9BD561	2021-11-15	13:39:56	182	3600	172	29	9	0.0741758241758242	1	1 h, FR5	0.025	F	HXB10
3B9BD561	2021-11-16	10:13:41	182	3600	88	191	7	0.0576923076923077	2	1 h, FR5	0.025	F	HXB10
3B9BD561	2021-11-17	13:31:25	187	3600	91	101	3	0.0240641711229947	3	1 h, FR5	0.025	F	HXB10
3B9BD561	2021-11-18	9:10:43	182	14400	333	178	17	0.14010989010989	4	4 h, FR5	0.025	F	HXB10
3B9BD561	2021-11-19	9:35:02	185	13343	812	580	35	0.283783783783784	5	4 h, FR5	0.025	F	HXB10
3B9BD561	2021-11-21	12:15:03	185	14400	611	213	30	0.486486486486487	6	4 h, FR5	0.05	F	HXB10
3B9BD561	2021-11-23	9:36:21	185	14400	479	184	22	0.356756756756757	7	4 h, FR5	0.05	F	HXB10
3B9BD561	2021-11-25	8:17:34	190	14400	145	62	12	0.378947368421053	8	4 h, FR5	0.1	F	HXB10
3B9BD561	2021-11-29	9:38:02	192	14400	374	116	20	0.625	9	4 h, FR5	0.1	F	HXB10
3B9BD561	2021-12-01	9:22:47	190	14400	2585	45	119	3.7578947368421	10	4 h, FR5	0.1	F	HXB10
3B9BD561	2021-12-03	9:26:43	196	14400	820	50	38	1.16326530612245	11	4 h, FR5	0.1	F	HXB10
3B9BD561	2021-12-05	9:32:02	194	14400	1055	54	42	1.29896907216495	12	4 h, FR5	0.1	F	HXB10
3B9BD561	2021-12-08	10:33:11	191	15590	353	48	11	0.345549738219895	14	Prog. Ratio	0.1	F	HXB10
3B9BD561	2021-12-10	13:09:17	191	10887	898	45	35	1.09947643979058	13	4 h, FR5	0.1	F	HXB10
3B9BD561	2021-12-15	15:53:10	198	51367	2860	98	127	3.84848484848485	15	16 h, FR5	0.1	F	HXB10
3B9BD561	2021-12-17	16:37:19	199	57600	2799	109	112	3.37688442211055	16	16 h, FR5	0.1	F	HXB10
3B9BD561	2021-12-19	14:57:17	213	57600	262	55	19	0.535211267605634	17	16 h, FR5	0.1	F	HXB10
3B9BD561	2022-01-28	10:53:24	216	3600	11	15	1	0	18	Extinction	0	F	HXB10
3B9BD561	2022-02-21	14:13:01	213	3600	51	10	5	0	23	Reinstatement	0	F	HXB10
3B9BD566	2021-11-15	13:39:56	NA	3600	145	60	10	NA	1	1 h, FR5	0.025	M	HXB10XWMI
3B9BD566	2021-11-16	10:13:41	325	3600	84	36	6	0.0276923076923077	2	1 h, FR5	0.025	M	HXB10XWMI
3B9BD566	2021-11-17	13:31:25	329	3600	223	107	8	0.0364741641337386	3	1 h, FR5	0.025	M	HXB10XWMI
3B9BD566	2021-11-18	9:10:43	326	14400	176	181	8	0.0368098159509202	4	4 h, FR5	0.025	M	HXB10XWMI
3B9BD566	2021-11-19	9:35:03	331	12897	116	56	8	0.0362537764350453	5	4 h, FR5	0.025	M	HXB10XWMI
3B9BD566	2021-11-21	12:15:04	334	14400	280	63	11	0.0988023952095808	6	4 h, FR5	0.05	M	HXB10XWMI
3B9BD566	2021-11-23	9:36:21	334	14400	53	46	4	0.0359281437125748	7	4 h, FR5	0.05	M	HXB10XWMI
3B9BD566	2021-11-25	8:17:34	338	14400	99	45	9	0.159763313609467	8	4 h, FR5	0.1	M	HXB10XWMI
3B9BD566	2021-11-29	9:38:03	344	14400	369	107	16	0.27906976744186	9	4 h, FR5	0.1	M	HXB10XWMI
3B9BD566	2021-12-01	9:22:48	344	14400	138	55	11	0.191860465116279	10	4 h, FR5	0.1	M	HXB10XWMI
3B9BD566	2021-12-03	9:26:43	343	14400	195	44	10	0.174927113702624	11	4 h, FR5	0.1	M	HXB10XWMI
3B9BD566	2021-12-05	9:32:02	342	14400	172	49	11	0.192982456140351	12	4 h, FR5	0.1	M	HXB10XWMI
3B9BD566	2021-12-08	10:33:11	348	4008	36	45	4	0.0689655172413793	14	Prog. Ratio	0.1	M	HXB10XWMI
3B9BD566	2021-12-10	13:09:17	348	18408	208	94	15	0.258620689655172	13	4 h, FR5	0.1	M	HXB10XWMI
3B9BD566	2021-12-15	15:53:11	352	51367	486	67	23	0.392045454545455	15	16 h, FR5	0.1	M	HXB10XWMI
3B9BD566	2021-12-17	16:37:19	352	57600	136	31	9	0.153409090909091	16	16 h, FR5	0.1	M	HXB10XWMI
3B9BD566	2021-12-19	14:57:18	360	57600	226	55	12	0.2	17	16 h, FR5	0.1	M	HXB10XWMI
3B9BD566	2022-02-21	14:13:01	376	3600	123	60	5	0	23	Reinstatement	0	M	HXB10XWMI
3B9BD576	2021-11-15	13:39:56	329	3600	399	65	10	0.0455927051671733	1	1 h, FR5	0.025	M	HXB10XWMI
3B9BD576	2021-11-16	10:13:41	326	3600	544	42	13	0.0598159509202454	2	1 h, FR5	0.025	M	HXB10XWMI
3B9BD576	2021-11-17	13:31:25	331	3600	299	12	11	0.0498489425981873	3	1 h, FR5	0.025	M	HXB10XWMI
3B9BD576	2021-11-18	9:10:43	325	14400	1076	141	29	0.133846153846154	4	4 h, FR5	0.025	M	HXB10XWMI
3B9BD576	2021-11-19	9:35:03	333	13036	425	47	15	0.0675675675675676	5	4 h, FR5	0.025	M	HXB10XWMI
3B9BD576	2021-11-21	12:15:04	335	14400	1604	102	40	0.358208955223881	6	4 h, FR5	0.05	M	HXB10XWMI
3B9BD576	2021-11-23	9:36:21	335	14400	1574	98	48	0.429850746268657	7	4 h, FR5	0.05	M	HXB10XWMI
3B9BD576	2021-11-25	8:17:34	345	14400	149	21	8	0.139130434782609	8	4 h, FR5	0.1	M	HXB10XWMI
3B9BD576	2021-11-29	9:38:03	349	14400	736	75	31	0.532951289398281	9	4 h, FR5	0.1	M	HXB10XWMI
3B9BD576	2021-12-01	9:22:48	352	14400	1620	28	53	0.903409090909091	10	4 h, FR5	0.1	M	HXB10XWMI
3B9BD576	2021-12-03	9:26:43	357	14400	1745	20	63	1.05882352941176	11	4 h, FR5	0.1	M	HXB10XWMI
3B9BD576	2021-12-05	9:32:02	359	14400	2547	25	88	1.47075208913649	12	4 h, FR5	0.1	M	HXB10XWMI
3B9BD576	2021-12-08	10:33:11	361	8829	1561	18	18	0.299168975069252	14	Prog. Ratio	0.1	M	HXB10XWMI
3B9BD576	2021-12-10	13:09:17	361	8248	4108	43	106	1.7617728531856	13	4 h, FR5	0.1	M	HXB10XWMI
3B9BD576	2021-12-15	15:53:10	359	51367	4120	29	178	2.97493036211699	15	16 h, FR5	0.1	M	HXB10XWMI
3B9BD576	2021-12-17	16:37:19	363	57600	3036	23	107	1.76859504132231	16	16 h, FR5	0.1	M	HXB10XWMI
3B9BD576	2021-12-19	14:57:18	375	57600	3979	32	149	2.384	17	16 h, FR5	0.1	M	HXB10XWMI
3B9BD576	2022-02-21	14:13:01	384	3600	37	8	4	0	23	Reinstatement	0	M	HXB10XWMI
3B9BD57D	2021-11-15	13:39:56	211	3600	380	139	12	0.0853080568720379	1	1 h, FR5	0.025	M	HXB10XWMI
3B9BD57D	2021-11-16	10:13:41	310	3600	434	91	11	0.0532258064516129	2	1 h, FR5	0.025	M	HXB10XWMI
3B9BD57D	2021-11-17	13:31:25	317	3600	285	74	9	0.0425867507886435	3	1 h, FR5	0.025	M	HXB10XWMI
3B9BD57D	2021-11-18	9:10:43	308	14400	985	152	27	0.131493506493506	4	4 h, FR5	0.025	M	HXB10XWMI
3B9BD57D	2021-11-19	9:35:03	308	12897	1557	80	43	0.209415584415584	5	4 h, FR5	0.025	M	HXB10XWMI
3B9BD57D	2021-11-21	12:15:04	321	14400	1649	46	48	0.448598130841122	6	4 h, FR5	0.05	M	HXB10XWMI
3B9BD57D	2021-11-23	9:36:21	321	14400	1527	94	37	0.345794392523365	7	4 h, FR5	0.05	M	HXB10XWMI
3B9BD57D	2021-11-25	8:17:34	321	14400	698	64	22	0.411214953271028	8	4 h, FR5	0.1	M	HXB10XWMI
3B9BD57D	2021-11-29	9:38:03	330	14400	1204	63	37	0.672727272727273	9	4 h, FR5	0.1	M	HXB10XWMI
3B9BD57D	2021-12-01	9:22:48	333	14400	499	35	22	0.396396396396396	10	4 h, FR5	0.1	M	HXB10XWMI
3B9BD57D	2021-12-03	9:26:43	340	14400	868	86	35	0.617647058823529	11	4 h, FR5	0.1	M	HXB10XWMI
3B9BD57D	2021-12-05	9:32:02	342	14400	928	24	35	0.614035087719298	12	4 h, FR5	0.1	M	HXB10XWMI
3B9BD57D	2021-12-08	10:33:11	346	4808	368	24	10	0.173410404624277	14	Prog. Ratio	0.1	M	HXB10XWMI
3B9BD57D	2021-12-10	13:09:17	346	19208	1296	48	45	0.780346820809249	13	4 h, FR5	0.1	M	HXB10XWMI
3B9BD57D	2021-12-15	15:53:10	354	51367	1168	76	35	0.593220338983051	15	16 h, FR5	0.1	M	HXB10XWMI
3B9BD57D	2021-12-17	16:37:19	358	57600	849	25	35	0.58659217877095	16	16 h, FR5	0.1	M	HXB10XWMI
3B9BD57D	2021-12-19	14:57:18	354	57600	618	53	23	0.389830508474576	17	16 h, FR5	0.1	M	HXB10XWMI
3B9BD57D	2022-02-21	14:13:01	369	3600	137	52	27	0	23	Reinstatement	0	M	HXB10XWMI
3B9BD57E	2021-11-15	15:10:06	246	3600	31	17	4	0.024390243902439	1	1 h, FR5	0.025	M	F344/Stm
3B9BD57E	2021-11-16	11:47:18	245	3600	19	9	2	0.0122448979591837	2	1 h, FR5	0.025	M	F344/Stm
3B9BD57E	2021-11-17	14:52:06	248	3600	29	9	4	0.0241935483870968	3	1 h, FR5	0.025	M	F344/Stm
3B9BD57E	2021-11-18	13:28:37	348	14400	191	107	10	0.0431034482758621	4	4 h, FR5	0.025	M	F344/Stm
3B9BD57E	2021-11-19	13:38:21	346	14400	135	64	5	0.0216763005780347	5	4 h, FR5	0.025	M	F344/Stm
3B9BD57E	2021-11-21	16:31:24	352	14400	344	22	10	0.0852272727272727	6	4 h, FR5	0.05	M	F344/Stm
3B9BD57E	2021-11-23	16:02:27	352	12071	324	13	8	0.0681818181818182	7	4 h, FR5	0.05	M	F344/Stm
3B9BD57E	2021-11-25	12:47:16	354	14400	190	14	6	0.101694915254237	8	4 h, FR5	0.1	M	F344/Stm
3B9BD57E	2021-11-29	13:59:48	364	14400	124	2	5	0.0824175824175824	9	4 h, FR5	0.1	M	F344/Stm
3B9BD57E	2021-12-01	13:39:20	367	14400	11	7	2	0.0326975476839237	10	4 h, FR5	0.1	M	F344/Stm
3B9BD57E	2021-12-03	13:50:34	367	14400	124	13	5	0.0817438692098093	11	4 h, FR5	0.1	M	F344/Stm
3B9BD57E	2021-12-05	13:49:04	369	14400	134	18	5	0.0813008130081301	12	4 h, FR5	0.1	M	F344/Stm
3B9BD57E	2021-12-09	11:42:03	365	14400	93	6	7	0.115068493150685	13	4 h, FR5	0.1	M	F344/Stm
3B9BD57E	2021-12-13	14:16:20	383	3256	160	5	5	0.0783289817232376	14	Prog. Ratio	0.1	M	F344/Stm
3B9BD57E	2021-12-16	15:59:04	398	57600	2049	19	38	0.57286432160804	15	16 h, FR5	0.1	M	F344/Stm
3B9BD57E	2021-12-18	13:14:13	393	57600	6431	44	125	1.90839694656489	16	16 h, FR5	0.1	M	F344/Stm
3B9BD57E	2021-12-20	16:19:50	395	57600	3180	7	73	1.10886075949367	17	16 h, FR5	0.1	M	F344/Stm
3B9BD57E	2022-01-28	13:22:42	397	3600	13	2	1	0	18	Extinction	0	M	F344/Stm
3B9BD582	2021-11-15	13:39:56	313	3600	46	115	5	0.023961661341853	1	1 h, FR5	0.025	M	HXB10XWMI
3B9BD582	2021-11-16	10:13:41	310	3600	25	78	4	0.0193548387096774	2	1 h, FR5	0.025	M	HXB10XWMI
3B9BD582	2021-11-17	13:31:25	315	3600	19	72	3	0.0142857142857143	3	1 h, FR5	0.025	M	HXB10XWMI
3B9BD582	2021-11-18	9:10:43	313	14400	46	176	7	0.0335463258785942	4	4 h, FR5	0.025	M	HXB10XWMI
3B9BD582	2021-11-19	9:35:03	315	13036	163	49	6	0.0285714285714286	5	4 h, FR5	0.025	M	HXB10XWMI
3B9BD582	2021-11-21	12:15:04	317	14400	200	83	9	0.0851735015772871	6	4 h, FR5	0.05	M	HXB10XWMI
3B9BD582	2021-11-23	9:36:21	317	14400	70	98	3	0.028391167192429	7	4 h, FR5	0.05	M	HXB10XWMI
3B9BD582	2021-11-25	8:17:34	319	14400	92	48	7	0.13166144200627	8	4 h, FR5	0.1	M	HXB10XWMI
3B9BD582	2021-11-29	9:38:03	322	14400	262	223	13	0.242236024844721	9	4 h, FR5	0.1	M	HXB10XWMI
3B9BD582	2021-12-01	9:22:48	325	14400	449	161	23	0.424615384615385	10	4 h, FR5	0.1	M	HXB10XWMI
3B9BD582	2021-12-03	9:26:43	331	14400	635	129	33	0.598187311178248	11	4 h, FR5	0.1	M	HXB10XWMI
3B9BD582	2021-12-05	9:32:02	331	14400	654	78	34	0.61631419939577	12	4 h, FR5	0.1	M	HXB10XWMI
3B9BD582	2021-12-08	10:33:11	332	7238	196	24	10	0.180722891566265	14	Prog. Ratio	0.1	M	HXB10XWMI
3B9BD582	2021-12-10	13:09:17	332	10887	384	70	19	0.343373493975904	13	4 h, FR5	0.1	M	HXB10XWMI
3B9BD582	2021-12-15	15:53:10	341	51367	1001	147	55	0.967741935483871	15	16 h, FR5	0.1	M	HXB10XWMI
3B9BD582	2021-12-17	16:37:19	342	57600	70	116	9	0.157894736842105	16	16 h, FR5	0.1	M	HXB10XWMI
3B9BD582	2021-12-19	14:57:18	348	57600	599	180	34	0.586206896551724	17	16 h, FR5	0.1	M	HXB10XWMI
3B9BD582	2022-01-14	9:13:02	357	3600	20	21	2	0	23	Reinstatement	0	M	HXB10XWMI
3B9BD582	2022-01-28	10:53:24	350	3600	15	6	1	0	22	Extinction	0	M	HXB10XWMI
3B9BD58B	2021-11-15	13:39:56	325	3600	0	30	0	0	1	1 h, FR5	0.025	M	F344/Stm
3B9BD58B	2021-11-16	10:13:41	325	3600	18	97	3	0.0138461538461538	2	1 h, FR5	0.025	M	F344/Stm
3B9BD58B	2021-11-17	13:31:25	329	3600	10	25	2	0.00911854103343465	3	1 h, FR5	0.025	M	F344/Stm
3B9BD58B	2021-11-18	9:10:43	327	14400	578	28	23	0.105504587155963	4	4 h, FR5	0.025	M	F344/Stm
3B9BD58B	2021-11-19	9:35:03	326	12960	2427	1	163	0.75	5	4 h, FR5	0.025	M	F344/Stm
3B9BD58B	2021-11-23	9:45:59	326	14400	859	41	20	0.184049079754601	7	4 h, FR5	0.05	M	F344/Stm
3B9BD58B	2021-11-25	8:17:34	331	14400	200	18	6	0.108761329305136	8	4 h, FR5	0.1	M	F344/Stm
3B9BD58B	2021-11-29	9:38:03	332	14400	358	13	14	0.253012048192771	9	4 h, FR5	0.1	M	F344/Stm
3B9BD58B	2021-12-01	9:22:48	336	14400	180	86	7	0.125	10	4 h, FR5	0.1	M	F344/Stm
3B9BD58B	2021-12-03	9:26:43	337	14400	124	8	6	0.106824925816024	11	4 h, FR5	0.1	M	F344/Stm
3B9BD58B	2021-12-05	9:32:02	338	14400	87	10	4	0.0710059171597633	12	4 h, FR5	0.1	M	F344/Stm
3B9BD58B	2021-12-08	10:33:11	343	1967	140	4	4	0.0699708454810496	14	Prog. Ratio	0.1	M	F344/Stm
3B9BD58B	2021-12-10	13:09:17	343	16367	227	14	8	0.139941690962099	13	4 h, FR5	0.1	M	F344/Stm
3B9BD58B	2021-12-17	16:37:19	348	57600	28	23	3	0.0517241379310345	15	16 h, FR5	0.1	M	F344/Stm
3B9BD58B	2021-12-19	14:57:18	354	57600	54	1	4	0.0677966101694915	16	16 h, FR5	0.1	M	F344/Stm
3B9BD58B	2022-01-28	10:53:24	363	3600	9	1	0	0	18	Extinction	0	M	F344/Stm
3B9BD58B	2022-02-21	14:13:01	388	3600	10	27	2	0	23	Reinstatement	0	M	F344/Stm
3B9BD58D	2021-11-15	15:10:06	197.001	3600	13	19	2	0.0152283490946746	1	1 h, FR5	0.025	F	F344/Stm
3B9BD58D	2021-11-16	11:47:18	197.001	3600	49	13	4	0.0304566981893493	2	1 h, FR5	0.025	F	F344/Stm
3B9BD58D	2021-11-17	14:52:05	204.001	3600	8	2	1	0.00735290513281798	3	1 h, FR5	0.025	F	F344/Stm
3B9BD58D	2021-11-18	13:28:37	203.001	14400	134	9	9	0.0665021354574608	4	4 h, FR5	0.025	F	F344/Stm
3B9BD58D	2021-11-19	13:38:20	198.001	14400	3	10	0	0	5	4 h, FR5	0.025	F	F344/Stm
3B9BD58D	2021-11-21	16:31:24	207.001	14400	23	9	4	0.0579707344408964	6	4 h, FR5	0.05	F	F344/Stm
3B9BD58D	2021-11-25	12:47:15	200	14400	33	5	6	0.18	8	4 h, FR5	0.1	F	F344/Stm
3B9BD58D	2021-11-29	13:59:48	202	14400	268	11	11	0.326732673267327	9	4 h, FR5	0.1	F	F344/Stm
3B9BD58D	2021-12-01	13:39:20	202	14400	1815	4	56	1.66336633663366	10	4 h, FR5	0.1	F	F344/Stm
3B9BD58D	2021-12-03	13:50:34	202	14400	202	8	9	0.267326732673267	11	4 h, FR5	0.1	F	F344/Stm
3B9BD58D	2021-12-05	13:49:03	205	14400	461	4	15	0.439024390243902	12	4 h, FR5	0.1	F	F344/Stm
3B9BD58D	2021-12-09	11:42:03	208	14400	825	2	28	0.807692307692308	13	4 h, FR5	0.1	F	F344/Stm
3B9BD58D	2021-12-13	14:16:20	215	5500	138	4	7	0.195348837209302	14	Prog. Ratio	0.1	F	F344/Stm
3B9BD58D	2021-12-16	15:59:04	215	57600	1764	1	48	1.33953488372093	15	16 h, FR5	0.1	F	F344/Stm
3B9BD58D	2021-12-18	13:14:13	220	57600	15	13	2	0.0545454545454545	16	16 h, FR5	0.1	F	F344/Stm
3B9BD58D	2021-12-20	16:19:50	214	57600	453	1	18	0.504672897196262	17	16 h, FR5	0.1	F	F344/Stm
3B9BD58D	2022-01-28	13:22:41	217	3600	3	1	0	0	18	Extinction	0	F	F344/Stm
3B9BD58D	2022-02-25	10:09:19	224	3600	62	1	8	0	23	Reinstatement	0	F	F344/Stm
3B9BD58E	2021-11-15	15:10:06	190	3600	41	20	5	0.0394736842105263	1	1 h, FR5	0.025	F	F344/Stm
3B9BD58E	2021-11-16	11:47:18	187	3600	7	2	1	0.00802139037433155	2	1 h, FR5	0.025	F	F344/Stm
3B9BD58E	2021-11-17	14:52:05	191	3600	19	9	3	0.0235602094240838	3	1 h, FR5	0.025	F	F344/Stm
3B9BD58E	2021-11-18	13:28:37	185	14400	251	11	7	0.0567567567567568	4	4 h, FR5	0.025	F	F344/Stm
3B9BD58E	2021-11-21	16:31:24	191	14400	234	12	9	0.141361256544503	6	4 h, FR5	0.05	F	F344/Stm
3B9BD58E	2021-11-23	13:51:52	186	5060	29	14	1	0.0161290322580645	7	4 h, FR5	0.05	F	F344/Stm
3B9BD58E	2021-11-25	12:47:15	197	14400	90	2	4	0.121827411167513	8	4 h, FR5	0.1	F	F344/Stm
3B9BD58E	2021-11-29	13:59:48	190	14400	90	1	3	0.0947368421052632	9	4 h, FR5	0.1	F	F344/Stm
3B9BD58E	2021-12-01	13:39:20	195	14400	71	4	4	0.123076923076923	10	4 h, FR5	0.1	F	F344/Stm
3B9BD58E	2021-12-03	13:50:34	195	14400	2	4	0	0	11	4 h, FR5	0.1	F	F344/Stm
3B9BD58E	2021-12-05	13:49:03	200	14400	53	2	6	0.18	12	4 h, FR5	0.1	F	F344/Stm
3B9BD58E	2021-12-09	11:42:03	197	14400	179	17	9	0.274111675126904	13	4 h, FR5	0.1	F	F344/Stm
3B9BD58E	2021-12-13	14:16:20	197	1200	0	5	0	0	14	Prog. Ratio	0.1	F	F344/Stm
3B9BD58E	2021-12-16	15:59:04	205	57600	1273	4	37	1.08292682926829	15	16 h, FR5	0.1	F	F344/Stm
3B9BD58E	2021-12-18	13:14:13	206	57600	1318	3	36	1.04854368932039	16	16 h, FR5	0.1	F	F344/Stm
3B9BD58E	2021-12-20	16:19:50	206	57600	220	67	15	0.436893203883495	17	16 h, FR5	0.1	F	F344/Stm
3B9BD58E	2022-01-28	13:22:41	217	3600	4	4	0	0	18	Extinction	0	F	F344/Stm
3B9BD58E	2022-02-25	10:09:19	213	3600	9	1	1	0	23	Reinstatement	0	F	F344/Stm
3B9BD58F	2021-11-15	13:39:56	180	3600	69	12	4	0.0333333333333333	1	1 h, FR5	0.025	F	HXB10
3B9BD58F	2021-11-16	10:13:41	181	3600	161	22	7	0.0580110497237569	2	1 h, FR5	0.025	F	HXB10
3B9BD58F	2021-11-17	13:31:25	179	3600	28	65	4	0.0335195530726257	3	1 h, FR5	0.025	F	HXB10
3B9BD58F	2021-11-18	9:10:43	180	14400	224	180	15	0.125	4	4 h, FR5	0.025	F	HXB10
3B9BD58F	2021-11-19	9:35:02	184	13343	305	113	17	0.138586956521739	5	4 h, FR5	0.025	F	HXB10
3B9BD58F	2021-11-21	12:15:03	182	14400	705	73	28	0.461538461538462	6	4 h, FR5	0.05	F	HXB10
3B9BD58F	2021-11-23	9:36:21	182	14400	344	54	17	0.28021978021978	7	4 h, FR5	0.05	F	HXB10
3B9BD58F	2021-11-25	8:17:34	186	14400	197	38	10	0.32258064516129	8	4 h, FR5	0.1	F	HXB10
3B9BD58F	2021-11-29	9:38:02	187	14400	340	50	16	0.513368983957219	9	4 h, FR5	0.1	F	HXB10
3B9BD58F	2021-12-01	9:22:47	185	14400	734	43	26	0.843243243243243	10	4 h, FR5	0.1	F	HXB10
3B9BD58F	2021-12-03	9:26:43	188	14400	687	29	25	0.797872340425532	11	4 h, FR5	0.1	F	HXB10
3B9BD58F	2021-12-05	9:32:02	192	14400	679	39	25	0.78125	12	4 h, FR5	0.1	F	HXB10
3B9BD58F	2021-12-08	10:33:11	192	2730	95	23	6	0.1875	14	Prog. Ratio	0.1	F	HXB10
3B9BD58F	2021-12-10	13:09:17	192	17130	774	62	31	0.96875	13	4 h, FR5	0.1	F	HXB10
3B9BD58F	2021-12-15	15:53:10	189	51367	698	38	31	0.984126984126984	15	16 h, FR5	0.1	F	HXB10
3B9BD58F	2021-12-17	16:37:19	197	57600	401	66	20	0.609137055837563	16	16 h, FR5	0.1	F	HXB10
3B9BD58F	2021-12-19	14:57:17	194	57600	456	57	23	0.711340206185567	17	16 h, FR5	0.1	F	HXB10
3B9BD58F	2022-01-28	10:53:24	197	3600	19	5	1	0	18	Extinction	0	F	HXB10
3B9BD58F	2022-02-21	14:13:00	197	3600	165	24	8	0	23	Reinstatement	0	F	HXB10
3B9BD591	2021-11-15	13:39:56	223	3600	345	72	14	0.094170403587444	1	1 h, FR5	0.025	F	HXB10XWMI
3B9BD591	2021-11-16	10:13:41	219	3600	421	39	26	0.178082191780822	2	1 h, FR5	0.025	F	HXB10XWMI
3B9BD591	2021-11-17	13:31:25	224	3600	225	58	12	0.0803571428571429	3	1 h, FR5	0.025	F	HXB10XWMI
3B9BD591	2021-11-18	9:10:43	216	14400	335	90	23	0.159722222222222	4	4 h, FR5	0.025	F	HXB10XWMI
3B9BD591	2021-11-19	9:35:03	216	13246	306	62	19	0.131944444444444	5	4 h, FR5	0.025	F	HXB10XWMI
3B9BD591	2021-11-21	12:15:03	223	14400	365	53	25	0.336322869955157	6	4 h, FR5	0.05	F	HXB10XWMI
3B9BD591	2021-11-23	9:36:21	223	14400	258	38	16	0.2152466367713	7	4 h, FR5	0.05	F	HXB10XWMI
3B9BD591	2021-11-25	8:17:34	221	14400	183	13	13	0.352941176470588	8	4 h, FR5	0.1	F	HXB10XWMI
3B9BD591	2021-11-29	9:38:02	223	14400	213	48	18	0.484304932735426	9	4 h, FR5	0.1	F	HXB10XWMI
3B9BD591	2021-12-01	9:22:47	220	14400	249	39	17	0.463636363636364	10	4 h, FR5	0.1	F	HXB10XWMI
3B9BD591	2021-12-03	9:26:43	224	14400	3584	18	150	4.01785714285714	11	4 h, FR5	0.1	F	HXB10XWMI
3B9BD591	2021-12-05	9:32:02	226	14400	1798	12	117	3.10619469026549	12	4 h, FR5	0.1	F	HXB10XWMI
3B9BD591	2021-12-08	10:33:11	219	9551	193	24	9	0.246575342465753	14	Prog. Ratio	0.1	F	HXB10XWMI
3B9BD591	2021-12-10	13:09:17	219	10887	739	15	41	1.12328767123288	13	4 h, FR5	0.1	F	HXB10XWMI
3B9BD591	2021-12-15	15:53:10	226	51367	1481	14	127	3.3716814159292	15	16 h, FR5	0.1	F	HXB10XWMI
3B9BD591	2021-12-17	16:37:19	228	57600	1378	33	98	2.57894736842105	16	16 h, FR5	0.1	F	HXB10XWMI
3B9BD591	2021-12-19	14:57:18	233	57600	1007	7	74	1.90557939914163	17	16 h, FR5	0.1	F	HXB10XWMI
3B9BD591	2022-01-28	10:53:24	234	3600	16	19	1	0	18	Extinction	0	F	HXB10XWMI
3B9BD591	2022-02-21	14:13:01	232	3600	93	19	13	0	23	Reinstatement	0	F	HXB10XWMI
3B9BD59A	2021-11-15	13:39:56	234	3600	564	227	17	0.108974358974359	1	1 h, FR5	0.025	F	HXB10XWMI
3B9BD59A	2021-11-16	10:13:41	232	3600	284	90	13	0.084051724137931	2	1 h, FR5	0.025	F	HXB10XWMI
3B9BD59A	2021-11-17	13:31:25	231	3600	145	37	8	0.0519480519480519	3	1 h, FR5	0.025	F	HXB10XWMI
3B9BD59A	2021-11-18	9:10:43	232	14400	1769	126	64	0.413793103448276	4	4 h, FR5	0.025	F	HXB10XWMI
3B9BD59A	2021-11-19	9:35:03	233	13246	1067	64	42	0.270386266094421	5	4 h, FR5	0.025	F	HXB10XWMI
3B9BD59A	2021-11-21	12:15:03	234	14400	832	41	37	0.474358974358974	6	4 h, FR5	0.05	F	HXB10XWMI
3B9BD59A	2021-11-23	9:36:21	234	14400	3026	111	172	2.2051282051282	7	4 h, FR5	0.05	F	HXB10XWMI
3B9BD59A	2021-11-25	8:17:34	234	14400	305	88	27	0.692307692307692	8	4 h, FR5	0.1	F	HXB10XWMI
3B9BD59A	2021-11-29	9:38:02	233	14400	905	34	70	1.80257510729614	9	4 h, FR5	0.1	F	HXB10XWMI
3B9BD59A	2021-12-01	9:22:47	236	14400	1962	40	147	3.73728813559322	10	4 h, FR5	0.1	F	HXB10XWMI
3B9BD59A	2021-12-03	9:26:43	233	14400	4323	157	140	3.60515021459227	11	4 h, FR5	0.1	F	HXB10XWMI
3B9BD59A	2021-12-05	9:32:02	237	14400	1369	22	112	2.83544303797468	12	4 h, FR5	0.1	F	HXB10XWMI
3B9BD59A	2021-12-08	10:33:11	238	11715	728	62	15	0.378151260504202	14	Prog. Ratio	0.1	F	HXB10XWMI
3B9BD59A	2021-12-10	13:09:17	238	10887	642	37	44	1.10924369747899	13	4 h, FR5	0.1	F	HXB10XWMI
3B9BD59A	2021-12-15	15:53:10	239	51367	2772	45	228	5.72384937238494	15	16 h, FR5	0.1	F	HXB10XWMI
3B9BD59A	2021-12-17	16:37:19	247	57600	1815	50	167	4.05668016194332	16	16 h, FR5	0.1	F	HXB10XWMI
3B9BD59A	2021-12-19	14:57:18	243	57600	2092	35	201	4.96296296296296	17	16 h, FR5	0.1	F	HXB10XWMI
3B9BD59A	2022-01-28	10:53:24	245	3600	76	23	6	0	22	Extinction	0	F	HXB10XWMI
3B9BD59A	2022-02-21	14:13:01	245	3600	233	5	27	0	23	Reinstatement	0	F	HXB10XWMI
3B9BD5A5	2021-11-15	13:39:56	215	3600	18	41	3	0.0209302325581395	1	1 h, FR5	0.025	F	HXB10XWMI
3B9BD5A5	2021-11-16	10:13:41	220	3600	40	24	6	0.0409090909090909	2	1 h, FR5	0.025	F	HXB10XWMI
3B9BD5A5	2021-11-17	13:31:25	228	3600	102	15	5	0.0328947368421053	3	1 h, FR5	0.025	F	HXB10XWMI
3B9BD5A5	2021-11-18	9:10:43	221	14400	536	81	19	0.1289592760181	4	4 h, FR5	0.025	F	HXB10XWMI
3B9BD5A5	2021-11-19	9:35:03	220	13246	113	11	6	0.0409090909090909	5	4 h, FR5	0.025	F	HXB10XWMI
3B9BD5A5	2021-11-21	12:15:03	224	14400	675	67	24	0.321428571428571	6	4 h, FR5	0.05	F	HXB10XWMI
3B9BD5A5	2021-11-23	9:36:21	224	14400	281	17	15	0.200892857142857	7	4 h, FR5	0.05	F	HXB10XWMI
3B9BD5A5	2021-11-25	8:17:34	227	14400	402	25	16	0.422907488986784	8	4 h, FR5	0.1	F	HXB10XWMI
3B9BD5A5	2021-11-29	9:38:02	231	14400	513	15	26	0.675324675324675	9	4 h, FR5	0.1	F	HXB10XWMI
3B9BD5A5	2021-12-01	9:22:47	227	14400	177	0	11	0.290748898678414	10	4 h, FR5	0.1	F	HXB10XWMI
3B9BD5A5	2021-12-03	9:26:43	233	14400	1154	56	109	2.8068669527897	11	4 h, FR5	0.1	F	HXB10XWMI
3B9BD5A5	2021-12-05	9:32:02	226	14400	813	110	58	1.53982300884956	12	4 h, FR5	0.1	F	HXB10XWMI
3B9BD5A5	2021-12-08	10:33:11	232	15205	695	87	14	0.362068965517241	14	Prog. Ratio	0.1	F	HXB10XWMI
3B9BD5A5	2021-12-10	13:09:17	232	10887	2095	41	88	2.27586206896552	13	4 h, FR5	0.1	F	HXB10XWMI
3B9BD5A5	2021-12-15	15:53:10	240	51367	3985	76	198	4.95	15	16 h, FR5	0.1	F	HXB10XWMI
3B9BD5A5	2021-12-17	16:37:19	238	57600	3205	49	170	4.28571428571429	16	16 h, FR5	0.1	F	HXB10XWMI
3B9BD5A5	2021-12-19	14:57:18	242	57600	6390	26	250	6.19834710743802	17	16 h, FR5	0.1	F	HXB10XWMI
3B9BD5A5	2022-01-28	10:53:24	240	3600	30	21	2	0	18	Extinction	0	F	HXB10XWMI
3B9BD5A5	2022-02-21	14:13:01	235	3600	94	35	8	0	23	Reinstatement	0	F	HXB10XWMI
3B9BD5BA	2021-10-26	14:41:52	NA	3600	137	62	12	NA	1	1 h, FR5	0.025	F	ACI/EurMcwi
3B9BD5BA	2021-10-27	9:54:28	NA	3600	43	27	3	NA	2	1 h, FR5	0.025	F	ACI/EurMcwi
3B9BD5BA	2021-10-28	9:28:43	123.001	3600	1228	50	29	0.353655661336087	3	1 h, FR5	0.025	F	ACI/EurMcwi
3B9BD5BA	2021-10-29	11:18:02	123.001	14400	3643	21	115	1.40242762253965	4	4 h, FR5	0.025	F	ACI/EurMcwi
3B9BD5BA	2021-10-31	10:20:42	124.001	14400	269	129	20	0.24193353279409	5	4 h, FR5	0.025	F	ACI/EurMcwi
3B9BD5BA	2021-11-02	11:24:28	123.001	14400	4960	12	150	3.65850684140779	6	4 h, FR5	0.05	F	ACI/EurMcwi
3B9BD5BA	2021-11-04	9:23:13	124.001	14400	4283	2	143	3.45964951895549	7	4 h, FR5	0.05	F	ACI/EurMcwi
3B9BD5BA	2021-11-07	9:04:10	129.001	14400	3271	92	128	5.95344222137813	8	4 h, FR5	0.1	F	ACI/EurMcwi
3B9BD5BA	2021-11-09	10:21:35	131.001	14400	4091	22	158	7.23658598025969	9	4 h, FR5	0.1	F	ACI/EurMcwi
3B9BD5BA	2021-11-11	10:06:40	134.001	14400	3118	15	130	5.82085208319341	10	4 h, FR5	0.1	F	ACI/EurMcwi
3B9BD5BA	2021-11-13	10:42:00	136.001	14400	3547	43	129	5.69113462401012	11	4 h, FR5	0.1	F	ACI/EurMcwi
3B9BD5BA	2021-11-15	9:24:50	135	14400	3698	3	121	5.37777777777778	12	4 h, FR5	0.1	F	ACI/EurMcwi
3B9BD5BA	2021-11-17	9:21:13	135	14400	3088	25	89	3.95555555555556	13	4 h, FR5	0.1	F	ACI/EurMcwi
3B9BD5BA	2021-11-21	9:38:56	142	8868	922	145	16	0.676056338028169	14	Prog. Ratio	0.1	F	ACI/EurMcwi
3B9BD5BA	2021-11-23	18:41:06	145	57600	3386	11	180	7.44827586206897	15	16 h, FR5	0.1	F	ACI/EurMcwi
3B9BD5BA	2021-11-30	16:14:08	146	57600	3030	3	186	7.64383561643836	16	16 h, FR5	0.1	F	ACI/EurMcwi
3B9BD5BA	2021-12-02	15:45:04	146	57600	3118	67	190	7.80821917808219	17	16 h, FR5	0.1	F	ACI/EurMcwi
3B9BD5BA	2021-12-15	9:19:23	153	3600	177	10	10	0	18	Extinction	0	F	ACI/EurMcwi
3B9BD5BA	2022-01-20	13:29:12	163	3600	13	3	1	0	20	Extinction	0	F	ACI/EurMcwi
3B9BD5BA	2022-01-21	11:41:57	163	3600	24	4	1	0	21	Extinction	0	F	ACI/EurMcwi
3B9BD5BA	2022-03-15	10:55:05	NA	3600	31	9	2	NA	22	Extinction	0	F	ACI/EurMcwi
3B9BD5BA	2022-04-09	11:41:18	176	3949	18	0	1	0	23	Reinstatement	0	F	ACI/EurMcwi
3B9BD5BF	2021-10-26	14:41:53	144	3600	116	140	10	0.104166666666667	1	1 h, FR5	0.025	F	ACI/EurMcwi
3B9BD5BF	2021-10-27	9:54:28	140	3600	122	56	14	0.15	2	1 h, FR5	0.025	F	ACI/EurMcwi
3B9BD5BF	2021-10-28	9:28:43	144	3600	250	38	15	0.15625	3	1 h, FR5	0.025	F	ACI/EurMcwi
3B9BD5BF	2021-10-29	11:18:02	144	14400	1882	90	57	0.59375	4	4 h, FR5	0.025	F	ACI/EurMcwi
3B9BD5BF	2021-10-31	10:20:43	144	14400	4039	218	139	1.44791666666667	5	4 h, FR5	0.025	F	ACI/EurMcwi
3B9BD5BF	2021-11-02	11:24:28	146	14400	2463	107	110	2.26027397260274	6	4 h, FR5	0.05	F	ACI/EurMcwi
3B9BD5BF	2021-11-04	9:23:13	144	14400	735	38	36	0.75	7	4 h, FR5	0.05	F	ACI/EurMcwi
3B9BD5BF	2021-11-07	9:04:10	151	14400	1067	81	35	1.39072847682119	8	4 h, FR5	0.1	F	ACI/EurMcwi
3B9BD5BF	2021-11-09	10:21:35	150	14400	932	153	32	1.28	9	4 h, FR5	0.1	F	ACI/EurMcwi
3B9BD5BF	2021-11-11	10:06:40	157	14400	951	82	45	1.71974522292994	10	4 h, FR5	0.1	F	ACI/EurMcwi
3B9BD5BF	2021-11-13	10:42:00	157	14400	2728	50	118	4.50955414012739	11	4 h, FR5	0.1	F	ACI/EurMcwi
3B9BD5BF	2021-11-15	9:24:50	160	14400	1275	150	51	1.9125	12	4 h, FR5	0.1	F	ACI/EurMcwi
3B9BD5BF	2021-11-17	9:21:13	160	14400	2432	367	106	3.975	13	4 h, FR5	0.1	F	ACI/EurMcwi
3B9BD5BF	2021-11-21	9:38:56	157	8868	502	86	12	0.45859872611465	14	Prog. Ratio	0.1	F	ACI/EurMcwi
3B9BD5BF	2021-11-23	18:41:06	166	57600	2687	342	120	4.33734939759036	15	16 h, FR5	0.1	F	ACI/EurMcwi
3B9BD5BF	2021-11-30	16:14:08	159	57600	3284	58	116	4.37735849056604	16	16 h, FR5	0.1	F	ACI/EurMcwi
3B9BD5BF	2021-12-02	15:45:04	165	57600	4469	19	115	4.18181818181818	17	16 h, FR5	0.1	F	ACI/EurMcwi
3B9BD5BF	2021-12-15	9:19:23	169	3600	49	44	4	0	18	Extinction	0	F	ACI/EurMcwi
3B9BD5BF	2022-01-20	13:29:12	182	3600	33	51	3	0	20	Extinction	0	F	ACI/EurMcwi
3B9BD5BF	2022-01-21	11:41:57	178	3600	33	62	3	0	21	Extinction	0	F	ACI/EurMcwi
3B9BD5BF	2022-03-15	10:55:06	NA	3600	64	11	2	NA	22	Extinction	0	F	ACI/EurMcwi
3B9BD5BF	2022-04-09	11:41:18	194	3949	35	46	3	0	23	Reinstatement	0	F	ACI/EurMcwi
3B9BD5C0	2021-11-15	15:10:06	258	3600	38	378	4	0.0232558139534884	1	1 h, FR5	0.025	M	HXB10
3B9BD5C0	2021-11-16	11:47:18	258	3600	30	86	4	0.0232558139534884	2	1 h, FR5	0.025	M	HXB10
3B9BD5C0	2021-11-17	14:52:06	260	3600	37	173	5	0.0288461538461538	3	1 h, FR5	0.025	M	HXB10
3B9BD5C0	2021-11-18	13:28:37	261	14400	86	256	11	0.0632183908045977	4	4 h, FR5	0.025	M	HXB10
3B9BD5C0	2021-11-19	13:38:21	262	14400	211	130	19	0.108778625954198	5	4 h, FR5	0.025	M	HXB10
3B9BD5C0	2021-11-21	16:31:24	268	14400	202	165	18	0.201492537313433	6	4 h, FR5	0.05	M	HXB10
3B9BD5C0	2021-11-23	13:51:52	268	4871	15	16	3	0.0335820895522388	7	4 h, FR5	0.05	M	HXB10
3B9BD5C0	2021-11-25	12:47:16	267	14400	120	78	10	0.224719101123595	8	4 h, FR5	0.1	M	HXB10
3B9BD5C0	2021-11-29	13:59:48	274	14400	242	98	16	0.35036496350365	9	4 h, FR5	0.1	M	HXB10
3B9BD5C0	2021-12-01	13:39:20	276	14400	313	89	13	0.282608695652174	10	4 h, FR5	0.1	M	HXB10
3B9BD5C0	2021-12-03	13:50:35	277	14400	302	102	18	0.389891696750903	11	4 h, FR5	0.1	M	HXB10
3B9BD5C0	2021-12-05	13:49:04	282	14400	211	50	15	0.319148936170213	12	4 h, FR5	0.1	M	HXB10
3B9BD5C0	2021-12-09	11:42:03	281	14400	373	122	18	0.384341637010676	13	4 h, FR5	0.1	M	HXB10
3B9BD5C0	2021-12-13	14:16:20	292	6807	163	107	8	0.164383561643836	14	Prog. Ratio	0.1	M	HXB10
3B9BD5C0	2021-12-16	15:59:04	296	57600	745	107	33	0.668918918918919	15	16 h, FR5	0.1	M	HXB10
3B9BD5C0	2021-12-18	13:14:13	295	57600	775	30	31	0.630508474576271	16	16 h, FR5	0.1	M	HXB10
3B9BD5C0	2021-12-20	16:19:50	295	57600	285	91	12	0.24406779661017	17	16 h, FR5	0.1	M	HXB10
3B9BD5C0	2022-01-28	13:22:42	312	3600	39	7	2	0	18	Extinction	0	M	HXB10
3B9BD5C0	2022-02-25	10:09:19	317	3600	107	30	7	0	23	Reinstatement	0	M	HXB10
3B9BD5C4	2021-11-15	15:10:06	164	3600	88	27	10	0.0914634146341463	1	1 h, FR5	0.025	F	HXB10
3B9BD5C4	2021-11-16	11:47:18	174	3600	271	14	11	0.0948275862068966	2	1 h, FR5	0.025	F	HXB10
3B9BD5C4	2021-11-17	14:52:05	174	3600	348	22	15	0.129310344827586	3	1 h, FR5	0.025	F	HXB10
3B9BD5C4	2021-11-18	13:28:37	171	14400	1606	46	63	0.552631578947368	4	4 h, FR5	0.025	F	HXB10
3B9BD5C4	2021-11-21	16:31:24	179	14400	1654	13	66	1.10614525139665	6	4 h, FR5	0.05	F	HXB10
3B9BD5C4	2021-11-23	16:02:27	179	7200	2539	17	114	1.91061452513966	7	4 h, FR5	0.05	F	HXB10
3B9BD5C4	2021-11-25	12:47:16	182	14400	845	5	53	1.74725274725275	8	4 h, FR5	0.1	F	HXB10
3B9BD5C4	2021-11-29	13:59:48	184	14400	1660	6	71	2.31521739130435	9	4 h, FR5	0.1	F	HXB10
3B9BD5C4	2021-12-01	13:39:20	182	14400	4429	3	191	6.2967032967033	10	4 h, FR5	0.1	F	HXB10
3B9BD5C4	2021-12-03	13:50:34	189	14400	1712	6	85	2.6984126984127	11	4 h, FR5	0.1	F	HXB10
3B9BD5C4	2021-12-05	13:49:04	187	14400	3162	1	159	5.10160427807487	12	4 h, FR5	0.1	F	HXB10
3B9BD5C4	2021-12-09	11:42:03	184	14400	3024	3	146	4.76086956521739	13	4 h, FR5	0.1	F	HXB10
3B9BD5C4	2021-12-13	14:16:20	189	8699	854	760	15	0.476190476190476	14	Prog. Ratio	0.1	F	HXB10
3B9BD5C4	2021-12-16	15:59:04	190	57600	3403	268	186	5.87368421052632	15	16 h, FR5	0.1	F	HXB10
3B9BD5C4	2021-12-18	13:14:13	188	57600	2759	169	146	4.65957446808511	16	16 h, FR5	0.1	F	HXB10
3B9BD5C4	2021-12-20	16:19:50	188	57600	4011	116	186	5.93617021276596	17	16 h, FR5	0.1	F	HXB10
3B9BD5C4	2022-01-28	13:22:42	197	3600	58	19	4	0	22	Extinction	0	F	HXB10
3B9BD5C4	2022-02-25	10:09:19	196	3600	133	101	6	0	23	Reinstatement	0	F	HXB10
3B9BD5C7	2021-11-15	9:24:50	160	3600	6	24	1	0.009375	1	1 h, FR5	0.025	M	M520/NMcwi
3B9BD5C7	2021-11-16	13:57:24	224	3600	63	0	4	0.0267857142857143	2	1 h, FR5	0.025	M	M520/NMcwi
3B9BD5C7	2021-11-17	9:56:20	225	3600	3	2	0	0	3	1 h, FR5	0.025	M	M520/NMcwi
3B9BD5C7	2021-11-18	14:10:23	218	14400	275	21	13	0.0894495412844037	4	4 h, FR5	0.025	M	M520/NMcwi
3B9BD5C7	2021-11-19	14:00:43	216	14400	215	8	6	0.0416666666666667	5	4 h, FR5	0.025	M	M520/NMcwi
3B9BD5C7	2021-11-21	16:02:45	223	14400	349	12	8	0.10762331838565	6	4 h, FR5	0.05	M	M520/NMcwi
3B9BD5C7	2021-11-23	14:07:00	219	14400	81	2	2	0.0273972602739726	7	4 h, FR5	0.05	M	M520/NMcwi
3B9BD5C7	2021-11-25	13:07:12	222	14400	394	4	9	0.243243243243243	8	4 h, FR5	0.1	M	M520/NMcwi
3B9BD5C7	2021-11-29	14:13:59	226	14400	74	5	3	0.079646017699115	9	4 h, FR5	0.1	M	M520/NMcwi
3B9BD5C7	2021-12-01	13:54:40	233	14400	231	47	5	0.128755364806867	10	4 h, FR5	0.1	M	M520/NMcwi
3B9BD5C7	2021-12-03	14:06:55	233	14400	4	2	0	0	11	4 h, FR5	0.1	M	M520/NMcwi
3B9BD5C7	2021-12-05	14:07:23	237	14400	31	0	1	0.0253164556962025	12	4 h, FR5	0.1	M	M520/NMcwi
3B9BD5C7	2021-12-10	10:27:13	238	14400	110	4	4	0.100840336134454	13	4 h, FR5	0.1	M	M520/NMcwi
3B9BD5C7	2021-12-13	14:30:52	245	4546	260	1	6	0.146938775510204	14	Prog. Ratio	0.1	M	M520/NMcwi
3B9BD5C7	2021-12-16	16:11:59	252	57600	1503	222	27	0.642857142857143	15	16 h, FR5	0.1	M	M520/NMcwi
3B9BD5C7	2021-12-18	12:37:56	252	57600	2108	0	44	1.04761904761905	16	16 h, FR5	0.1	M	M520/NMcwi
3B9BD5C7	2021-12-20	16:36:14	257	57600	616	0	11	0.256809338521401	17	16 h, FR5	0.1	M	M520/NMcwi
3B9BD5C7	2022-01-28	13:19:51	279	3600	1	0	0	0	18	Extinction	0	M	M520/NMcwi
3B9BD5C7	2022-02-25	9:31:43	274	3600	0	0	0	0	23	Reinstatement	0	M	M520/NMcwi
3B9BD5CA	2021-11-15	11:14:12	290	3600	11	127	2	0.0103448275862069	1	1 h, FR5	0.025	M	SS/JrHsdMcwi
3B9BD5CA	2021-11-16	10:01:19	290	3600	39	30	5	0.0258620689655172	2	1 h, FR5	0.025	M	SS/JrHsdMcwi
3B9BD5CA	2021-11-17	10:04:00	299	3600	64	52	6	0.0301003344481605	3	1 h, FR5	0.025	M	SS/JrHsdMcwi
3B9BD5CA	2021-11-18	9:59:30	299	14400	91	50	6	0.0301003344481605	4	4 h, FR5	0.025	M	SS/JrHsdMcwi
3B9BD5CA	2021-11-19	9:49:32	303	14400	28	17	5	0.0247524752475248	5	4 h, FR5	0.025	M	SS/JrHsdMcwi
3B9BD5CA	2021-11-21	10:18:47	306	14400	245	46	10	0.0980392156862745	6	4 h, FR5	0.05	M	SS/JrHsdMcwi
3B9BD5CA	2021-11-23	9:50:57	311	14400	339	14	12	0.115755627009646	7	4 h, FR5	0.05	M	SS/JrHsdMcwi
3B9BD5CA	2021-11-25	8:38:04	317	14400	294	7	9	0.170347003154574	8	4 h, FR5	0.1	M	SS/JrHsdMcwi
3B9BD5CA	2021-11-29	9:54:11	321	14400	338	30	10	0.186915887850467	9	4 h, FR5	0.1	M	SS/JrHsdMcwi
3B9BD5CA	2021-12-01	9:40:12	333	14400	463	8	14	0.252252252252252	10	4 h, FR5	0.1	M	SS/JrHsdMcwi
3B9BD5CA	2021-12-03	9:50:42	335	14400	450	0	13	0.232835820895522	11	4 h, FR5	0.1	M	SS/JrHsdMcwi
3B9BD5CA	2021-12-05	9:49:59	336	14400	599	148	17	0.303571428571429	12	4 h, FR5	0.1	M	SS/JrHsdMcwi
3B9BD5CA	2021-12-08	10:22:01	342	3817	292	13	8	0.140350877192982	14	Prog. Ratio	0.1	M	SS/JrHsdMcwi
3B9BD5CA	2021-12-09	11:29:43	345	14400	674	55	25	0.434782608695652	13	4 h, FR5	0.1	M	SS/JrHsdMcwi
3B9BD5CA	2021-12-15	16:28:15	363	49317	714	343	23	0.380165289256198	15	16 h, FR5	0.1	M	SS/JrHsdMcwi
3B9BD5CA	2021-12-17	16:12:02	360	57600	5656	12	104	1.73333333333333	16	16 h, FR5	0.1	M	SS/JrHsdMcwi
3B9BD5CA	2021-12-19	14:41:54	357	57600	13660	6	217	3.64705882352941	17	16 h, FR5	0.1	M	SS/JrHsdMcwi
3B9BD5CD	2021-10-26	14:41:52	138	3600	184	76	13	0.141304347826087	1	1 h, FR5	0.025	F	ACI/EurMcwi
3B9BD5CD	2021-10-27	9:54:28	143	3600	300	54	17	0.178321678321678	2	1 h, FR5	0.025	F	ACI/EurMcwi
3B9BD5CD	2021-10-28	9:28:43	145	3600	283	44	16	0.16551724137931	3	1 h, FR5	0.025	F	ACI/EurMcwi
3B9BD5CD	2021-10-29	11:18:02	142	14400	3709	108	175	1.84859154929577	4	4 h, FR5	0.025	F	ACI/EurMcwi
3B9BD5CD	2021-10-31	10:20:43	143	14400	4842	49	185	1.94055944055944	5	4 h, FR5	0.025	F	ACI/EurMcwi
3B9BD5CD	2021-11-02	11:24:28	145	14400	4402	65	128	2.64827586206897	6	4 h, FR5	0.05	F	ACI/EurMcwi
3B9BD5CD	2021-11-04	9:23:13	145	14400	2335	14	80	1.6551724137931	7	4 h, FR5	0.05	F	ACI/EurMcwi
3B9BD5CD	2021-11-07	9:04:10	149	14400	1477	18	46	1.85234899328859	8	4 h, FR5	0.1	F	ACI/EurMcwi
3B9BD5CD	2021-11-09	10:21:35	151	14400	537	49	30	1.19205298013245	9	4 h, FR5	0.1	F	ACI/EurMcwi
3B9BD5CD	2021-11-11	10:06:40	151	14400	1027	28	37	1.47019867549669	10	4 h, FR5	0.1	F	ACI/EurMcwi
3B9BD5CD	2021-11-13	10:42:00	155	14400	982	12	33	1.27741935483871	11	4 h, FR5	0.1	F	ACI/EurMcwi
3B9BD5CD	2021-11-15	9:24:50	158	14400	846	8	45	1.70886075949367	12	4 h, FR5	0.1	F	ACI/EurMcwi
3B9BD5CD	2021-11-17	9:21:13	158	14400	1294	105	57	2.16455696202532	13	4 h, FR5	0.1	F	ACI/EurMcwi
3B9BD5CD	2021-11-21	9:38:56	163	6963	488	40	11	0.404907975460123	14	Prog. Ratio	0.1	F	ACI/EurMcwi
3B9BD5CD	2021-11-23	18:41:06	168	57600	2442	85	94	3.35714285714286	15	16 h, FR5	0.1	F	ACI/EurMcwi
3B9BD5CD	2021-11-30	16:14:08	166	57600	3460	67	106	3.83132530120482	16	16 h, FR5	0.1	F	ACI/EurMcwi
3B9BD5CD	2021-12-02	15:45:04	166	57600	2272	16	100	3.6144578313253	17	16 h, FR5	0.1	F	ACI/EurMcwi
3B9BD5CD	2021-12-15	9:19:23	172	3600	174	17	8	0	18	Extinction	0	F	ACI/EurMcwi
3B9BD5CD	2022-01-20	13:29:12	181	3600	60	17	4	0	20	Extinction	0	F	ACI/EurMcwi
3B9BD5CD	2022-01-21	11:41:57	181	3600	94	17	4	0	21	Extinction	0	F	ACI/EurMcwi
3B9BD5CD	2022-03-15	10:55:06	NA	3600	38	8	3	NA	22	Extinction	0	F	ACI/EurMcwi
3B9BD5CD	2022-04-09	11:41:18	168	3949	155	15	14	0	23	Reinstatement	0	F	ACI/EurMcwi
3B9BD5CF	2021-11-15	15:10:06	249	3600	136	65	12	0.072289156626506	1	1 h, FR5	0.025	M	HXB10
3B9BD5CF	2021-11-16	11:47:19	246	3600	57	42	3	0.0182926829268293	2	1 h, FR5	0.025	M	HXB10
3B9BD5CF	2021-11-17	14:52:06	253	3600	31	19	3	0.0177865612648221	3	1 h, FR5	0.025	M	HXB10
3B9BD5CF	2021-11-18	13:28:37	253	14400	26	28	4	0.0237154150197628	4	4 h, FR5	0.025	M	HXB10
3B9BD5CF	2021-11-19	13:38:21	253	14400	17	11	3	0.0177865612648221	5	4 h, FR5	0.025	M	HXB10
3B9BD5CF	2021-11-21	16:31:25	252	14400	35	8	3	0.0357142857142857	6	4 h, FR5	0.05	M	HXB10
3B9BD5CF	2021-11-23	13:51:53	255	4871	4	1	0	0	7	4 h, FR5	0.05	M	HXB10
3B9BD5CF	2021-11-25	12:47:16	256	14400	52	38	5	0.1171875	8	4 h, FR5	0.1	M	HXB10
3B9BD5CF	2021-11-29	13:59:48	263	14400	48	20	6	0.136882129277567	9	4 h, FR5	0.1	M	HXB10
3B9BD5CF	2021-12-01	13:39:20	263	14400	36	18	5	0.114068441064639	10	4 h, FR5	0.1	M	HXB10
3B9BD5CF	2021-12-03	13:50:35	266	14400	34	8	6	0.135338345864662	11	4 h, FR5	0.1	M	HXB10
3B9BD5CF	2021-12-05	13:49:04	266	14400	317	374	20	0.451127819548872	12	4 h, FR5	0.1	M	HXB10
3B9BD5CF	2021-12-09	11:42:03	271	14400	142	33	11	0.243542435424354	13	4 h, FR5	0.1	M	HXB10
3B9BD5CF	2021-12-13	14:16:21	278	3746	65	5	5	0.107913669064748	14	Prog. Ratio	0.1	M	HXB10
3B9BD5CF	2021-12-16	15:59:04	284	57600	61	78	8	0.169014084507042	15	16 h, FR5	0.1	M	HXB10
3B9BD5CF	2021-12-18	13:14:13	278	57600	273	45	21	0.453237410071942	16	16 h, FR5	0.1	M	HXB10
3B9BD5CF	2021-12-20	16:19:50	281	57600	29	13	3	0.0640569395017793	17	16 h, FR5	0.1	M	HXB10
3B9BD5CF	2022-01-28	13:22:42	299	3600	3	0	0	0	18	Extinction	0	M	HXB10
3B9BD5CF	2022-02-25	10:09:19	284	3600	0	0	0	0	23	Reinstatement	0	M	HXB10
3B9BD5D4	2021-11-15	9:24:50	160	3600	3	3	0	0	1	1 h, FR5	0.025	M	FXLE15/Stm
3B9BD5D4	2021-11-16	13:57:24	237	3600	44	21	6	0.0379746835443038	2	1 h, FR5	0.025	M	FXLE15/Stm
3B9BD5D4	2021-11-17	9:56:20	240	3600	100	15	7	0.04375	3	1 h, FR5	0.025	M	FXLE15/Stm
3B9BD5D4	2021-11-18	14:10:23	259	14400	31	63	5	0.028957528957529	4	4 h, FR5	0.025	M	FXLE15/Stm
3B9BD5D4	2021-11-19	14:00:43	260	14400	138	4	6	0.0346153846153846	5	4 h, FR5	0.025	M	FXLE15/Stm
3B9BD5D4	2021-11-21	16:02:45	262	14400	54	74	7	0.0801526717557252	6	4 h, FR5	0.05	M	FXLE15/Stm
3B9BD5D4	2021-11-23	14:07:00	266	14400	28	17	2	0.0225563909774436	7	4 h, FR5	0.05	M	FXLE15/Stm
3B9BD5D4	2021-11-25	13:07:12	268	14400	247	64	7	0.156716417910448	8	4 h, FR5	0.1	M	FXLE15/Stm
3B9BD5D4	2021-11-29	14:13:59	279	14400	448	69	14	0.301075268817204	9	4 h, FR5	0.1	M	FXLE15/Stm
3B9BD5D4	2021-12-01	13:54:40	284	14400	420	27	11	0.232394366197183	10	4 h, FR5	0.1	M	FXLE15/Stm
3B9BD5D4	2021-12-03	14:06:54	286	14400	636	21	19	0.398601398601399	11	4 h, FR5	0.1	M	FXLE15/Stm
3B9BD5D4	2021-12-05	14:07:23	282	14400	638	103	20	0.425531914893617	12	4 h, FR5	0.1	M	FXLE15/Stm
3B9BD5D4	2021-12-10	10:27:13	287	14400	268	18	10	0.209059233449477	13	4 h, FR5	0.1	M	FXLE15/Stm
3B9BD5D4	2021-12-13	14:30:52	293	6781	188	32	9	0.184300341296928	14	Prog. Ratio	0.1	M	FXLE15/Stm
3B9BD5D4	2021-12-16	16:11:59	295	57600	5073	145	110	2.23728813559322	15	16 h, FR5	0.1	M	FXLE15/Stm
3B9BD5D4	2021-12-18	12:37:56	303	57600	7200	88	158	3.12871287128713	16	16 h, FR5	0.1	M	FXLE15/Stm
3B9BD5D4	2021-12-20	16:36:14	301	57600	8971	76	179	3.56810631229236	17	16 h, FR5	0.1	M	FXLE15/Stm
3B9BD5D4	2022-01-28	13:12:18	336	3600	51	59	2	0	18	Extinction	0	M	FXLE15/Stm
3B9BD5D4	2022-02-25	9:31:43	329	3600	39	21	3	0	23	Reinstatement	0	M	FXLE15/Stm
3B9BD5D9	2021-11-15	9:24:50	160	3600	68	15	5	0.046875	1	1 h, FR5	0.025	M	M520/NMcwi
3B9BD5D9	2021-11-16	13:57:24	160	3600	209	4	5	0.046875	2	1 h, FR5	0.025	M	M520/NMcwi
3B9BD5D9	2021-11-17	9:56:20	239	3600	106	12	3	0.0188284518828452	3	1 h, FR5	0.025	M	M520/NMcwi
3B9BD5D9	2021-11-18	14:10:23	240	14400	63	10	8	0.05	4	4 h, FR5	0.025	M	M520/NMcwi
3B9BD5D9	2021-11-19	14:00:43	236	14400	69	2	3	0.0190677966101695	5	4 h, FR5	0.025	M	M520/NMcwi
3B9BD5D9	2021-11-21	16:02:45	238	14400	68	10	3	0.0378151260504202	6	4 h, FR5	0.05	M	M520/NMcwi
3B9BD5D9	2021-11-23	14:07:00	240	14400	7	6	1	0.0125	7	4 h, FR5	0.05	M	M520/NMcwi
3B9BD5D9	2021-11-25	13:07:12	239	14400	3	0	0	0	8	4 h, FR5	0.1	M	M520/NMcwi
3B9BD5D9	2021-11-29	14:13:59	246	14400	155	9	6	0.146341463414634	9	4 h, FR5	0.1	M	M520/NMcwi
3B9BD5D9	2021-12-01	13:54:40	247	14400	42	14	3	0.0728744939271255	10	4 h, FR5	0.1	M	M520/NMcwi
3B9BD5D9	2021-12-03	14:06:54	251	14400	13	5	1	0.0239043824701195	11	4 h, FR5	0.1	M	M520/NMcwi
3B9BD5D9	2021-12-05	14:07:23	256	14400	33	4	2	0.046875	12	4 h, FR5	0.1	M	M520/NMcwi
3B9BD5D9	2021-12-10	10:27:13	253	14400	87	2	4	0.0948616600790514	13	4 h, FR5	0.1	M	M520/NMcwi
3B9BD5D9	2021-12-10	10:27:13	253	14400	87	2	4	0.0948616600790514	13	4 h, FR5	0.1	M	M520/NMcwi
3B9BD5D9	2021-12-13	14:30:52	263	3649	136	3	5	0.114068441064639	14	Prog. Ratio	0.1	M	M520/NMcwi
3B9BD5D9	2021-12-16	16:11:59	273	57600	772	7	21	0.461538461538462	15	16 h, FR5	0.1	M	M520/NMcwi
3B9BD5D9	2021-12-18	12:37:56	263	57600	1236	4	29	0.661596958174905	16	16 h, FR5	0.1	M	M520/NMcwi
3B9BD5D9	2021-12-20	16:36:14	272	57600	325	4	7	0.154411764705882	17	16 h, FR5	0.1	M	M520/NMcwi
3B9BD5D9	2022-01-28	13:18:51	301	3600	5	2	0	0	18	Extinction	0	M	M520/NMcwi
3B9BD5D9	2022-02-25	9:31:43	309	3600	18	0	3	0	23	Reinstatement	0	M	M520/NMcwi
3B9BD5DC	2021-11-15	11:14:12	145	3600	57	11	7	0.0724137931034483	1	1 h, FR5	0.025	F	M520/NMcwi
3B9BD5DC	2021-11-16	10:01:19	147	3600	42	0	2	0.0204081632653061	2	1 h, FR5	0.025	F	M520/NMcwi
3B9BD5DC	2021-11-17	10:04:00	144	3600	14	14	1	0.0104166666666667	3	1 h, FR5	0.025	F	M520/NMcwi
3B9BD5DC	2021-11-18	9:59:30	144	14400	79	59	2	0.0208333333333333	4	4 h, FR5	0.025	F	M520/NMcwi
3B9BD5DC	2021-11-19	9:49:32	144	14400	77	143	3	0.03125	5	4 h, FR5	0.025	F	M520/NMcwi
3B9BD5DC	2021-11-21	10:18:47	147	14400	224	15	10	0.204081632653061	6	4 h, FR5	0.05	F	M520/NMcwi
3B9BD5DC	2021-11-23	9:50:57	148	14400	83	1	3	0.0608108108108108	7	4 h, FR5	0.05	F	M520/NMcwi
3B9BD5DC	2021-11-25	8:38:04	145	14400	60	1	3	0.124137931034483	8	4 h, FR5	0.1	F	M520/NMcwi
3B9BD5DC	2021-11-29	9:54:11	149	14400	54	2	4	0.161073825503356	9	4 h, FR5	0.1	F	M520/NMcwi
3B9BD5DC	2021-12-01	9:40:12	149	14400	66	5	6	0.241610738255034	10	4 h, FR5	0.1	F	M520/NMcwi
3B9BD5DC	2021-12-03	9:50:42	149	14400	21	23	2	0.0805369127516778	11	4 h, FR5	0.1	F	M520/NMcwi
3B9BD5DC	2021-12-05	9:49:59	146	14400	36	4	4	0.164383561643836	12	4 h, FR5	0.1	F	M520/NMcwi
3B9BD5DC	2021-12-08	10:22:01	151	2033	3	6	1	0.0397350993377483	14	Prog. Ratio	0.1	F	M520/NMcwi
3B9BD5DC	2021-12-09	11:29:43	151	14400	33	6	3	0.119205298013245	13	4 h, FR5	0.1	F	M520/NMcwi
3B9BD5DC	2021-12-17	16:12:02	150	57600	53	17	3	0.12	15	16 h, FR5	0.1	F	M520/NMcwi
3B9BD5DC	2021-12-19	14:41:54	149	57600	17	0	2	0.0805369127516778	16	16 h, FR5	0.1	F	M520/NMcwi
3B9BD5DC	2022-01-28	11:02:49	153	3600	3	0	0	0	18	Extinction	0	F	M520/NMcwi
3B9BD5DE	2021-11-15	15:10:06	189	3600	25	19	4	0.0317460317460318	1	1 h, FR5	0.025	F	HXB10
3B9BD5DE	2021-11-16	11:47:18	196	3600	464	13	13	0.0994897959183673	2	1 h, FR5	0.025	F	HXB10
3B9BD5DE	2021-11-17	14:52:06	196	3600	575	406	16	0.122448979591837	3	1 h, FR5	0.025	F	HXB10
3B9BD5DE	2021-11-18	13:28:37	200	14400	1174	169	46	0.345	4	4 h, FR5	0.025	F	HXB10
3B9BD5DE	2021-11-19	13:38:21	200	14400	741	114	30	0.225	5	4 h, FR5	0.025	F	HXB10
3B9BD5DE	2021-11-21	16:31:24	204	14400	636	62	24	0.352941176470588	6	4 h, FR5	0.05	F	HXB10
3B9BD5DE	2021-11-23	16:02:27	204	12260	269	47	10	0.147058823529412	7	4 h, FR5	0.05	F	HXB10
3B9BD5DE	2021-11-25	12:47:16	201	14400	174	39	16	0.477611940298507	8	4 h, FR5	0.1	F	HXB10
3B9BD5DE	2021-11-29	13:59:48	207	14400	654	65	30	0.869565217391304	9	4 h, FR5	0.1	F	HXB10
3B9BD5DE	2021-12-01	13:39:20	197	14400	368	39	14	0.426395939086294	10	4 h, FR5	0.1	F	HXB10
3B9BD5DE	2021-12-03	13:50:34	203	14400	848	37	36	1.064039408867	11	4 h, FR5	0.1	F	HXB10
3B9BD5DE	2021-12-05	13:49:04	200	14400	698	17	32	0.96	12	4 h, FR5	0.1	F	HXB10
3B9BD5DE	2021-12-09	11:42:03	200	14400	963	27	43	1.29	13	4 h, FR5	0.1	F	HXB10
3B9BD5DE	2021-12-13	14:16:20	200	8699	245	21	8	0.24	14	Prog. Ratio	0.1	F	HXB10
3B9BD5DE	2021-12-16	15:59:04	204	57600	3574	172	187	5.5	15	16 h, FR5	0.1	F	HXB10
3B9BD5DE	2021-12-18	13:14:13	206	57600	2655	70	178	5.18446601941748	16	16 h, FR5	0.1	F	HXB10
3B9BD5DE	2021-12-20	16:19:50	207	57600	2278	12	120	3.47826086956522	17	16 h, FR5	0.1	F	HXB10
3B9BD5DE	2022-01-28	13:22:42	222	3600	9	0	0	0	22	Extinction	0	F	HXB10
3B9BD5DE	2022-02-25	10:09:19	219	3600	68	20	7	0	23	Reinstatement	0	F	HXB10
3B9BD5E0	2021-10-26	14:41:52	138	3600	44	43	6	0.0652173913043478	1	1 h, FR5	0.025	F	ACI/EurMcwi
3B9BD5E0	2021-10-27	9:54:28	141	3600	23	20	4	0.0425531914893617	2	1 h, FR5	0.025	F	ACI/EurMcwi
3B9BD5E0	2021-10-28	9:28:43	142	3600	425	90	15	0.158450704225352	3	1 h, FR5	0.025	F	ACI/EurMcwi
3B9BD5E0	2021-10-29	11:18:02	142	14400	67	56	7	0.073943661971831	4	4 h, FR5	0.025	F	ACI/EurMcwi
3B9BD5E0	2021-10-31	10:20:43	141	14400	521	135	43	0.457446808510638	5	4 h, FR5	0.025	F	ACI/EurMcwi
3B9BD5E0	2021-11-02	11:24:28	145	14400	1983	62	82	1.69655172413793	6	4 h, FR5	0.05	F	ACI/EurMcwi
3B9BD5E0	2021-11-04	9:23:13	140	14400	1305	51	51	1.09285714285714	7	4 h, FR5	0.05	F	ACI/EurMcwi
3B9BD5E0	2021-11-07	9:04:10	147	14400	3141	90	122	4.97959183673469	8	4 h, FR5	0.1	F	ACI/EurMcwi
3B9BD5E0	2021-11-09	10:21:35	146	14400	2747	157	118	4.84931506849315	9	4 h, FR5	0.1	F	ACI/EurMcwi
3B9BD5E0	2021-11-11	10:06:40	151	14400	950	134	73	2.90066225165563	10	4 h, FR5	0.1	F	ACI/EurMcwi
3B9BD5E0	2021-11-13	10:42:00	150	14400	2113	93	133	5.32	11	4 h, FR5	0.1	F	ACI/EurMcwi
3B9BD5E0	2021-11-15	9:24:50	153	14400	1980	152	116	4.54901960784314	12	4 h, FR5	0.1	F	ACI/EurMcwi
3B9BD5E0	2021-11-17	9:21:13	153	14400	2116	122	144	5.64705882352941	13	4 h, FR5	0.1	F	ACI/EurMcwi
3B9BD5E0	2021-11-21	9:38:56	155	8868	629	66	14	0.541935483870968	14	Prog. Ratio	0.1	F	ACI/EurMcwi
3B9BD5E0	2021-11-23	18:41:06	157	57600	3758	168	272	10.3949044585987	15	16 h, FR5	0.1	F	ACI/EurMcwi
3B9BD5E0	2021-11-30	16:14:08	159	57600	2522	64	195	7.35849056603773	16	16 h, FR5	0.1	F	ACI/EurMcwi
3B9BD5E0	2021-12-02	15:45:04	162	57600	5026	345	278	10.2962962962963	17	16 h, FR5	0.1	F	ACI/EurMcwi
3B9BD5E0	2021-12-15	9:19:23	171	3600	82	35	4	0	18	Extinction	0	F	ACI/EurMcwi
3B9BD5E0	2022-01-20	13:29:12	178	3600	53	28	3	0	20	Extinction	0	F	ACI/EurMcwi
3B9BD5E0	2022-01-21	11:41:57	181	3600	60	27	3	0	21	Extinction	0	F	ACI/EurMcwi
3B9BD5E0	2022-03-15	10:55:05	NA	3600	39	14	3	NA	22	Extinction	0	F	ACI/EurMcwi
3B9BD5E0	2022-04-09	11:41:18	189	3949	63	35	6	0	23	Reinstatement	0	F	ACI/EurMcwi
3B9BD5E3	2021-11-15	9:24:50	160	3600	268	10	10	0.09375	1	1 h, FR5	0.025	M	FXLE15/Stm
3B9BD5E3	2021-11-16	13:57:24	263	3600	1	56	0	0	2	1 h, FR5	0.025	M	FXLE15/Stm
3B9BD5E3	2021-11-17	9:56:20	264	3600	13	14	2	0.0113636363636364	3	1 h, FR5	0.025	M	FXLE15/Stm
3B9BD5E3	2021-11-18	14:10:23	262	14400	134	100	11	0.0629770992366412	4	4 h, FR5	0.025	M	FXLE15/Stm
3B9BD5E3	2021-11-19	14:00:43	261	14400	50	4	5	0.028735632183908	5	4 h, FR5	0.025	M	FXLE15/Stm
3B9BD5E3	2021-11-21	16:02:45	259	14400	75	59	8	0.0926640926640927	6	4 h, FR5	0.05	M	FXLE15/Stm
3B9BD5E3	2021-11-23	14:07:00	262	14400	90	43	5	0.0572519083969466	7	4 h, FR5	0.05	M	FXLE15/Stm
3B9BD5E3	2021-11-25	13:07:12	268	14400	50	24	5	0.111940298507463	8	4 h, FR5	0.1	M	FXLE15/Stm
3B9BD5E3	2021-11-29	14:13:59	280	14400	488	32	17	0.364285714285714	9	4 h, FR5	0.1	M	FXLE15/Stm
3B9BD5E3	2021-12-01	13:54:40	284	14400	450	49	14	0.295774647887324	10	4 h, FR5	0.1	M	FXLE15/Stm
3B9BD5E3	2021-12-03	14:06:54	283	14400	737	29	21	0.445229681978799	11	4 h, FR5	0.1	M	FXLE15/Stm
3B9BD5E3	2021-12-05	14:07:23	281	14400	1240	12	30	0.640569395017794	12	4 h, FR5	0.1	M	FXLE15/Stm
3B9BD5E3	2021-12-10	10:27:13	283	14400	261	29	7	0.148409893992933	13	4 h, FR5	0.1	M	FXLE15/Stm
3B9BD5E3	2021-12-13	14:30:52	292	6269	210	72	7	0.143835616438356	14	Prog. Ratio	0.1	M	FXLE15/Stm
3B9BD5E3	2021-12-16	16:11:59	296	57600	1267	30	40	0.810810810810811	15	16 h, FR5	0.1	M	FXLE15/Stm
3B9BD5E3	2021-12-18	12:37:56	300	57600	289	4	12	0.24	16	16 h, FR5	0.1	M	FXLE15/Stm
3B9BD5E3	2021-12-20	16:36:14	296	57600	83	20	7	0.141891891891892	17	16 h, FR5	0.1	M	FXLE15/Stm
3B9BD5E3	2022-01-28	13:12:18	323	3600	4	31	0	0	18	Extinction	0	M	FXLE15/Stm
3B9BD5E3	2022-02-25	9:31:43	329	3600	63	36	3	0	23	Reinstatement	0	M	FXLE15/Stm
3B9BD5E7	2021-11-15	15:10:06	156	3600	22	5	4	0.0384615384615385	1	1 h, FR5	0.025	F	BXH6/Cub
3B9BD5E7	2021-11-16	11:47:18	158	3600	6	0	1	0.00949367088607595	2	1 h, FR5	0.025	F	BXH6/Cub
3B9BD5E7	2021-11-17	14:52:05	156	3600	26	11	2	0.0192307692307692	3	1 h, FR5	0.025	F	BXH6/Cub
3B9BD5E7	2021-11-18	13:28:37	160	14400	189	1	6	0.05625	4	4 h, FR5	0.025	F	BXH6/Cub
3B9BD5E7	2021-11-19	13:38:20	157	14400	61	11	6	0.0573248407643312	5	4 h, FR5	0.025	F	BXH6/Cub
3B9BD5E7	2021-11-21	16:31:24	160	14400	39	23	5	0.09375	6	4 h, FR5	0.05	F	BXH6/Cub
3B9BD5E7	2021-11-23	16:02:27	160	12260	37	0	5	0.09375	7	4 h, FR5	0.05	F	BXH6/Cub
3B9BD5E7	2021-11-25	12:47:15	162	14400	66	10	7	0.259259259259259	8	4 h, FR5	0.1	F	BXH6/Cub
3B9BD5E7	2021-11-29	13:59:48	162	14400	48	16	6	0.222222222222222	9	4 h, FR5	0.1	F	BXH6/Cub
3B9BD5E7	2021-12-01	13:39:20	160	14400	498	29	14	0.525	10	4 h, FR5	0.1	F	BXH6/Cub
3B9BD5E7	2021-12-03	13:50:34	166	14400	55	7	5	0.180722891566265	11	4 h, FR5	0.1	F	BXH6/Cub
3B9BD5E7	2021-12-05	13:49:03	170	14400	9	3	1	0.0352941176470588	12	4 h, FR5	0.1	F	BXH6/Cub
3B9BD5E7	2021-12-09	11:42:03	167	14400	99	25	5	0.179640718562874	13	4 h, FR5	0.1	F	BXH6/Cub
3B9BD5E7	2021-12-13	14:16:20	172	4809	167	5	5	0.174418604651163	14	Prog. Ratio	0.1	F	BXH6/Cub
3B9BD5E7	2021-12-16	15:59:03	180	57600	404	37	16	0.533333333333333	15	16 h, FR5	0.1	F	BXH6/Cub
3B9BD5E7	2021-12-18	13:14:12	182	57600	421	13	16	0.527472527472527	16	16 h, FR5	0.1	F	BXH6/Cub
3B9BD5E7	2021-12-20	16:19:50	187	57600	515	12	16	0.513368983957219	17	16 h, FR5	0.1	F	BXH6/Cub
3B9BD5E7	2022-01-28	13:22:41	203	3600	12	6	1	0	18	Extinction	0	F	BXH6/Cub
3B9BD5E7	2022-02-25	10:09:18	202	3600	31	4	3	0	23	Reinstatement	0	F	BXH6/Cub
3B9BD5EB	2021-11-15	15:10:06	275	3600	144	63	8	0.0436363636363636	1	1 h, FR5	0.025	M	HXB10
3B9BD5EB	2021-11-16	11:47:18	271	3600	83	24	7	0.0387453874538745	2	1 h, FR5	0.025	M	HXB10
3B9BD5EB	2021-11-17	14:52:06	272	3600	62	10	8	0.0441176470588235	3	1 h, FR5	0.025	M	HXB10
3B9BD5EB	2021-11-18	13:28:37	270	14400	453	71	22	0.122222222222222	4	4 h, FR5	0.025	M	HXB10
3B9BD5EB	2021-11-19	13:38:21	270	14400	449	27	18	0.1	5	4 h, FR5	0.025	M	HXB10
3B9BD5EB	2021-11-21	16:31:24	272	14400	717	232	29	0.319852941176471	6	4 h, FR5	0.05	M	HXB10
3B9BD5EB	2021-11-23	16:02:27	272	12071	339	89	17	0.1875	7	4 h, FR5	0.05	M	HXB10
3B9BD5EB	2021-11-25	12:47:16	276	14400	320	116	16	0.347826086956522	8	4 h, FR5	0.1	M	HXB10
3B9BD5EB	2021-11-29	13:59:48	283	14400	587	109	29	0.614840989399293	9	4 h, FR5	0.1	M	HXB10
3B9BD5EB	2021-12-01	13:39:20	286	14400	363	44	18	0.377622377622378	10	4 h, FR5	0.1	M	HXB10
3B9BD5EB	2021-12-03	13:50:35	288	14400	559	50	29	0.604166666666667	11	4 h, FR5	0.1	M	HXB10
3B9BD5EB	2021-12-05	13:49:04	285	14400	356	38	17	0.357894736842105	12	4 h, FR5	0.1	M	HXB10
3B9BD5EB	2021-12-09	11:42:03	282	14400	368	66	24	0.51063829787234	13	4 h, FR5	0.1	M	HXB10
3B9BD5EB	2021-12-13	14:16:21	293	2714	83	41	5	0.102389078498294	14	Prog. Ratio	0.1	M	HXB10
3B9BD5EB	2021-12-16	15:59:04	297	57600	1201	95	60	1.21212121212121	15	16 h, FR5	0.1	M	HXB10
3B9BD5EB	2021-12-18	13:14:13	299	57600	888	97	39	0.782608695652174	16	16 h, FR5	0.1	M	HXB10
3B9BD5EB	2021-12-20	16:19:50	294	57600	544	58	22	0.448979591836735	17	16 h, FR5	0.1	M	HXB10
3B9BD5EB	2022-01-28	13:22:42	313	3600	20	23	1	0	18	Extinction	0	M	HXB10
3B9BD5EB	2022-02-25	10:09:19	314	3600	4	19	0	0	23	Reinstatement	0	M	HXB10
3B9BD5F2	2021-11-15	15:10:06	226	3600	41	94	4	0.0265486725663717	1	1 h, FR5	0.025	M	HXB10
3B9BD5F2	2021-11-16	11:47:18	229	3600	33	42	6	0.0393013100436681	2	1 h, FR5	0.025	M	HXB10
3B9BD5F2	2021-11-17	14:52:06	230	3600	13	11	2	0.0130434782608696	3	1 h, FR5	0.025	M	HXB10
3B9BD5F2	2021-11-18	13:28:37	231	14400	18	44	2	0.012987012987013	4	4 h, FR5	0.025	M	HXB10
3B9BD5F2	2021-11-21	16:31:25	233	14400	277	34	11	0.141630901287554	6	4 h, FR5	0.05	M	HXB10
3B9BD5F2	2021-11-23	16:02:27	233	7200	497	56	21	0.270386266094421	7	4 h, FR5	0.05	M	HXB10
3B9BD5F2	2021-11-25	12:47:16	235	14400	101	67	7	0.178723404255319	8	4 h, FR5	0.1	M	HXB10
3B9BD5F2	2021-11-29	13:59:48	245	14400	154	37	10	0.244897959183673	9	4 h, FR5	0.1	M	HXB10
3B9BD5F2	2021-12-01	13:39:20	246	14400	433	32	17	0.414634146341463	10	4 h, FR5	0.1	M	HXB10
3B9BD5F2	2021-12-03	13:50:35	252	14400	887	12	34	0.80952380952381	11	4 h, FR5	0.1	M	HXB10
3B9BD5F2	2021-12-05	13:49:04	259	14400	427	65	16	0.370656370656371	12	4 h, FR5	0.1	M	HXB10
3B9BD5F2	2021-12-09	11:42:03	224	14400	772	63	41	1.09821428571429	13	4 h, FR5	0.1	M	HXB10
3B9BD5F2	2021-12-13	14:16:21	239	8263	98	49	7	0.175732217573222	14	Prog. Ratio	0.1	M	HXB10
3B9BD5F2	2021-12-16	15:59:04	260	57600	911	92	32	0.738461538461538	15	16 h, FR5	0.1	M	HXB10
3B9BD5F2	2021-12-18	13:14:13	262	57600	752	75	31	0.709923664122137	16	16 h, FR5	0.1	M	HXB10
3B9BD5F2	2021-12-20	16:19:50	268	57600	379	69	19	0.425373134328358	17	16 h, FR5	0.1	M	HXB10
3B9BD5F2	2022-01-28	13:22:42	283	3600	20	22	1	0	18	Extinction	0	M	HXB10
3B9BD5F2	2022-02-25	10:09:19	291	3600	30	29	3	0	23	Reinstatement	0	M	HXB10
3B9BD5F3	2021-11-15	15:10:06	175	3600	648	73	30	0.257142857142857	1	1 h, FR5	0.025	F	HXB10
3B9BD5F3	2021-11-16	11:47:18	177	3600	552	21	28	0.23728813559322	2	1 h, FR5	0.025	F	HXB10
3B9BD5F3	2021-11-17	14:52:05	175	3600	189	15	10	0.0857142857142857	3	1 h, FR5	0.025	F	HXB10
3B9BD5F3	2021-11-18	13:28:37	182	14400	895	64	38	0.313186813186813	4	4 h, FR5	0.025	F	HXB10
3B9BD5F3	2021-11-19	13:38:20	184	14400	1805	530	62	0.505434782608696	5	4 h, FR5	0.025	F	HXB10
3B9BD5F3	2021-11-21	16:31:24	187	14400	1434	349	63	1.01069518716578	6	4 h, FR5	0.05	F	HXB10
3B9BD5F3	2021-11-25	12:47:16	181	14400	754	139	43	1.42541436464088	8	4 h, FR5	0.1	F	HXB10
3B9BD5F3	2021-11-29	13:59:48	185	14400	1867	137	77	2.4972972972973	9	4 h, FR5	0.1	F	HXB10
3B9BD5F3	2021-12-01	13:39:20	192	14400	5162	57	164	5.125	10	4 h, FR5	0.1	F	HXB10
3B9BD5F3	2021-12-03	13:50:34	192	14400	1513	34	65	2.03125	11	4 h, FR5	0.1	F	HXB10
3B9BD5F3	2021-12-05	13:49:04	200	14400	2762	25	149	4.47	12	4 h, FR5	0.1	F	HXB10
3B9BD5F3	2021-12-09	11:42:03	200	14400	2041	26	103	3.09	13	4 h, FR5	0.1	F	HXB10
3B9BD5F3	2021-12-13	14:16:20	202	8699	451	47	12	0.356435643564356	14	Prog. Ratio	0.1	F	HXB10
3B9BD5F3	2021-12-16	15:59:04	205	57600	2614	175	124	3.62926829268293	15	16 h, FR5	0.1	F	HXB10
3B9BD5F3	2021-12-18	13:14:13	207	57600	3656	217	240	6.95652173913043	16	16 h, FR5	0.1	F	HXB10
3B9BD5F3	2021-12-20	16:19:50	207	57600	3022	76	184	5.33333333333333	17	16 h, FR5	0.1	F	HXB10
3B9BD5F3	2021-12-23	14:43:49	207	3600	88	23	10	0	18	Extinction	0	F	HXB10
3B9BD5F3	2022-01-15	9:49:42	212	3600	49	55	4	0	20	Extinction	0	F	HXB10
3B9BD5F3	2022-01-25	14:10:42	217	3600	25	25	4	0	21	Extinction	0	F	HXB10
3B9BD5F3	2022-01-28	13:22:41	218	3600	17	26	1	0	22	Extinction	0	F	HXB10
3B9BD5F3	2022-02-25	10:09:19	217	3600	52	82	8	0	23	Reinstatement	0	F	HXB10
3B9BD5F4	2021-11-15	13:28:24	202	3600	143	76	9	0.0668316831683168	1	1 h, FR5	0.025	F	SS/JrHsdMcwi
3B9BD5F4	2021-11-16	13:47:41	202	3600	305	63	10	0.0742574257425743	2	1 h, FR5	0.025	F	SS/JrHsdMcwi
3B9BD5F4	2021-11-17	14:05:33	214	3600	216	87	5	0.0350467289719626	3	1 h, FR5	0.025	F	SS/JrHsdMcwi
3B9BD5F4	2021-11-18	14:10:23	212	14400	1811	450	47	0.332547169811321	4	4 h, FR5	0.025	F	SS/JrHsdMcwi
3B9BD5F4	2021-11-19	14:00:43	210	14400	2633	177	65	0.464285714285714	5	4 h, FR5	0.025	F	SS/JrHsdMcwi
3B9BD5F4	2021-11-21	16:02:45	214	14400	3591	272	78	1.09345794392523	6	4 h, FR5	0.05	F	SS/JrHsdMcwi
3B9BD5F4	2021-11-23	14:07:00	211	14400	6136	200	142	2.01895734597156	7	4 h, FR5	0.05	F	SS/JrHsdMcwi
3B9BD5F4	2021-11-25	13:07:12	219	14400	2165	35	59	1.61643835616438	8	4 h, FR5	0.1	F	SS/JrHsdMcwi
3B9BD5F4	2021-11-29	14:13:59	226	14400	840	27	31	0.823008849557522	9	4 h, FR5	0.1	F	SS/JrHsdMcwi
3B9BD5F4	2021-12-01	13:54:40	218	14400	566	48	22	0.605504587155963	10	4 h, FR5	0.1	F	SS/JrHsdMcwi
3B9BD5F4	2021-12-03	14:06:54	223	14400	305	62	13	0.349775784753363	11	4 h, FR5	0.1	F	SS/JrHsdMcwi
3B9BD5F4	2021-12-05	14:07:23	226	14400	387	65	11	0.292035398230089	12	4 h, FR5	0.1	F	SS/JrHsdMcwi
3B9BD5F4	2021-12-10	10:27:13	223	14400	230	10	7	0.188340807174888	13	4 h, FR5	0.1	F	SS/JrHsdMcwi
3B9BD5F4	2021-12-13	14:30:51	233	2261	48	9	3	0.0772532188841202	14	Prog. Ratio	0.1	F	SS/JrHsdMcwi
3B9BD5F4	2021-12-16	16:11:59	237	57600	322	18	11	0.278481012658228	15	16 h, FR5	0.1	F	SS/JrHsdMcwi
3B9BD5F4	2021-12-18	12:37:56	227	57600	7146	18	157	4.14977973568282	16	16 h, FR5	0.1	F	SS/JrHsdMcwi
3B9BD5F4	2021-12-20	16:36:14	231	57600	1086	11	31	0.805194805194805	17	16 h, FR5	0.1	F	SS/JrHsdMcwi
3B9BD5F4	2021-12-23	14:58:47	232	3600	37	16	3	0	18	Extinction	0	F	SS/JrHsdMcwi
3B9BD5F4	2022-01-25	15:54:39	253	3600	90	30	4	0	20	Extinction	0	F	SS/JrHsdMcwi
3B9BD5F4	2022-01-27	10:36:29	244	3600	60	9	5	0	21	Extinction	0	F	SS/JrHsdMcwi
3B9BD5F4	2022-01-28	13:12:17	258	3600	30	27	1	0	22	Extinction	0	F	SS/JrHsdMcwi
3B9BD5F4	2022-02-25	9:31:43	243	3600	38	44	5	0	23	Reinstatement	0	F	SS/JrHsdMcwi
3B9BD5F9	2021-11-15	11:14:12	155	3600	209	360	9	0.0870967741935484	1	1 h, FR5	0.025	F	M520/NMcwi
3B9BD5F9	2021-11-16	10:01:19	157	3600	158	62	14	0.13375796178344	2	1 h, FR5	0.025	F	M520/NMcwi
3B9BD5F9	2021-11-17	10:04:00	153	3600	27	42	2	0.0196078431372549	3	1 h, FR5	0.025	F	M520/NMcwi
3B9BD5F9	2021-11-18	9:59:30	153	14400	408	37	14	0.137254901960784	4	4 h, FR5	0.025	F	M520/NMcwi
3B9BD5F9	2021-11-19	9:49:32	153	14400	339	10	15	0.147058823529412	5	4 h, FR5	0.025	F	M520/NMcwi
3B9BD5F9	2021-11-21	10:18:47	157	14400	167	13	11	0.210191082802548	6	4 h, FR5	0.05	F	M520/NMcwi
3B9BD5F9	2021-11-23	9:50:57	161	14400	172	123	13	0.242236024844721	7	4 h, FR5	0.05	F	M520/NMcwi
3B9BD5F9	2021-11-25	8:38:04	161	14400	296	137	19	0.708074534161491	8	4 h, FR5	0.1	F	M520/NMcwi
3B9BD5F9	2021-11-29	9:54:11	164	14400	77	36	9	0.329268292682927	9	4 h, FR5	0.1	F	M520/NMcwi
3B9BD5F9	2021-12-01	9:40:12	162	14400	125	30	21	0.777777777777778	10	4 h, FR5	0.1	F	M520/NMcwi
3B9BD5F9	2021-12-03	9:50:42	164	14400	171	25	17	0.621951219512195	11	4 h, FR5	0.1	F	M520/NMcwi
3B9BD5F9	2021-12-05	9:49:59	160	14400	116	6	21	0.7875	12	4 h, FR5	0.1	F	M520/NMcwi
3B9BD5F9	2021-12-08	10:22:01	163	7855	110	29	7	0.257668711656442	14	Prog. Ratio	0.1	F	M520/NMcwi
3B9BD5F9	2021-12-09	11:29:43	164	14400	86	24	12	0.439024390243902	13	4 h, FR5	0.1	F	M520/NMcwi
3B9BD5F9	2021-12-15	16:28:15	167	49317	144	115	23	0.826347305389221	15	16 h, FR5	0.1	F	M520/NMcwi
3B9BD5F9	2021-12-17	16:12:02	161	57600	939	14	36	1.3416149068323	16	16 h, FR5	0.1	F	M520/NMcwi
3B9BD5F9	2021-12-19	14:41:54	167	57600	832	10	24	0.862275449101796	17	16 h, FR5	0.1	F	M520/NMcwi
3B9BD5F9	2022-01-28	11:02:49	170	3600	24	6	2	0	18	Extinction	0	F	M520/NMcwi
3B9BD600	2021-11-15	11:14:12	294	3600	167	100	10	0.0510204081632653	1	1 h, FR5	0.025	M	SS/JrHsdMcwi
3B9BD600	2021-11-16	10:01:19	301	3600	133	54	11	0.0548172757475083	2	1 h, FR5	0.025	M	SS/JrHsdMcwi
3B9BD600	2021-11-17	10:04:00	302	3600	354	5	13	0.0645695364238411	3	1 h, FR5	0.025	M	SS/JrHsdMcwi
3B9BD600	2021-11-18	9:59:30	300	14400	739	60	26	0.13	4	4 h, FR5	0.025	M	SS/JrHsdMcwi
3B9BD600	2021-11-19	9:49:32	301	14400	1433	109	34	0.169435215946844	5	4 h, FR5	0.025	M	SS/JrHsdMcwi
3B9BD600	2021-11-21	10:18:47	309	14400	1446	51	44	0.427184466019417	6	4 h, FR5	0.05	M	SS/JrHsdMcwi
3B9BD600	2021-11-23	9:50:57	323	14400	1073	503	36	0.334365325077399	7	4 h, FR5	0.05	M	SS/JrHsdMcwi
3B9BD600	2021-11-25	8:38:05	328	14400	843	135	29	0.530487804878049	8	4 h, FR5	0.1	M	SS/JrHsdMcwi
3B9BD600	2021-11-29	9:54:11	334	14400	743	211	33	0.592814371257485	9	4 h, FR5	0.1	M	SS/JrHsdMcwi
3B9BD600	2021-12-01	9:40:12	336	14400	615	121	24	0.428571428571429	10	4 h, FR5	0.1	M	SS/JrHsdMcwi
3B9BD600	2021-12-03	9:50:42	338	14400	448	108	15	0.266272189349112	11	4 h, FR5	0.1	M	SS/JrHsdMcwi
3B9BD600	2021-12-05	9:49:59	340	14400	614	119	23	0.405882352941176	12	4 h, FR5	0.1	M	SS/JrHsdMcwi
3B9BD600	2021-12-08	10:22:01	351	4181	199	35	7	0.11965811965812	14	Prog. Ratio	0.1	M	SS/JrHsdMcwi
3B9BD600	2021-12-09	11:29:43	350	14400	489	143	22	0.377142857142857	13	4 h, FR5	0.1	M	SS/JrHsdMcwi
3B9BD600	2021-12-15	16:28:15	363	49317	571	99	23	0.380165289256198	15	16 h, FR5	0.1	M	SS/JrHsdMcwi
3B9BD600	2021-12-17	16:12:02	367	57600	935	0	30	0.490463215258856	16	16 h, FR5	0.1	M	SS/JrHsdMcwi
3B9BD600	2021-12-19	14:41:54	369	57600	1979	16	65	1.05691056910569	17	16 h, FR5	0.1	M	SS/JrHsdMcwi
3B9BD605	2021-11-15	13:28:24	206	3600	35	160	4	0.029126213592233	1	1 h, FR5	0.025	F	SS/JrHsdMcwi
3B9BD605	2021-11-16	13:47:41	206	3600	94	6	8	0.058252427184466	2	1 h, FR5	0.025	F	SS/JrHsdMcwi
3B9BD605	2021-11-17	14:05:33	209	3600	515	118	13	0.0933014354066986	3	1 h, FR5	0.025	F	SS/JrHsdMcwi
3B9BD605	2021-11-18	14:10:23	204	14400	2658	179	89	0.654411764705882	4	4 h, FR5	0.025	F	SS/JrHsdMcwi
3B9BD605	2021-11-19	14:00:43	204	14400	2997	100	105	0.772058823529412	5	4 h, FR5	0.025	F	SS/JrHsdMcwi
3B9BD605	2021-11-21	16:02:45	214	14400	2944	152	122	1.71028037383178	6	4 h, FR5	0.05	F	SS/JrHsdMcwi
3B9BD605	2021-11-23	14:07:00	209	14400	7439	44	174	2.49760765550239	7	4 h, FR5	0.05	F	SS/JrHsdMcwi
3B9BD605	2021-11-25	13:07:12	215	14400	2081	76	49	1.36744186046512	8	4 h, FR5	0.1	F	SS/JrHsdMcwi
3B9BD605	2021-11-29	14:13:59	216	14400	2287	170	61	1.69444444444444	9	4 h, FR5	0.1	F	SS/JrHsdMcwi
3B9BD605	2021-12-01	13:54:40	223	14400	5003	113	145	3.90134529147982	10	4 h, FR5	0.1	F	SS/JrHsdMcwi
3B9BD605	2021-12-03	14:06:54	220	14400	5348	50	131	3.57272727272727	11	4 h, FR5	0.1	F	SS/JrHsdMcwi
3B9BD605	2021-12-05	14:07:23	226	14400	3344	267	92	2.44247787610619	12	4 h, FR5	0.1	F	SS/JrHsdMcwi
3B9BD605	2021-12-10	10:27:13	225	14400	1637	189	41	1.09333333333333	13	4 h, FR5	0.1	F	SS/JrHsdMcwi
3B9BD605	2021-12-13	14:30:52	226	8048	440	131	10	0.265486725663717	14	Prog. Ratio	0.1	F	SS/JrHsdMcwi
3B9BD605	2021-12-16	16:11:59	223	57600	1706	121	67	1.80269058295964	15	16 h, FR5	0.1	F	SS/JrHsdMcwi
3B9BD605	2021-12-18	12:37:56	231	57600	4935	104	136	3.53246753246753	16	16 h, FR5	0.1	F	SS/JrHsdMcwi
3B9BD605	2021-12-20	16:36:14	224	57600	1861	32	87	2.33035714285714	17	16 h, FR5	0.1	F	SS/JrHsdMcwi
3B9BD605	2022-01-28	13:12:17	261	3600	18	22	1	0	18	Extinction	0	F	SS/JrHsdMcwi
3B9BD605	2022-02-25	9:31:43	251	3600	172	54	7	0	23	Reinstatement	0	F	SS/JrHsdMcwi
3B9BD609	2021-11-15	11:14:11	152	3600	172	52	10	0.0986842105263158	1	1 h, FR5	0.025	F	M520/NMcwi
3B9BD609	2021-11-16	10:01:19	155	3600	94	134	7	0.067741935483871	2	1 h, FR5	0.025	F	M520/NMcwi
3B9BD609	2021-11-17	10:04:00	153	3600	134	64	5	0.0490196078431373	3	1 h, FR5	0.025	F	M520/NMcwi
3B9BD609	2021-11-18	9:59:30	153	14400	89	36	4	0.0392156862745098	4	4 h, FR5	0.025	F	M520/NMcwi
3B9BD609	2021-11-19	9:49:32	152	14400	199	35	12	0.118421052631579	5	4 h, FR5	0.025	F	M520/NMcwi
3B9BD609	2021-11-21	10:18:47	154	14400	228	36	15	0.292207792207792	6	4 h, FR5	0.05	F	M520/NMcwi
3B9BD609	2021-11-23	9:50:57	155	14400	109	9	7	0.135483870967742	7	4 h, FR5	0.05	F	M520/NMcwi
3B9BD609	2021-11-25	8:38:04	153	14400	90	45	7	0.274509803921569	8	4 h, FR5	0.1	F	M520/NMcwi
3B9BD609	2021-11-29	9:54:11	155	14400	67	12	8	0.309677419354839	9	4 h, FR5	0.1	F	M520/NMcwi
3B9BD609	2021-12-01	9:40:12	156	14400	39	13	5	0.192307692307692	10	4 h, FR5	0.1	F	M520/NMcwi
3B9BD609	2021-12-03	9:50:42	157	14400	32	12	5	0.191082802547771	11	4 h, FR5	0.1	F	M520/NMcwi
3B9BD609	2021-12-05	9:49:59	157	14400	97	19	8	0.305732484076433	12	4 h, FR5	0.1	F	M520/NMcwi
3B9BD609	2021-12-08	10:22:01	157	1360	14	58	3	0.114649681528662	14	Prog. Ratio	0.1	F	M520/NMcwi
3B9BD609	2021-12-09	11:29:43	161	14400	30	255	4	0.149068322981366	13	4 h, FR5	0.1	F	M520/NMcwi
3B9BD609	2021-12-15	16:28:15	163	49317	66	301	7	0.257668711656442	15	16 h, FR5	0.1	F	M520/NMcwi
3B9BD609	2021-12-17	16:12:02	163	57600	749	176	26	0.957055214723926	16	16 h, FR5	0.1	F	M520/NMcwi
3B9BD609	2021-12-19	14:41:54	158	57600	249	248	14	0.531645569620253	17	16 h, FR5	0.1	F	M520/NMcwi
3B9BD609	2022-01-28	11:02:49	161	3600	119	34	3	0	18	Extinction	0	F	M520/NMcwi
3B9BD60B	2021-11-15	11:14:12	300	3600	104	20	6	0.03	1	1 h, FR5	0.025	M	SS/JrHsdMcwi
3B9BD60B	2021-11-16	10:01:19	298	3600	75	6	5	0.0251677852348993	2	1 h, FR5	0.025	M	SS/JrHsdMcwi
3B9BD60B	2021-11-17	10:04:00	300	3600	468	197	21	0.105	3	1 h, FR5	0.025	M	SS/JrHsdMcwi
3B9BD60B	2021-11-18	9:59:30	300	14400	839	84	29	0.145	4	4 h, FR5	0.025	M	SS/JrHsdMcwi
3B9BD60B	2021-11-19	9:49:32	305	14400	275	51	16	0.0786885245901639	5	4 h, FR5	0.025	M	SS/JrHsdMcwi
3B9BD60B	2021-11-21	10:18:47	308	14400	1940	164	56	0.545454545454546	6	4 h, FR5	0.05	M	SS/JrHsdMcwi
3B9BD60B	2021-11-23	9:50:57	315	14400	663	107	22	0.20952380952381	7	4 h, FR5	0.05	M	SS/JrHsdMcwi
3B9BD60B	2021-11-25	8:38:05	318	14400	452	113	14	0.264150943396226	8	4 h, FR5	0.1	M	SS/JrHsdMcwi
3B9BD60B	2021-11-29	9:54:11	327	14400	506	102	18	0.330275229357798	9	4 h, FR5	0.1	M	SS/JrHsdMcwi
3B9BD60B	2021-12-01	9:40:12	331	14400	495	82	19	0.34441087613293	10	4 h, FR5	0.1	M	SS/JrHsdMcwi
3B9BD60B	2021-12-03	9:50:42	337	14400	266	42	12	0.213649851632047	11	4 h, FR5	0.1	M	SS/JrHsdMcwi
3B9BD60B	2021-12-05	9:49:59	339	14400	371	105	18	0.31858407079646	12	4 h, FR5	0.1	M	SS/JrHsdMcwi
3B9BD60B	2021-12-08	10:22:01	347	4729	78	22	5	0.0864553314121038	14	Prog. Ratio	0.1	M	SS/JrHsdMcwi
3B9BD60B	2021-12-09	11:29:43	348	14400	146	96	8	0.137931034482759	13	4 h, FR5	0.1	M	SS/JrHsdMcwi
3B9BD60B	2021-12-15	16:28:15	365	49317	377	163	17	0.279452054794521	15	16 h, FR5	0.1	M	SS/JrHsdMcwi
3B9BD60B	2021-12-17	16:12:02	357	57600	205	48	13	0.218487394957983	16	16 h, FR5	0.1	M	SS/JrHsdMcwi
3B9BD60B	2021-12-19	14:41:54	361	57600	128	28	6	0.0997229916897507	17	16 h, FR5	0.1	M	SS/JrHsdMcwi
3B9BD60B	2022-01-28	11:02:49	361	3600	21	5	1	0	18	Extinction	0	M	SS/JrHsdMcwi
3B9BD611	2021-11-15	11:14:12	153	3600	187	23	7	0.0686274509803922	1	1 h, FR5	0.025	F	M520/NMcwi
3B9BD611	2021-11-16	10:01:19	153	3600	76	10	4	0.0392156862745098	2	1 h, FR5	0.025	F	M520/NMcwi
3B9BD611	2021-11-17	10:04:00	154	3600	35	4	1	0.00974025974025974	3	1 h, FR5	0.025	F	M520/NMcwi
3B9BD611	2021-11-18	9:59:30	154	14400	55	2	3	0.0292207792207792	4	4 h, FR5	0.025	F	M520/NMcwi
3B9BD611	2021-11-19	9:49:32	153	14400	217	1	12	0.117647058823529	5	4 h, FR5	0.025	F	M520/NMcwi
3B9BD611	2021-11-21	10:18:47	154	14400	0	9	0	0	6	4 h, FR5	0.05	F	M520/NMcwi
3B9BD611	2021-11-23	9:50:57	155	14400	177	23	12	0.232258064516129	7	4 h, FR5	0.05	F	M520/NMcwi
3B9BD611	2021-11-25	8:38:04	154	14400	26	3	3	0.116883116883117	8	4 h, FR5	0.1	F	M520/NMcwi
3B9BD611	2021-11-29	9:54:11	158	14400	67	17	11	0.417721518987342	9	4 h, FR5	0.1	F	M520/NMcwi
3B9BD611	2021-12-01	9:40:12	155	14400	21	5	2	0.0774193548387097	10	4 h, FR5	0.1	F	M520/NMcwi
3B9BD611	2021-12-03	9:50:42	157	14400	80	6	4	0.152866242038217	11	4 h, FR5	0.1	F	M520/NMcwi
3B9BD611	2021-12-05	9:49:59	159	14400	209	25	6	0.226415094339623	12	4 h, FR5	0.1	F	M520/NMcwi
3B9BD611	2021-12-08	10:22:01	158	1916	43	21	3	0.113924050632911	14	Prog. Ratio	0.1	F	M520/NMcwi
3B9BD611	2021-12-09	11:29:43	160	14400	112	15	5	0.1875	13	4 h, FR5	0.1	F	M520/NMcwi
3B9BD611	2021-12-15	16:28:15	160	49317	431	35	12	0.45	15	16 h, FR5	0.1	F	M520/NMcwi
3B9BD611	2021-12-17	16:12:02	166	57600	143	12	5	0.180722891566265	16	16 h, FR5	0.1	F	M520/NMcwi
3B9BD611	2021-12-19	14:41:54	159	57600	449	36	16	0.60377358490566	17	16 h, FR5	0.1	F	M520/NMcwi
3B9BD611	2022-01-28	11:02:49	164	3600	4	1	0	0	18	Extinction	0	F	M520/NMcwi
3B9BD613	2021-11-15	13:28:24	204	3600	536	176	22	0.161764705882353	1	1 h, FR5	0.025	F	SS/JrHsdMcwi
3B9BD613	2021-11-16	13:47:41	204	3600	391	27	18	0.132352941176471	2	1 h, FR5	0.025	F	SS/JrHsdMcwi
3B9BD613	2021-11-17	14:05:33	212	3600	363	115	16	0.113207547169811	3	1 h, FR5	0.025	F	SS/JrHsdMcwi
3B9BD613	2021-11-18	14:10:23	214	14400	1717	240	42	0.294392523364486	4	4 h, FR5	0.025	F	SS/JrHsdMcwi
3B9BD613	2021-11-19	14:00:43	218	14400	2024	103	67	0.461009174311927	5	4 h, FR5	0.025	F	SS/JrHsdMcwi
3B9BD613	2021-11-21	16:02:45	215	14400	5362	68	194	2.70697674418605	6	4 h, FR5	0.05	F	SS/JrHsdMcwi
3B9BD613	2021-11-23	14:07:00	217	14400	3344	17	157	2.1705069124424	7	4 h, FR5	0.05	F	SS/JrHsdMcwi
3B9BD613	2021-11-25	13:07:12	218	14400	2738	14	165	4.54128440366973	8	4 h, FR5	0.1	F	SS/JrHsdMcwi
3B9BD613	2021-11-29	14:13:59	224	14400	2572	10	179	4.79464285714286	9	4 h, FR5	0.1	F	SS/JrHsdMcwi
3B9BD613	2021-12-01	13:54:40	229	14400	1824	28	143	3.74672489082969	10	4 h, FR5	0.1	F	SS/JrHsdMcwi
3B9BD613	2021-12-03	14:06:54	232	14400	697	100	34	0.879310344827586	11	4 h, FR5	0.1	F	SS/JrHsdMcwi
3B9BD613	2021-12-05	14:07:23	230	14400	1671	22	96	2.50434782608696	12	4 h, FR5	0.1	F	SS/JrHsdMcwi
3B9BD613	2021-12-10	10:27:13	227	14400	797	48	31	0.819383259911894	13	4 h, FR5	0.1	F	SS/JrHsdMcwi
3B9BD613	2021-12-13	14:30:51	237	2973	111	21	7	0.177215189873418	14	Prog. Ratio	0.1	F	SS/JrHsdMcwi
3B9BD613	2021-12-16	16:11:59	248	57600	302	30	15	0.362903225806452	15	16 h, FR5	0.1	F	SS/JrHsdMcwi
3B9BD613	2021-12-18	12:37:56	259	57600	708	43	27	0.625482625482626	16	16 h, FR5	0.1	F	SS/JrHsdMcwi
3B9BD613	2021-12-20	16:36:14	262	57600	111	24	6	0.137404580152672	17	16 h, FR5	0.1	F	SS/JrHsdMcwi
3B9BD615	2021-10-26	14:41:53	141	3600	58	41	8	0.0851063829787234	1	1 h, FR5	0.025	F	ACI/EurMcwi
3B9BD615	2021-10-27	9:54:28	141	3600	60	4	8	0.0851063829787234	2	1 h, FR5	0.025	F	ACI/EurMcwi
3B9BD615	2021-10-28	9:28:43	141	3600	98	1	10	0.106382978723404	3	1 h, FR5	0.025	F	ACI/EurMcwi
3B9BD615	2021-10-29	11:18:02	143	14400	308	68	24	0.251748251748252	4	4 h, FR5	0.025	F	ACI/EurMcwi
3B9BD615	2021-10-31	10:20:43	146	14400	1279	64	55	0.565068493150685	5	4 h, FR5	0.025	F	ACI/EurMcwi
3B9BD615	2021-11-02	11:24:28	144	14400	279	11	28	0.583333333333333	6	4 h, FR5	0.05	F	ACI/EurMcwi
3B9BD615	2021-11-04	9:23:13	142	14400	1707	36	77	1.62676056338028	7	4 h, FR5	0.05	F	ACI/EurMcwi
3B9BD615	2021-11-07	9:04:10	145	14400	1806	15	87	3.6	8	4 h, FR5	0.1	F	ACI/EurMcwi
3B9BD615	2021-11-09	10:21:35	151	14400	682	74	38	1.50993377483444	9	4 h, FR5	0.1	F	ACI/EurMcwi
3B9BD615	2021-11-11	10:06:40	151	14400	664	3	34	1.35099337748344	10	4 h, FR5	0.1	F	ACI/EurMcwi
3B9BD615	2021-11-13	10:42:00	154	14400	1465	17	63	2.45454545454545	11	4 h, FR5	0.1	F	ACI/EurMcwi
3B9BD615	2021-11-15	9:24:50	157	14400	873	3	53	2.02547770700637	12	4 h, FR5	0.1	F	ACI/EurMcwi
3B9BD615	2021-11-17	9:21:13	157	14400	1248	143	62	2.36942675159236	13	4 h, FR5	0.1	F	ACI/EurMcwi
3B9BD615	2021-11-21	9:38:56	153	8868	362	13	10	0.392156862745098	14	Prog. Ratio	0.1	F	ACI/EurMcwi
3B9BD615	2021-11-23	18:41:06	165	57600	2402	20	72	2.61818181818182	15	16 h, FR5	0.1	F	ACI/EurMcwi
3B9BD615	2021-11-30	16:14:08	162	57600	2021	98	89	3.2962962962963	16	16 h, FR5	0.1	F	ACI/EurMcwi
3B9BD615	2021-12-02	15:45:04	163	57600	3127	118	122	4.49079754601227	17	16 h, FR5	0.1	F	ACI/EurMcwi
3B9BD615	2021-12-15	9:19:23	165	3600	102	32	7	0	18	Extinction	0	F	ACI/EurMcwi
3B9BD615	2022-01-20	13:29:12	172	3600	36	8	3	0	20	Extinction	0	F	ACI/EurMcwi
3B9BD615	2022-01-21	11:41:57	172	3600	19	2	1	0	21	Extinction	0	F	ACI/EurMcwi
3B9BD615	2022-03-15	10:55:06	180	3600	7	11	0	0	22	Extinction	0	F	ACI/EurMcwi
3B9BD615	2022-04-09	11:41:18	192	3948	27	18	2	0	23	Reinstatement	0	F	ACI/EurMcwi
3B9BD617	2021-11-15	11:14:12	293	3600	80	70	5	0.0255972696245734	1	1 h, FR5	0.025	M	SS/JrHsdMcwi
3B9BD617	2021-11-16	10:01:19	300	3600	47	92	5	0.025	2	1 h, FR5	0.025	M	SS/JrHsdMcwi
3B9BD617	2021-11-17	10:04:00	298	3600	226	24	11	0.0553691275167785	3	1 h, FR5	0.025	M	SS/JrHsdMcwi
3B9BD617	2021-11-18	9:59:30	298	14400	253	92	18	0.0906040268456376	4	4 h, FR5	0.025	M	SS/JrHsdMcwi
3B9BD617	2021-11-19	9:49:32	300	14400	229	64	15	0.075	5	4 h, FR5	0.025	M	SS/JrHsdMcwi
3B9BD617	2021-11-21	10:18:47	307	14400	338	52	15	0.146579804560261	6	4 h, FR5	0.05	M	SS/JrHsdMcwi
3B9BD617	2021-11-23	9:50:57	312	14400	839	31	27	0.259615384615385	7	4 h, FR5	0.05	M	SS/JrHsdMcwi
3B9BD617	2021-12-08	10:22:01	333	7215	311	39	11	0.198198198198198	14	Prog. Ratio	0.1	M	SS/JrHsdMcwi
3B9BD617	2021-12-09	11:29:43	341	14400	446	43	27	0.475073313782991	13	4 h, FR5	0.1	M	SS/JrHsdMcwi
3B9BD617	2021-12-15	16:28:15	360	49317	714	228	27	0.45	15	16 h, FR5	0.1	M	SS/JrHsdMcwi
3B9BD617	2021-12-17	16:12:02	356	57600	721	17	27	0.455056179775281	16	16 h, FR5	0.1	M	SS/JrHsdMcwi
3B9BD617	2021-12-19	14:41:54	362	57600	637	86	30	0.497237569060773	17	16 h, FR5	0.1	M	SS/JrHsdMcwi
3B9BD617	2022-01-28	11:02:49	362	3600	15	12	1	0	18	Extinction	0	M	SS/JrHsdMcwi
3B9BD692	2022-02-08	11:21:08	260	3600	37	41	5	0.0288461538461538	1	1 h, FR5	0.025	M	ACI/EurMcwi
3B9BD692	2022-02-09	10:07:51	263	3600	63	36	8	0.0456273764258555	2	1 h, FR5	0.025	M	ACI/EurMcwi
3B9BD692	2022-02-10	11:15:56	263	2281	58	1	4	0.0228136882129278	3	1 h, FR5	0.025	M	ACI/EurMcwi
3B9BD692	2022-02-11	12:06:39	265	14400	114	58	10	0.0566037735849057	4	4 h, FR5	0.025	M	ACI/EurMcwi
3B9BD692	2022-02-12	12:09:54	262	14400	82	71	10	0.0572519083969466	5	4 h, FR5	0.025	M	ACI/EurMcwi
3B9BD692	2022-02-14	9:20:16	267	14400	34	21	4	0.0449438202247191	6	4 h, FR5	0.05	M	ACI/EurMcwi
3B9BD692	2022-02-16	13:45:49	264	14400	281	38	14	0.159090909090909	7	4 h, FR5	0.05	M	ACI/EurMcwi
3B9BD692	2022-02-18	14:05:33	267	14400	112	20	9	0.202247191011236	8	4 h, FR5	0.1	M	ACI/EurMcwi
3B9BD692	2022-02-21	9:47:36	267	14400	340	16	16	0.359550561797753	9	4 h, FR5	0.1	M	ACI/EurMcwi
3B9BD692	2022-02-23	9:39:51	263	14400	527	10	21	0.479087452471483	10	4 h, FR5	0.1	M	ACI/EurMcwi
3B9BD692	2022-02-25	11:38:12	264	14400	798	6	33	0.75	11	4 h, FR5	0.1	M	ACI/EurMcwi
3B9BD692	2022-02-27	11:32:53	265	14400	641	28	31	0.70188679245283	12	4 h, FR5	0.1	M	ACI/EurMcwi
3B9BD692	2022-03-01	13:36:01	268	14400	474	70	30	0.671641791044776	13	4 h, FR5	0.1	M	ACI/EurMcwi
3B9BD692	2022-03-04	14:03:10	269	2935	89	7	6	0.133828996282528	14	Prog. Ratio	0.1	M	ACI/EurMcwi
3B9BD692	2022-03-06	14:56:59	272	57600	1083	233	57	1.25735294117647	15	16 h, FR5	0.1	M	ACI/EurMcwi
3B9BD692	2022-03-08	15:41:47	265	57600	866	32	24	0.543396226415094	16	16 h, FR5	0.1	M	ACI/EurMcwi
3B9BD692	2022-03-10	16:43:35	265	57600	688	33	24	0.543396226415094	17	16 h, FR5	0.1	M	ACI/EurMcwi
3B9BD692	2022-03-13	14:33:38	270	3600	44	20	2	0	18	Extinction	0	M	ACI/EurMcwi
3B9BD692	2022-03-21	14:32:19	272	3600	29	15	1	0	21	Extinction	0	M	ACI/EurMcwi
3B9BD692	2022-03-25	9:28:33	278	3600	49	16	2	0	22	Extinction	0	M	ACI/EurMcwi
3B9BD692	2022-04-04	10:05:42	280	3600	32	52	4	0	23	Reinstatement	0	M	ACI/EurMcwi
3B9BD694	2022-02-08	11:21:09	278	3600	109	72	11	0.0593525179856115	1	1 h, FR5	0.025	M	ACI/EurMcwi
3B9BD694	2022-02-09	10:07:51	277	3600	40	32	5	0.0270758122743682	2	1 h, FR5	0.025	M	ACI/EurMcwi
3B9BD694	2022-02-10	10:07:26	275	2281	9	21	1	0.00545454545454545	3	1 h, FR5	0.025	M	ACI/EurMcwi
3B9BD694	2022-02-11	12:06:39	280	14400	339	48	17	0.0910714285714286	4	4 h, FR5	0.025	M	ACI/EurMcwi
3B9BD694	2022-02-12	12:09:54	276	14400	819	54	29	0.157608695652174	4	4 h, FR5	0.025	M	ACI/EurMcwi
3B9BD694	2022-02-14	9:20:17	281	14400	242	50	11	0.117437722419929	6	4 h, FR5	0.05	M	ACI/EurMcwi
3B9BD694	2022-02-16	13:45:49	277	14400	337	81	21	0.227436823104693	7	4 h, FR5	0.05	M	ACI/EurMcwi
3B9BD694	2022-02-18	14:05:33	282	14400	372	44	17	0.361702127659574	8	4 h, FR5	0.1	M	ACI/EurMcwi
3B9BD694	2022-02-21	9:47:36	283	14400	666	114	34	0.720848056537103	9	4 h, FR5	0.1	M	ACI/EurMcwi
3B9BD694	2022-02-23	9:39:51	286	14400	1867	163	67	1.40559440559441	10	4 h, FR5	0.1	M	ACI/EurMcwi
3B9BD694	2022-02-25	11:38:12	284	14400	1044	68	43	0.908450704225352	11	4 h, FR5	0.1	M	ACI/EurMcwi
3B9BD694	2022-02-27	11:32:53	285	14400	582	63	19	0.4	12	4 h, FR5	0.1	M	ACI/EurMcwi
3B9BD694	2022-03-01	13:36:01	287	14400	757	46	28	0.585365853658537	13	4 h, FR5	0.1	M	ACI/EurMcwi
3B9BD694	2022-03-04	14:03:10	291	2672	53	22	4	0.0824742268041237	14	Prog. Ratio	0.1	M	ACI/EurMcwi
3B9BD694	2022-03-06	14:56:59	294	57600	1285	130	55	1.12244897959184	15	16 h, FR5	0.1	M	ACI/EurMcwi
3B9BD694	2022-03-08	15:41:47	294	57600	681	44	26	0.530612244897959	16	16 h, FR5	0.1	M	ACI/EurMcwi
3B9BD694	2022-03-10	16:43:35	294	57600	366	33	17	0.346938775510204	17	16 h, FR5	0.1	M	ACI/EurMcwi
3B9BD694	2022-03-13	14:33:38	290	3600	51	19	3	0	18	Extinction	0	M	ACI/EurMcwi
3B9BD694	2022-03-21	14:32:19	296	3600	15	10	1	0	21	Extinction	0	M	ACI/EurMcwi
3B9BD694	2022-03-25	9:28:33	297	3600	10	11	1	0	22	Extinction	0	M	ACI/EurMcwi
3B9BD694	2022-04-04	10:05:42	301	3600	31	8	1	0	23	Reinstatement	0	M	ACI/EurMcwi
3B9BD697	2022-02-08	11:21:09	283	3600	4	26	0	0	1	1 h, FR5	0.025	M	ACI/EurMcwi
3B9BD697	2022-02-09	10:07:51	282	3600	20	34	2	0.0106382978723404	2	1 h, FR5	0.025	M	ACI/EurMcwi
3B9BD697	2022-02-10	10:07:26	284	2281	5	14	0	0	3	1 h, FR5	0.025	M	ACI/EurMcwi
3B9BD697	2022-02-11	12:06:39	287	14400	63	103	10	0.0522648083623693	4	4 h, FR5	0.025	M	ACI/EurMcwi
3B9BD697	2022-02-12	12:09:54	287	14400	76	31	7	0.0365853658536585	4	4 h, FR5	0.025	M	ACI/EurMcwi
3B9BD697	2022-02-14	9:20:17	290	14400	34	19	6	0.0620689655172414	6	4 h, FR5	0.05	M	ACI/EurMcwi
3B9BD697	2022-02-16	13:45:49	288	14400	45	15	6	0.0625	7	4 h, FR5	0.05	M	ACI/EurMcwi
3B9BD697	2022-02-18	14:05:33	291	14400	93	19	7	0.144329896907217	8	4 h, FR5	0.1	M	ACI/EurMcwi
3B9BD697	2022-02-21	9:47:36	296	14400	67	22	12	0.243243243243243	9	4 h, FR5	0.1	M	ACI/EurMcwi
3B9BD697	2022-02-23	9:39:51	293	14400	191	65	13	0.266211604095563	10	4 h, FR5	0.1	M	ACI/EurMcwi
3B9BD697	2022-02-25	11:38:12	294	14400	268	30	15	0.306122448979592	11	4 h, FR5	0.1	M	ACI/EurMcwi
3B9BD697	2022-02-27	11:32:53	292	14400	175	16	15	0.308219178082192	12	4 h, FR5	0.1	M	ACI/EurMcwi
3B9BD697	2022-03-01	13:36:01	296	14400	148	12	9	0.182432432432432	13	4 h, FR5	0.1	M	ACI/EurMcwi
3B9BD697	2022-03-04	14:03:10	298	2408	137	6	5	0.100671140939597	14	Prog. Ratio	0.1	M	ACI/EurMcwi
3B9BD697	2022-03-06	14:56:59	302	57600	616	12	24	0.47682119205298	15	16 h, FR5	0.1	M	ACI/EurMcwi
3B9BD697	2022-03-08	15:41:47	297	57600	252	22	21	0.424242424242424	16	16 h, FR5	0.1	M	ACI/EurMcwi
3B9BD697	2022-03-10	16:43:35	297	57600	479	9	19	0.383838383838384	17	16 h, FR5	0.1	M	ACI/EurMcwi
3B9BD697	2022-03-13	14:33:38	300	3600	54	6	3	0	18	Extinction	0	M	ACI/EurMcwi
3B9BD697	2022-03-21	14:32:19	303	3600	51	3	3	0	21	Extinction	0	M	ACI/EurMcwi
3B9BD697	2022-03-25	9:28:33	308	3600	20	2	1	0	22	Extinction	0	M	ACI/EurMcwi
3B9BD697	2022-04-04	10:05:42	320	3600	125	13	12	0	23	Reinstatement	0	M	ACI/EurMcwi
3B9BD698	2022-02-08	11:21:08	284	3600	83	31	6	0.0316901408450704	1	1 h, FR5	0.025	M	F344/Stm
3B9BD698	2022-02-09	10:07:51	282	3600	23	8	2	0.0106382978723404	2	1 h, FR5	0.025	M	F344/Stm
3B9BD698	2022-02-10	10:07:26	284	2281	5	2	1	0.00528169014084507	3	1 h, FR5	0.025	M	F344/Stm
3B9BD698	2022-02-11	12:06:39	281	14400	97	8	4	0.0213523131672598	4	4 h, FR5	0.025	M	F344/Stm
3B9BD698	2022-02-12	12:09:54	279	14400	289	5	9	0.0483870967741935	4	4 h, FR5	0.025	M	F344/Stm
3B9BD698	2022-02-14	9:20:16	282	14400	47	2	1	0.0106382978723404	6	4 h, FR5	0.05	M	F344/Stm
3B9BD698	2022-02-16	13:45:49	288	14400	30	7	4	0.0416666666666667	7	4 h, FR5	0.05	M	F344/Stm
3B9BD698	2022-02-18	14:05:33	292	14400	14	0	1	0.0205479452054795	8	4 h, FR5	0.1	M	F344/Stm
3B9BD698	2022-02-21	9:47:36	292	14400	38	4	3	0.0616438356164384	9	4 h, FR5	0.1	M	F344/Stm
3B9BD698	2022-02-23	9:39:51	295	14400	13	4	2	0.0406779661016949	10	4 h, FR5	0.1	M	F344/Stm
3B9BD698	2022-02-25	11:38:12	296	14400	80	0	7	0.141891891891892	11	4 h, FR5	0.1	M	F344/Stm
3B9BD698	2022-02-27	11:32:53	299	14400	73	2	6	0.120401337792642	12	4 h, FR5	0.1	M	F344/Stm
3B9BD698	2022-03-01	13:36:01	303	14400	43	18	4	0.0792079207920792	13	4 h, FR5	0.1	M	F344/Stm
3B9BD698	2022-03-04	14:03:10	303	1814	9	1	2	0.0396039603960396	14	Prog. Ratio	0.1	M	F344/Stm
3B9BD698	2022-03-06	14:56:59	307	57600	256	735	10	0.195439739413681	15	16 h, FR5	0.1	M	F344/Stm
3B9BD698	2022-03-08	15:41:47	307	57600	50	60	3	0.0586319218241042	16	16 h, FR5	0.1	M	F344/Stm
3B9BD698	2022-03-10	16:43:35	307	57600	28	38	2	0.0390879478827362	17	16 h, FR5	0.1	M	F344/Stm
3B9BD698	2022-03-13	14:33:38	311	3600	7	11	0	0	20	Extinction	0	M	F344/Stm
3B9BD698	2022-03-21	14:32:19	311	3600	8	5	0	0	21	Extinction	0	M	F344/Stm
3B9BD698	2022-03-25	9:28:33	313	3600	8	13	0	0	22	Extinction	0	M	F344/Stm
3B9BD698	2022-04-04	10:05:42	311	3600	12	10	1	0	23	Reinstatement	0	M	F344/Stm
3B9BD6A5	2022-02-08	11:21:08	182.001	3600	38	4	4	0.0329668518304845	1	1 h, FR5	0.025	F	F344/Stm
3B9BD6A5	2022-02-09	10:07:51	187.001	3600	437	89	14	0.112298864711953	2	1 h, FR5	0.025	F	F344/Stm
3B9BD6A5	2022-02-10	10:07:26	185.001	2281	161	7	4	0.0324322571229345	3	1 h, FR5	0.025	F	F344/Stm
3B9BD6A5	2022-02-11	12:06:39	186.001	14400	1316	10	43	0.346772329181026	4	4 h, FR5	0.025	F	F344/Stm
3B9BD6A5	2022-02-12	12:09:54	191.001	14400	1391	6	54	0.42408154931126	4	4 h, FR5	0.025	F	F344/Stm
3B9BD6A5	2022-02-14	9:20:16	195.001	14400	567	15	24	0.369228875749355	6	4 h, FR5	0.05	F	F344/Stm
3B9BD6A5	2022-02-16	13:45:49	196.001	14400	1314	11	47	0.719384084775078	7	4 h, FR5	0.05	F	F344/Stm
3B9BD6A5	2022-02-18	14:05:33	202.001	14400	1536	27	56	1.66335810218761	8	4 h, FR5	0.1	F	F344/Stm
3B9BD6A5	2022-02-21	9:47:36	199.001	14400	264	4	12	0.361807227099361	9	4 h, FR5	0.1	F	F344/Stm
3B9BD6A5	2022-02-23	9:39:51	203	14400	108	20	9	0.266009852216749	10	4 h, FR5	0.1	F	F344/Stm
3B9BD6A5	2022-02-25	11:38:12	200	14400	26	6	3	0.09	11	4 h, FR5	0.1	F	F344/Stm
3B9BD6A5	2022-02-27	11:32:53	203	14400	136	13	8	0.236453201970443	12	4 h, FR5	0.1	F	F344/Stm
3B9BD6A5	2022-03-01	13:36:01	205	14400	893	14	33	0.965853658536586	13	4 h, FR5	0.1	F	F344/Stm
3B9BD6A5	2022-03-04	14:03:10	205	3917	45	1	3	0.0878048780487805	14	Prog. Ratio	0.1	F	F344/Stm
3B9BD6A5	2022-03-06	14:56:59	207	57600	450	18	18	0.521739130434783	15	16 h, FR5	0.1	F	F344/Stm
3B9BD6A5	2022-03-08	15:41:47	209	57600	262	43	9	0.258373205741627	16	16 h, FR5	0.1	F	F344/Stm
3B9BD6A5	2022-03-10	16:43:35	209	57600	104	8	5	0.143540669856459	17	16 h, FR5	0.1	F	F344/Stm
3B9BD6A5	2022-03-13	14:33:38	207	3600	20	7	1	0	18	Extinction	0	F	F344/Stm
3B9BD6A5	2022-03-21	14:32:19	210	3600	43	2	2	0	21	Extinction	0	F	F344/Stm
3B9BD6A5	2022-03-25	9:28:33	216	3600	67	3	2	0	22	Extinction	0	F	F344/Stm
3B9BD6A5	2022-04-04	10:05:42	214	3600	29	7	3	0	23	Reinstatement	0	F	F344/Stm
3B9BD6AB	2022-02-08	11:21:08	178	3600	71	63	6	0.050561797752809	1	1 h, FR5	0.025	F	F344/Stm
3B9BD6AB	2022-02-09	10:07:51	182	3600	198	35	9	0.0741758241758242	2	1 h, FR5	0.025	F	F344/Stm
3B9BD6AB	2022-02-10	10:07:26	180	2281	119	48	4	0.0333333333333333	3	1 h, FR5	0.025	F	F344/Stm
3B9BD6AB	2022-02-11	12:06:39	185	14400	431	57	13	0.105405405405405	4	4 h, FR5	0.025	F	F344/Stm
3B9BD6AB	2022-02-12	12:09:54	183	14400	185	32	10	0.0819672131147541	4	4 h, FR5	0.025	F	F344/Stm
3B9BD6AB	2022-02-14	9:20:16	183	14400	128	28	7	0.114754098360656	6	4 h, FR5	0.05	F	F344/Stm
3B9BD6AB	2022-02-16	13:45:49	186	14400	165	14	9	0.145161290322581	7	4 h, FR5	0.05	F	F344/Stm
3B9BD6AB	2022-02-18	14:05:33	190	14400	136	24	6	0.189473684210526	8	4 h, FR5	0.1	F	F344/Stm
3B9BD6AB	2022-02-21	9:47:36	190	14400	52	36	8	0.252631578947368	9	4 h, FR5	0.1	F	F344/Stm
3B9BD6AB	2022-02-23	9:39:51	190	14400	193	14	9	0.284210526315789	10	4 h, FR5	0.1	F	F344/Stm
3B9BD6AB	2022-02-25	11:38:12	193	14400	113	14	7	0.217616580310881	11	4 h, FR5	0.1	F	F344/Stm
3B9BD6AB	2022-02-27	11:32:53	192	14400	292	37	13	0.40625	12	4 h, FR5	0.1	F	F344/Stm
3B9BD6AB	2022-03-01	13:36:01	197	14400	76	23	7	0.213197969543147	13	4 h, FR5	0.1	F	F344/Stm
3B9BD6AB	2022-03-04	14:03:10	198	4982	64	16	4	0.121212121212121	14	Prog. Ratio	0.1	F	F344/Stm
3B9BD6AB	2022-03-06	14:56:59	194	57600	245	20	8	0.247422680412371	15	16 h, FR5	0.1	F	F344/Stm
3B9BD6AB	2022-03-08	15:41:47	198	57600	251	11	6	0.181818181818182	16	16 h, FR5	0.1	F	F344/Stm
3B9BD6AB	2022-03-10	16:43:35	198	57600	97	10	5	0.151515151515152	17	16 h, FR5	0.1	F	F344/Stm
3B9BD6AB	2022-03-13	14:33:38	209	3600	50	10	3	0	18	Extinction	0	F	F344/Stm
3B9BD6AB	2022-03-21	14:32:19	194	3600	5	11	0	0	21	Extinction	0	F	F344/Stm
3B9BD6AB	2022-03-25	9:28:33	199	3600	5	8	0	0	22	Extinction	0	F	F344/Stm
3B9BD6AB	2022-04-04	10:05:42	204	3600	24	7	3	0	23	Reinstatement	0	F	F344/Stm
3B9BD6D7	2022-02-08	11:21:09	272	3600	41	39	3	0.0165441176470588	1	1 h, FR5	0.025	M	ACI/EurMcwi
3B9BD6D7	2022-02-09	10:07:51	277	3600	20	18	1	0.00541516245487365	2	1 h, FR5	0.025	M	ACI/EurMcwi
3B9BD6D7	2022-02-10	10:07:26	275	2281	14	45	2	0.0109090909090909	3	1 h, FR5	0.025	M	ACI/EurMcwi
3B9BD6D7	2022-02-11	12:06:39	277	14400	87	101	11	0.0595667870036101	4	4 h, FR5	0.025	M	ACI/EurMcwi
3B9BD6D7	2022-02-12	12:09:55	275	14400	166	81	16	0.0872727272727273	4	4 h, FR5	0.025	M	ACI/EurMcwi
3B9BD6D7	2022-02-14	9:20:17	276	14400	39	28	7	0.0760869565217391	6	4 h, FR5	0.05	M	ACI/EurMcwi
3B9BD6D7	2022-02-16	13:45:49	278	14400	149	34	8	0.0863309352517986	7	4 h, FR5	0.05	M	ACI/EurMcwi
3B9BD6D7	2022-02-18	14:05:33	278	14400	65	34	10	0.215827338129496	8	4 h, FR5	0.1	M	ACI/EurMcwi
3B9BD6D7	2022-02-21	9:47:36	278	14400	113	83	16	0.345323741007194	9	4 h, FR5	0.1	M	ACI/EurMcwi
3B9BD6D7	2022-02-23	9:39:52	280	14400	194	109	19	0.407142857142857	10	4 h, FR5	0.1	M	ACI/EurMcwi
3B9BD6D7	2022-02-25	11:38:12	283	14400	140	100	19	0.402826855123675	11	4 h, FR5	0.1	M	ACI/EurMcwi
3B9BD6D7	2022-02-27	11:32:53	280	14400	168	36	18	0.385714285714286	12	4 h, FR5	0.1	M	ACI/EurMcwi
3B9BD6D7	2022-03-01	13:36:01	281	14400	221	54	19	0.405693950177936	13	4 h, FR5	0.1	M	ACI/EurMcwi
3B9BD6D7	2022-03-04	14:03:10	284	2779	30	4	4	0.0845070422535211	14	Prog. Ratio	0.1	M	ACI/EurMcwi
3B9BD6D7	2022-03-06	14:56:59	286	57600	352	84	34	0.713286713286713	15	16 h, FR5	0.1	M	ACI/EurMcwi
3B9BD6D7	2022-03-08	15:41:47	283	57600	200	47	27	0.57243816254417	16	16 h, FR5	0.1	M	ACI/EurMcwi
3B9BD6D7	2022-03-10	16:43:35	283	57600	172	24	24	0.508833922261484	17	16 h, FR5	0.1	M	ACI/EurMcwi
3B9BD6D7	2022-03-13	14:33:38	285	3600	35	7	3	0	18	Extinction	0	M	ACI/EurMcwi
3B9BD6D7	2022-03-21	14:32:19	287	3600	32	7	2	0	21	Extinction	0	M	ACI/EurMcwi
3B9BD6D7	2022-03-25	9:28:33	296	3600	17	8	1	0	22	Extinction	0	M	ACI/EurMcwi
3B9BD6E5	2021-11-15	13:39:56	164	3600	56	97	7	0.0640243902439024	1	1 h, FR5	0.025	F	ACI/EurMcwi
3B9BD6E5	2021-11-16	10:13:41	162	3600	127	45	10	0.0925925925925926	2	1 h, FR5	0.025	F	ACI/EurMcwi
3B9BD6E5	2021-11-17	13:31:25	160	3600	25	16	4	0.0375	3	1 h, FR5	0.025	F	ACI/EurMcwi
3B9BD6E5	2021-11-18	9:10:43	159	14400	372	31	27	0.254716981132075	4	4 h, FR5	0.025	F	ACI/EurMcwi
3B9BD6E5	2021-11-19	9:35:03	158	13117	92	11	15	0.142405063291139	5	4 h, FR5	0.025	F	ACI/EurMcwi
3B9BD6E5	2021-11-21	12:15:03	160	14400	424	88	26	0.4875	6	4 h, FR5	0.05	F	ACI/EurMcwi
3B9BD6E5	2021-11-23	9:36:21	160	14400	84	51	10	0.1875	7	4 h, FR5	0.05	F	ACI/EurMcwi
3B9BD6E5	2021-11-25	8:17:34	162	14400	78	18	8	0.296296296296296	8	4 h, FR5	0.1	F	ACI/EurMcwi
3B9BD6E5	2021-11-29	9:38:02	168	14400	503	47	35	1.25	9	4 h, FR5	0.1	F	ACI/EurMcwi
3B9BD6E5	2021-12-01	9:22:48	165	14400	920	15	49	1.78181818181818	10	4 h, FR5	0.1	F	ACI/EurMcwi
3B9BD6E5	2021-12-03	9:26:43	164	14400	1103	20	57	2.08536585365854	11	4 h, FR5	0.1	F	ACI/EurMcwi
3B9BD6E5	2021-12-05	9:32:02	164	14400	592	13	28	1.02439024390244	12	4 h, FR5	0.1	F	ACI/EurMcwi
3B9BD6E5	2021-12-08	10:33:11	167	2932	24	5	4	0.143712574850299	14	Prog. Ratio	0.1	F	ACI/EurMcwi
3B9BD6E5	2021-12-15	15:53:10	175	51367	2640	211	83	2.84571428571429	15	16 h, FR5	0.1	F	ACI/EurMcwi
3B9BD6E5	2021-12-17	16:37:19	171	57600	4457	187	144	5.05263157894737	16	16 h, FR5	0.1	F	ACI/EurMcwi
3B9BD6E5	2021-12-19	14:57:18	169	57600	2339	14	111	3.94082840236686	17	16 h, FR5	0.1	F	ACI/EurMcwi
3B9BD6E5	2022-01-28	10:53:24	170	3600	30	5	2	0	22	Extinction	0	F	ACI/EurMcwi
3B9BD6E5	2022-02-21	14:13:01	175	3600	78	11	13	0	23	Reinstatement	0	F	ACI/EurMcwi
3B9BD6E6	2021-11-15	13:39:56	348	3600	81	46	9	0.0387931034482759	1	1 h, FR5	0.025	M	F344/Stm
3B9BD6E6	2021-11-16	10:13:41	344	3600	444	25	12	0.0523255813953488	2	1 h, FR5	0.025	M	F344/Stm
3B9BD6E6	2021-11-17	13:31:25	347	3600	19	16	3	0.0129682997118156	3	1 h, FR5	0.025	M	F344/Stm
3B9BD6E6	2021-11-18	9:10:43	340	14400	470	12	15	0.0661764705882353	4	4 h, FR5	0.025	M	F344/Stm
3B9BD6E6	2021-11-19	9:35:03	345	12960	75	11	5	0.0217391304347826	5	4 h, FR5	0.025	M	F344/Stm
3B9BD6E6	2021-11-21	12:15:03	343	14400	608	3	19	0.166180758017493	6	4 h, FR5	0.05	M	F344/Stm
3B9BD6E6	2021-11-23	9:36:21	343	14400	193	0	8	0.0699708454810496	7	4 h, FR5	0.05	M	F344/Stm
3B9BD6E6	2021-11-25	8:17:34	345	14400	45	4	5	0.0869565217391304	8	4 h, FR5	0.1	M	F344/Stm
3B9BD6E6	2021-11-29	9:38:02	349	14400	382	0	12	0.206303724928367	9	4 h, FR5	0.1	M	F344/Stm
3B9BD6E6	2021-12-01	9:22:48	349	14400	143	17	6	0.103151862464183	10	4 h, FR5	0.1	M	F344/Stm
3B9BD6E6	2021-12-03	9:26:43	348	14400	329	61	9	0.155172413793103	11	4 h, FR5	0.1	M	F344/Stm
3B9BD6E6	2021-12-05	9:32:02	349	14400	637	25	22	0.378223495702006	12	4 h, FR5	0.1	M	F344/Stm
3B9BD6E6	2021-12-08	10:33:11	353	1736	13	2	2	0.0339943342776204	14	Prog. Ratio	0.1	M	F344/Stm
3B9BD6E6	2021-12-10	13:09:17	353	16136	650	27	24	0.407932011331445	13	4 h, FR5	0.1	M	F344/Stm
3B9BD6E6	2021-12-15	15:53:10	372	51367	2001	52	43	0.693548387096774	15	16 h, FR5	0.1	M	F344/Stm
3B9BD6E6	2021-12-17	16:37:19	367	57600	1724	60	39	0.637602179836512	16	16 h, FR5	0.1	M	F344/Stm
3B9BD6E6	2021-12-19	14:57:18	367	57600	1088	8	33	0.539509536784741	17	16 h, FR5	0.1	M	F344/Stm
3B9BD6E6	2022-01-28	10:53:24	372	3600	10	0	1	0	18	Extinction	0	M	F344/Stm
3B9BD6E6	2022-02-21	14:13:01	372	3600	21	3	4	0	23	Reinstatement	0	M	F344/Stm
3B9BD6F8	2021-11-15	15:10:06	314	3600	1	26	0	0	1	1 h, FR5	0.025	M	F344/Stm
3B9BD6F8	2021-11-16	11:47:18	313	3600	11	2	1	0.00479233226837061	2	1 h, FR5	0.025	M	F344/Stm
3B9BD6F8	2021-11-17	14:52:06	317	3600	2	13	0	0	3	1 h, FR5	0.025	M	F344/Stm
3B9BD6F8	2021-11-18	13:28:37	314	14400	2278	31	160	0.764331210191083	4	4 h, FR5	0.025	M	F344/Stm
3B9BD6F8	2021-11-19	13:38:21	315	14400	1048	11	97	0.461904761904762	5	4 h, FR5	0.025	M	F344/Stm
3B9BD6F8	2021-11-21	16:31:24	317	14400	1	89	0	0	6	4 h, FR5	0.05	M	F344/Stm
3B9BD6F8	2021-11-23	16:02:27	317	28800	46	23	2	0.0189274447949527	7	4 h, FR5	0.05	M	F344/Stm
3B9BD6F8	2021-11-25	12:47:16	311	14400	57	9	4	0.0771704180064309	8	4 h, FR5	0.1	M	F344/Stm
3B9BD6F8	2021-11-29	13:59:48	326	14400	42	106	3	0.0552147239263804	9	4 h, FR5	0.1	M	F344/Stm
3B9BD6F8	2021-12-01	13:39:20	326	14400	63	60	4	0.0736196319018405	10	4 h, FR5	0.1	M	F344/Stm
3B9BD6F8	2021-12-03	13:50:35	328	14400	22	13	1	0.0182926829268293	11	4 h, FR5	0.1	M	F344/Stm
3B9BD6F8	2021-12-05	13:49:04	328	14400	188	16	5	0.0914634146341463	12	4 h, FR5	0.1	M	F344/Stm
3B9BD6F8	2021-12-09	11:42:03	326	14400	1431	22	25	0.460122699386503	13	4 h, FR5	0.1	M	F344/Stm
3B9BD6F8	2021-12-13	14:16:21	336	4165	412	268	8	0.142857142857143	14	Prog. Ratio	0.1	M	F344/Stm
3B9BD6F8	2021-12-16	15:59:04	348	57600	4566	209	60	1.03448275862069	15	16 h, FR5	0.1	M	F344/Stm
3B9BD6F8	2021-12-18	13:14:13	348	57600	6327	114	72	1.24137931034483	16	16 h, FR5	0.1	M	F344/Stm
3B9BD6F8	2021-12-20	16:19:50	345	57600	4602	22	76	1.32173913043478	17	16 h, FR5	0.1	M	F344/Stm
3B9BD6F8	2022-01-28	13:22:42	366	3600	0	10	0	0	18	Extinction	0	M	F344/Stm
3B9BD6F8	2022-02-25	10:09:19	343	3600	528	18	17	0	23	Reinstatement	0	M	F344/Stm
3B9BD706	2021-11-15	13:39:56	160	3600	58	10	5	0.046875	1	1 h, FR5	0.025	F	ACI/EurMcwi
3B9BD706	2021-11-16	10:13:41	158	3600	117	29	15	0.142405063291139	2	1 h, FR5	0.025	F	ACI/EurMcwi
3B9BD706	2021-11-17	13:31:25	161	3600	58	7	8	0.0745341614906832	3	1 h, FR5	0.025	F	ACI/EurMcwi
3B9BD706	2021-11-18	9:10:43	161	14400	106	12	10	0.093167701863354	4	4 h, FR5	0.025	F	ACI/EurMcwi
3B9BD706	2021-11-19	9:35:03	161	13117	38	29	6	0.0559006211180124	5	4 h, FR5	0.025	F	ACI/EurMcwi
3B9BD706	2021-11-21	12:15:03	157	14400	185	18	14	0.267515923566879	6	4 h, FR5	0.05	F	ACI/EurMcwi
3B9BD706	2021-11-23	9:36:21	157	14400	99	51	10	0.191082802547771	7	4 h, FR5	0.05	F	ACI/EurMcwi
3B9BD706	2021-11-25	8:17:34	160	14400	135	24	10	0.375	8	4 h, FR5	0.1	F	ACI/EurMcwi
3B9BD706	2021-11-29	9:38:02	165	14400	243	36	17	0.618181818181818	9	4 h, FR5	0.1	F	ACI/EurMcwi
3B9BD706	2021-12-01	9:22:48	165	14400	183	22	20	0.727272727272727	10	4 h, FR5	0.1	F	ACI/EurMcwi
3B9BD706	2021-12-03	9:26:43	160	14400	1221	31	75	2.8125	11	4 h, FR5	0.1	F	ACI/EurMcwi
3B9BD706	2021-12-05	9:32:02	161	14400	823	36	53	1.97515527950311	12	4 h, FR5	0.1	F	ACI/EurMcwi
3B9BD706	2021-12-08	10:33:11	160	6227	234	8	8	0.3	14	Prog. Ratio	0.1	F	ACI/EurMcwi
3B9BD706	2021-12-10	13:09:17	160	10887	1217	69	55	2.0625	13	4 h, FR5	0.1	F	ACI/EurMcwi
3B9BD706	2021-12-15	15:53:10	164	51367	3090	44	151	5.52439024390244	15	16 h, FR5	0.1	F	ACI/EurMcwi
3B9BD706	2021-12-17	16:37:19	166	57600	3248	3	136	4.91566265060241	16	16 h, FR5	0.1	F	ACI/EurMcwi
3B9BD706	2021-12-19	14:57:18	172	57600	1522	18	67	2.33720930232558	17	16 h, FR5	0.1	F	ACI/EurMcwi
3B9BD706	2022-01-28	10:53:24	172	3600	27	1	1	0	22	Extinction	0	F	ACI/EurMcwi
3B9BD706	2022-02-21	14:13:01	176	3600	31	18	5	0	23	Reinstatement	0	F	ACI/EurMcwi
3B9BD726	2021-11-15	15:10:06	192	3600	53	23	5	0.0390625	1	1 h, FR5	0.025	F	F344/Stm
3B9BD726	2021-11-16	11:47:18	192	3600	13	2	2	0.015625	2	1 h, FR5	0.025	F	F344/Stm
3B9BD726	2021-11-17	14:52:05	196	3600	11	6	2	0.0153061224489796	3	1 h, FR5	0.025	F	F344/Stm
3B9BD726	2021-11-18	13:28:37	193	14400	65	18	7	0.0544041450777202	4	4 h, FR5	0.025	F	F344/Stm
3B9BD726	2021-11-19	13:38:20	195	14400	79	11	3	0.0230769230769231	5	4 h, FR5	0.025	F	F344/Stm
3B9BD726	2021-11-21	16:31:24	197	14400	57	27	6	0.0913705583756345	6	4 h, FR5	0.05	F	F344/Stm
3B9BD726	2021-11-23	16:02:27	197	7200	136	38	9	0.137055837563452	7	4 h, FR5	0.05	F	F344/Stm
3B9BD726	2021-11-25	12:47:15	188	14400	162	9	15	0.478723404255319	8	4 h, FR5	0.1	F	F344/Stm
3B9BD726	2021-11-29	13:59:48	190	14400	160	34	11	0.347368421052632	9	4 h, FR5	0.1	F	F344/Stm
3B9BD726	2021-12-01	13:39:20	193	14400	341	53	18	0.559585492227979	10	4 h, FR5	0.1	F	F344/Stm
3B9BD726	2021-12-03	13:50:34	198	14400	2249	74	66	2	11	4 h, FR5	0.1	F	F344/Stm
3B9BD726	2021-12-05	13:49:03	198	14400	384	6	24	0.727272727272727	12	4 h, FR5	0.1	F	F344/Stm
3B9BD726	2021-12-09	11:42:03	195	14400	428	19	20	0.615384615384615	13	4 h, FR5	0.1	F	F344/Stm
3B9BD726	2021-12-13	14:16:20	195	8699	399	13	11	0.338461538461538	14	Prog. Ratio	0.1	F	F344/Stm
3B9BD726	2021-12-16	15:59:04	205	57600	1879	16	51	1.49268292682927	15	16 h, FR5	0.1	F	F344/Stm
3B9BD726	2021-12-18	13:14:13	203	57600	5857	6	158	4.66995073891626	16	16 h, FR5	0.1	F	F344/Stm
3B9BD726	2021-12-20	16:19:50	203	57600	1871	30	64	1.89162561576355	17	16 h, FR5	0.1	F	F344/Stm
3B9BD726	2022-01-28	13:22:41	221	3600	16	11	1	0	18	Extinction	0	F	F344/Stm
3B9BD726	2022-02-25	10:09:19	216	3600	29	10	4	0	23	Reinstatement	0	F	F344/Stm
3B9BD731	2021-11-15	13:39:56	NA	3600	7	28	1	NA	1	1 h, FR5	0.025	F	ACI/EurMcwi
3B9BD731	2021-11-16	10:13:41	157	3600	71	44	7	0.0668789808917198	2	1 h, FR5	0.025	F	ACI/EurMcwi
3B9BD731	2021-11-17	13:31:25	155	3600	31	45	3	0.0290322580645161	3	1 h, FR5	0.025	F	ACI/EurMcwi
3B9BD731	2021-11-18	9:10:43	154	14400	106	36	7	0.0681818181818182	4	4 h, FR5	0.025	F	ACI/EurMcwi
3B9BD731	2021-11-19	9:35:03	154	13117	26	11	4	0.038961038961039	5	4 h, FR5	0.025	F	ACI/EurMcwi
3B9BD731	2021-11-21	12:15:03	153	14400	483	45	18	0.352941176470588	6	4 h, FR5	0.05	F	ACI/EurMcwi
3B9BD731	2021-11-23	9:36:21	153	14400	31	35	5	0.0980392156862745	7	4 h, FR5	0.05	F	ACI/EurMcwi
3B9BD731	2021-11-25	8:17:34	154	14400	56	16	4	0.155844155844156	8	4 h, FR5	0.1	F	ACI/EurMcwi
3B9BD731	2021-11-29	9:38:02	161	14400	15	3	3	0.111801242236025	9	4 h, FR5	0.1	F	ACI/EurMcwi
3B9BD731	2021-12-01	9:22:48	161	14400	538	34	23	0.857142857142857	10	4 h, FR5	0.1	F	ACI/EurMcwi
3B9BD731	2021-12-03	9:26:43	161	14400	364	4	15	0.559006211180124	11	4 h, FR5	0.1	F	ACI/EurMcwi
3B9BD731	2021-12-05	9:32:02	159	14400	308	24	18	0.679245283018868	12	4 h, FR5	0.1	F	ACI/EurMcwi
3B9BD731	2021-12-08	10:33:11	161	4288	217	13	8	0.298136645962733	14	Prog. Ratio	0.1	F	ACI/EurMcwi
3B9BD731	2021-12-10	13:09:17	161	10887	140	8	7	0.260869565217391	13	4 h, FR5	0.1	F	ACI/EurMcwi
3B9BD731	2021-12-15	15:53:10	162	51367	497	62	18	0.666666666666667	15	16 h, FR5	0.1	F	ACI/EurMcwi
3B9BD731	2021-12-17	16:37:19	168	57600	564	47	16	0.571428571428571	16	16 h, FR5	0.1	F	ACI/EurMcwi
3B9BD731	2021-12-19	14:57:18	166	57600	451	10	12	0.433734939759036	17	16 h, FR5	0.1	F	ACI/EurMcwi
3B9BD731	2022-01-28	10:53:24	168	3600	10	5	1	0	22	Extinction	0	F	ACI/EurMcwi
3B9BD731	2022-02-21	14:13:01	169	3600	13	6	1	0	23	Reinstatement	0	F	ACI/EurMcwi
3B9BD74D	2022-02-27	10:10:53	212	3600	122	26	6	0.0424528301886792	2	1 h, FR5	0.025	F	HXB10XWMI
3B9BD74D	2022-02-28	10:48:30	213	3600	200	20	10	0.0704225352112676	3	1 h, FR5	0.025	F	HXB10XWMI
3B9BD74D	2022-03-01	13:36:01	217	14400	317	26	21	0.145161290322581	4	4 h, FR5	0.025	F	HXB10XWMI
3B9BD74D	2022-03-04	9:40:17	222	14400	232	25	15	0.101351351351351	5	4 h, FR5	0.025	F	HXB10XWMI
3B9BD74D	2022-03-07	13:46:10	225	14400	748	23	78	1.04	6	4 h, FR5	0.05	F	HXB10XWMI
3B9BD74D	2022-03-10	9:43:30	218	14400	282	6	16	0.220183486238532	7	4 h, FR5	0.05	F	HXB10XWMI
3B9BD74D	2022-03-12	11:32:00	218	14400	682	43	51	1.40366972477064	8	4 h, FR5	0.1	F	HXB10XWMI
3B9BD74D	2022-03-14	13:47:22	222	14400	572	7	40	1.08108108108108	9	4 h, FR5	0.1	F	HXB10XWMI
3B9BD74D	2022-03-16	10:57:44	227	14400	346	312	18	0.475770925110132	10	4 h, FR5	0.1	F	HXB10XWMI
3B9BD74D	2022-03-18	11:24:52	227	14400	362	250	29	0.766519823788546	11	4 h, FR5	0.1	F	HXB10XWMI
3B9BD74D	2022-03-21	10:30:40	227	14400	516	86	28	0.740088105726872	12	4 h, FR5	0.1	F	HXB10XWMI
3B9BD74D	2022-03-23	9:40:10	225	14400	521	121	26	0.693333333333333	13	4 h, FR5	0.1	F	HXB10XWMI
3B9BD74D	2022-03-26	11:25:05	225	1806	24	1	3	0.08	14	Prog. Ratio	0.1	F	HXB10XWMI
3B9BD74D	2022-03-28	16:57:45	225	57600	883	230	45	1.2	15	16 h, FR5	0.1	F	HXB10XWMI
3B9BD74D	2022-03-31	15:37:27	225	57600	1735	153	93	2.48	16	16 h, FR5	0.1	F	HXB10XWMI
3B9BD74D	2022-04-04	16:39:16	225	57600	479	65	41	1.09333333333333	17	16 h, FR5	0.1	F	HXB10XWMI
3B9BD74D	2022-04-07	9:59:20	229	3600	58	12	2	0	18	Extinction	0	F	HXB10XWMI
3B9BD74D	2022-04-11	14:31:49	230	3600	38	85	2	0	20	Extinction	0	F	HXB10XWMI
3B9BD74D	2022-04-13	11:53:24	237	3600	60	4	2	0	21	Extinction	0	F	HXB10XWMI
3B9BD74D	2022-04-14	9:56:17	237	3600	52	89	2	0	22	Extinction	0	F	HXB10XWMI
3B9BD74D	2022-04-16	13:57:08	237	3600	50	24	5	0	23	Reinstatement	0	F	HXB10XWMI
3B9BD755	2022-02-26	13:54:31	187	3600	6	5	1	0.00802139037433155	1	1 h, FR5	0.025	F	BXH6/Cub
3B9BD755	2022-02-27	10:17:41	189	3600	26	6	3	0.0238095238095238	2	1 h, FR5	0.025	F	BXH6/Cub
3B9BD755	2022-02-28	9:28:57	185	3600	90	5	2	0.0162162162162162	3	1 h, FR5	0.025	F	BXH6/Cub
3B9BD755	2022-03-01	9:16:54	181	14400	715	7	19	0.157458563535912	4	4 h, FR5	0.025	F	BXH6/Cub
3B9BD755	2022-03-03	13:58:15	192	14400	473	43	23	0.1796875	5	4 h, FR5	0.025	F	BXH6/Cub
3B9BD755	2022-03-06	10:18:37	192	14400	142	16	14	0.21875	6	4 h, FR5	0.05	F	BXH6/Cub
3B9BD755	2022-03-08	9:24:47	189	14400	1017	2	57	0.904761904761905	7	4 h, FR5	0.05	F	BXH6/Cub
3B9BD755	2022-03-09	12:49:17	185	14400	324	26	20	0.648648648648649	8	4 h, FR5	0.1	F	BXH6/Cub
3B9BD755	2022-03-11	13:53:38	191	14400	383	27	24	0.753926701570681	9	4 h, FR5	0.1	F	BXH6/Cub
3B9BD755	2022-03-14	9:35:04	194	14400	789	12	32	0.989690721649484	10	4 h, FR5	0.1	F	BXH6/Cub
3B9BD755	2022-03-17	11:23:42	193	14400	438	12	29	0.901554404145078	11	4 h, FR5	0.1	F	BXH6/Cub
3B9BD755	2022-03-21	10:05:04	196	14400	208	15	20	0.612244897959184	12	4 h, FR5	0.1	F	BXH6/Cub
3B9BD755	2022-03-23	9:20:02	195	14400	722	34	41	1.26153846153846	13	4 h, FR5	0.1	F	BXH6/Cub
3B9BD755	2022-03-26	11:10:00	196	2974	43	3	5	0.153061224489796	14	Prog. Ratio	0.1	F	BXH6/Cub
3B9BD755	2022-03-28	16:12:44	201	57600	261	27	20	0.597014925373134	15	16 h, FR5	0.1	F	BXH6/Cub
3B9BD755	2022-03-31	15:41:55	206	57600	450	13	17	0.495145631067961	16	16 h, FR5	0.1	F	BXH6/Cub
3B9BD755	2022-04-04	16:27:10	208	57600	146	36	13	0.375	17	16 h, FR5	0.1	F	BXH6/Cub
3B9BD755	2022-04-06	14:11:02	205	3600	4	0	0	0	18	Extinction	0	F	BXH6/Cub
3B9BD755	2022-04-11	14:37:21	204	3600	9	3	0	0	21	Extinction	0	F	BXH6/Cub
3B9BD755	2022-04-13	9:59:33	205	3600	74	2	2	0	22	Extinction	0	F	BXH6/Cub
3B9BD755	2022-04-16	12:18:02	205	3600	35	12	6	0	23	Reinstatement	0	F	BXH6/Cub
3B9BD75C	2022-02-26	13:54:31	173	3600	57	8	3	0.0260115606936416	1	1 h, FR5	0.025	F	HXB31
3B9BD75C	2022-02-27	10:17:41	171	3600	45	11	1	0.0087719298245614	2	1 h, FR5	0.025	F	HXB31
3B9BD75C	2022-02-28	9:28:57	173	3600	49	39	5	0.0433526011560694	3	1 h, FR5	0.025	F	HXB31
3B9BD75C	2022-03-01	9:16:54	176	14400	525	96	25	0.213068181818182	4	4 h, FR5	0.025	F	HXB31
3B9BD75C	2022-03-03	13:58:15	176	14400	176	43	12	0.102272727272727	5	4 h, FR5	0.025	F	HXB31
3B9BD75C	2022-03-06	10:18:37	181	14400	426	119	27	0.447513812154696	6	4 h, FR5	0.05	F	HXB31
3B9BD75C	2022-03-08	9:24:47	177	14400	304	81	19	0.322033898305085	7	4 h, FR5	0.05	F	HXB31
3B9BD75C	2022-03-09	12:49:17	182	14400	388	101	30	0.989010989010989	8	4 h, FR5	0.1	F	HXB31
3B9BD75C	2022-03-11	13:53:38	180	14400	104	92	13	0.433333333333333	9	4 h, FR5	0.1	F	HXB31
3B9BD75C	2022-03-14	9:35:04	183	14400	422	96	31	1.01639344262295	10	4 h, FR5	0.1	F	HXB31
3B9BD75C	2022-03-17	11:23:42	181	14400	481	62	36	1.19337016574586	11	4 h, FR5	0.1	F	HXB31
3B9BD75C	2022-03-21	10:05:04	179	14400	410	87	34	1.13966480446927	12	4 h, FR5	0.1	F	HXB31
3B9BD75C	2022-03-23	9:20:02	175	14400	215	35	15	0.514285714285714	13	4 h, FR5	0.1	F	HXB31
3B9BD75C	2022-03-26	11:10:00	178	3074	14	11	3	0.101123595505618	14	Prog. Ratio	0.1	F	HXB31
3B9BD75C	2022-03-28	16:12:44	177	57600	131	40	12	0.406779661016949	15	16 h, FR5	0.1	F	HXB31
3B9BD75C	2022-03-31	15:41:55	173	57600	76	40	6	0.208092485549133	16	16 h, FR5	0.1	F	HXB31
3B9BD75C	2022-04-04	16:27:10	174	57600	442	66	32	1.10344827586207	17	16 h, FR5	0.1	F	HXB31
3B9BD75C	2022-04-06	14:11:02	175	3600	3	0	0	0	18	Extinction	0	F	HXB31
3B9BD75C	2022-04-11	14:37:21	173	3600	20	16	1	0	21	Extinction	0	F	HXB31
3B9BD75C	2022-04-13	9:59:33	176	3600	13	6	1	0	22	Extinction	0	F	HXB31
3B9BD75C	2022-04-16	12:18:02	176	3600	29	11	4	0	23	Reinstatement	0	F	HXB31
3B9BD779	2022-02-26	13:54:31	185	3600	35	11	6	0.0486486486486487	1	1 h, FR5	0.025	F	BXH6/Cub
3B9BD779	2022-02-27	10:17:41	187	3600	117	10	6	0.0481283422459893	2	1 h, FR5	0.025	F	BXH6/Cub
3B9BD779	2022-02-28	9:28:57	190	3600	15	2	2	0.0157894736842105	3	1 h, FR5	0.025	F	BXH6/Cub
3B9BD779	2022-03-01	9:16:54	192	14400	792	46	19	0.1484375	4	4 h, FR5	0.025	F	BXH6/Cub
3B9BD779	2022-03-03	13:58:15	196	14400	1708	31	51	0.39030612244898	5	4 h, FR5	0.025	F	BXH6/Cub
3B9BD779	2022-03-06	10:18:37	189	14400	1630	22	53	0.841269841269841	6	4 h, FR5	0.05	F	BXH6/Cub
3B9BD779	2022-03-08	9:24:47	190	14400	290	4	14	0.221052631578947	7	4 h, FR5	0.05	F	BXH6/Cub
3B9BD779	2022-03-09	12:49:17	191	14400	1268	7	36	1.13089005235602	8	4 h, FR5	0.1	F	BXH6/Cub
3B9BD779	2022-03-11	13:53:38	196	14400	1941	8	69	2.11224489795918	9	4 h, FR5	0.1	F	BXH6/Cub
3B9BD779	2022-03-14	9:35:04	198	14400	2673	21	86	2.60606060606061	10	4 h, FR5	0.1	F	BXH6/Cub
3B9BD779	2022-03-17	11:23:42	203	14400	1689	54	59	1.74384236453202	11	4 h, FR5	0.1	F	BXH6/Cub
3B9BD779	2022-03-21	10:05:04	206	14400	1191	14	39	1.13592233009709	12	4 h, FR5	0.1	F	BXH6/Cub
3B9BD779	2022-03-23	9:20:02	209	14400	1810	20	59	1.69377990430622	13	4 h, FR5	0.1	F	BXH6/Cub
3B9BD779	2022-03-26	11:10:00	210	4054	110	20	7	0.2	14	Prog. Ratio	0.1	F	BXH6/Cub
3B9BD779	2022-03-28	16:12:44	212	57600	750	15	22	0.622641509433962	15	16 h, FR5	0.1	F	BXH6/Cub
3B9BD779	2022-03-31	15:41:55	215	57600	1266	57	32	0.893023255813954	16	16 h, FR5	0.1	F	BXH6/Cub
3B9BD779	2022-04-04	16:27:10	222	57600	738	121	31	0.837837837837838	17	16 h, FR5	0.1	F	BXH6/Cub
3B9BD779	2022-04-06	14:11:02	222	3600	11	1	1	0	18	Extinction	0	F	BXH6/Cub
3B9BD779	2022-04-11	14:37:21	225	3600	46	20	3	0	21	Extinction	0	F	BXH6/Cub
3B9BD779	2022-04-13	9:59:33	224	3600	10	2	1	0	22	Extinction	0	F	BXH6/Cub
3B9BD779	2022-04-16	12:18:02	226	3600	37	17	6	0	23	Reinstatement	0	F	BXH6/Cub
3B9BD77E	2022-02-26	13:54:31	329	3600	24	198	4	0.0182370820668693	1	1 h, FR5	0.025	M	HXB31
3B9BD77E	2022-02-27	10:17:42	331	3600	138	85	6	0.027190332326284	2	1 h, FR5	0.025	M	HXB31
3B9BD77E	2022-02-28	9:28:57	333	3600	38	20	1	0.0045045045045045	3	1 h, FR5	0.025	M	HXB31
3B9BD77E	2022-03-01	9:16:55	336	14400	286	112	14	0.0625	4	4 h, FR5	0.025	M	HXB31
3B9BD77E	2022-03-03	13:58:15	338	14400	583	163	27	0.119822485207101	5	4 h, FR5	0.025	M	HXB31
3B9BD77E	2022-03-06	10:18:37	338	14400	211	128	11	0.0976331360946745	6	4 h, FR5	0.05	M	HXB31
3B9BD77E	2022-03-08	9:24:47	348	14400	189	119	12	0.103448275862069	7	4 h, FR5	0.05	M	HXB31
3B9BD77E	2022-03-09	12:49:18	335	14400	134	36	12	0.214925373134328	8	4 h, FR5	0.1	M	HXB31
3B9BD77E	2022-03-11	13:53:38	340	14400	161	39	14	0.247058823529412	9	4 h, FR5	0.1	M	HXB31
3B9BD77E	2022-03-14	9:35:04	349	14400	114	107	11	0.189111747851003	10	4 h, FR5	0.1	M	HXB31
3B9BD77E	2022-03-17	11:23:42	352	14400	192	86	15	0.255681818181818	11	4 h, FR5	0.1	M	HXB31
3B9BD77E	2022-03-21	10:05:04	371	14400	230	47	14	0.226415094339623	12	4 h, FR5	0.1	M	HXB31
3B9BD77E	2022-03-23	9:20:02	372	14400	250	29	11	0.17741935483871	13	4 h, FR5	0.1	M	HXB31
3B9BD77E	2022-03-26	11:10:00	373	2430	78	56	4	0.064343163538874	14	Prog. Ratio	0.1	M	HXB31
3B9BD77E	2022-03-28	16:12:44	381	57600	125	234	13	0.204724409448819	15	16 h, FR5	0.1	M	HXB31
3B9BD77E	2022-03-31	15:41:55	375	57600	183	85	17	0.272	16	16 h, FR5	0.1	M	HXB31
3B9BD77E	2022-04-04	16:27:10	380	57600	484	270	26	0.410526315789474	17	16 h, FR5	0.1	M	HXB31
3B9BD77E	2022-04-06	14:11:03	380	3600	13	16	1	0	18	Extinction	0	M	HXB31
3B9BD77E	2022-04-11	14:37:22	375	3600	15	20	1	0	21	Extinction	0	M	HXB31
3B9BD77E	2022-04-13	9:59:33	375	3600	8	2	0	0	22	Extinction	0	M	HXB31
3B9BD77E	2022-04-16	12:18:03	374	3600	37	22	6	0	23	Reinstatement	0	M	HXB31
3B9BD78A	2022-02-26	13:54:31	164	3600	139	27	13	0.11890243902439	1	1 h, FR5	0.025	F	HXB31
3B9BD78A	2022-02-27	10:17:41	163	3600	69	30	4	0.0368098159509202	2	1 h, FR5	0.025	F	HXB31
3B9BD78A	2022-02-28	9:28:57	166	3600	14	26	2	0.0180722891566265	3	1 h, FR5	0.025	F	HXB31
3B9BD78A	2022-03-01	9:16:54	172	14400	317	162	30	0.261627906976744	4	4 h, FR5	0.025	F	HXB31
[truncated: 4,709 more rows]
